# Supplementary material for: Selective sweeps identification in distinct groups of cultivated rye (Secale cereale L.) germplasm provides potential candidate genes for crop improvement
Source: BMC Plant Biol. 2023 Jun 16;23:323. doi: 10.1186/s12870-023-04337-1 (PMC10273710; doi:10.1186/s12870-023-04337-1)
Supplement: Supplementary file 2 — Additional file 2: Table S1. Information on rye accessions used in the study, including genebank accession number, name, source, taxon, improvement status, country of origin, geographic region, group memberships based on STRUCTURE anaysis and NJ clustering, and sweep detection set membership. Table S2. List of 12486 HQ DArTseq markers used in this study, including their sequences and position in the Lo7 reference genome. Table S3. Chromosomal distribution of SNPs by germplasm group. Table S4. Pairwise population FST values for accessions groups based on NJ clustering. Table S5. Values of genetic diversity indices for the collection of 478 rye accessions and each established germplasm group. Table S6. Information on common outliers and sweeps detected by all three methods (SweeD, OmegaPlus and RAiSD) in groups of cultivated rye accessions. Table S7. List of putative candidate genes targeted by selection in cultivated rye. Table S8. Enriched GO terms for putative candidate genes from the selective sweep regions. Table S9. Literature based list of known cereal domestication/improvement genes and locations of their putative homologues in the Lo7 genome. [file 12870_2023_4337_MOESM2_ESM.xlsx]

## Sheet: Table S1
Table S1. Information on rye accessions used in the study, including genebank accession number, name, source, taxon, improvement status, country of origin, geographic region, group memberships based on STRUCTURE anaysis and NJ clustering, and sweep detection set membership
Accession code	Source*	Accession no	Accession name	Taxon	Improvement status	Country of origin	Geographic region	Population (K=2, Q≥0.7)	Population assignment in additional STRUCTURE runs (K=2, Q≥0.7)	Position in Figure S5	NJ cluster	Sweep detection set	Germplasm set
SYL14	RCAT	RCAT054325		S. sylvestre	wild/weedy	HUN	Eastern Europe	p2	p2_a	panel_A_line_1	A1	na	3 (Al-Beyroutiova et al., 2016)
SYL2	IHAR	PL 401403		S. sylvestre	wild/weedy	AZE	Caucasus	p2	p2_a	panel_A_line_2	A1	na	3 (Al-Beyroutiova et al., 2016)
NGW033	NordGen	NGB5073	S. fragile KVL 4034	S. sylvestre	wild/weedy	DNK	Northern Europe	p2	p2_a	panel_A_line_3	A1	na	1 (this study)
WP004	PAS BG	3020		S. sylvestre	wild/weedy	na	na	p2	p2_a	panel_A_line_4	A1	na	1 (this study)
SYL7	IHAR	31365		S. sylvestre	wild/weedy	FIN	Northern Europe	p2	p2_a	panel_A_line_5	A1	na	3 (Al-Beyroutiova et al., 2016)
SYL1	IHAR	31363		S. sylvestre	wild/weedy	TKM	Asia	p2	p2_a	panel_A_line_6	A1	na	3 (Al-Beyroutiova et al., 2016)
SYL6	IHAR	31359		S. sylvestre	wild/weedy	TUR	Middle East	p2	p2_a	panel_A_line_7	A1	na	3 (Al-Beyroutiova et al., 2016)
SYL5	IHAR	31358		S. sylvestre	wild/weedy	RUS	Eastern Europe	p2	p2_a	panel_A_line_8	A1	na	3 (Al-Beyroutiova et al., 2016)
SYL25	PAS BG	30227		S. sylvestre	wild/weedy	UKR	Eastern Europe	p2	p2_a	panel_A_line_9	A1	na	3 (Al-Beyroutiova et al., 2016)
SYL24	PAS BG	2707		S. sylvestre	wild/weedy	AZE	Caucasus	p2	p2_a	panel_A_line_10	A1	na	3 (Al-Beyroutiova et al., 2016)
WP015	PAS BG	3044		S. s. subsp. africanum	wild/weedy	na	na	ad	p2_b	panel_A_line_12	A2	na	1 (this study)
AFR1	IHAR	31319		S. s. subsp. africanum	wild/weedy	ARM	Caucasus	ad	p2_b	panel_A_line_13	A2	na	3 (Al-Beyroutiova et al., 2016)
IPW104	IPK	R 1119		S. s. subsp. anatolicum	wild/weedy	TUR	Middle East	ad	p2_b	panel_A_line_14	A2	na	1 (this study)
ANA5	PAS BG	835/96		S. s. subsp. anatolicum	wild/weedy	ARM	Caucasus	p2	p2_b	panel_A_line_15	A2	na	3 (Al-Beyroutiova et al., 2016)
ANA2	IHAR	31321		S. s. subsp. anatolicum	wild/weedy	TUR	Middle East	ad	p2_b	panel_A_line_16	A2	na	3 (Al-Beyroutiova et al., 2016)
ANA1	IHAR	31320		S. s. subsp. anatolicum	wild/weedy	TUR	Middle East	p2	p2_b	panel_A_line_17	A2	na	3 (Al-Beyroutiova et al., 2016)
ANA6	PAS BG	14361		S. s. subsp. anatolicum	wild/weedy	TUR	Middle East	p2	p2_b	panel_A_line_18	A2	na	3 (Al-Beyroutiova et al., 2016)
IPW271	IPK	R 966		S. s. subsp. anatolicum	wild/weedy	ITA	Southern Europe	p1	p1_ad	panel_B_line_1	A3.1	g2	1 (this study)
IPW206	IPK	R 549		S. s. subsp. anatolicum	wild/weedy	CZESVK	Eastern Europe	p1	p1_ad	panel_B_line_2	A3.2	na	1 (this study)
IPW201	IPK	R 538		S. s. subsp. anatolicum	wild/weedy	GBR	Northern Europe	p1	p1_ad	panel_B_line_3	A3.2	na	1 (this study)
CIL1	IHAR	31323		S. s. subsp. ciliatoglume	wild/weedy	CZE	Eastern Europe	p1	p1_ad	panel_B_line_4	A3.1	na	3 (Al-Beyroutiova et al., 2016)
IPW253	IPK	R 823		S. s. subsp. kuprijanovii	wild/weedy	na	na	ad	p2_b	panel_A_line_19	A2	na	1 (this study)
IPW212	IPK	R 57		S. s. subsp. kuprijanovii	wild/weedy	na	na	p2	p2_b	panel_A_line_20	A2	na	1 (this study)
IPW131	IPK	R 156		S. s. subsp. kuprijanovii	wild/weedy	na	na	p2	p2_b	panel_A_line_21	A2	na	1 (this study)
IPW110	IPK	R 1154		S. s. subsp. kuprijanovii	wild/weedy	USSR	Soviet Union	ad	p2_b	panel_A_line_22	A2	na	1 (this study)
IPW096	IPK	R 1056		S. s. subsp. kuprijanovii	wild/weedy	AZE	Caucasus	ad	p2_b	panel_A_line_23	A2	na	1 (this study)
IPW093	IPK	R 1053		S. s. subsp. kuprijanovii	wild/weedy	SVK	Eastern Europe	p2	p2_b	panel_A_line_24	A2	na	1 (this study)
KUP7	na	2704/73		S. s. subsp. kuprijanovii	wild/weedy	na	na	p2	p2_b	panel_A_line_25	A2	na	3 (Al-Beyroutiova et al., 2016)
KUP3	IHAR	31331		S. s. subsp. kuprijanovii	wild/weedy	ARM	Caucasus	p2	p2_b	panel_A_line_26	A2	na	3 (Al-Beyroutiova et al., 2016)
KUP6	IHAR	31328		S. s. subsp. kuprijanovii	wild/weedy	POL	Eastern Europe	p2	p2_b	panel_A_line_27	A2	na	3 (Al-Beyroutiova et al., 2016)
KUP5	IHAR	31326		S. s. subsp. kuprijanovii	wild/weedy	POL	Eastern Europe	p2	p2_b	panel_A_line_28	A2	na	3 (Al-Beyroutiova et al., 2016)
KUP4	IHAR	31325		S. s. subsp. kuprijanovii	wild/weedy	RUS	Eastern Europe	p2	p2_b	panel_A_line_29	A2	na	3 (Al-Beyroutiova et al., 2016)
KUP2	IHAR	31322		S. s. subsp. kuprijanovii	wild/weedy	ARM	Caucasus	p2	p2_b	panel_A_line_30	A2	na	3 (Al-Beyroutiova et al., 2016)
KUP8	PAS BG	2705		S. s. subsp. kuprijanovii	wild/weedy	AZE	Caucasus	p2	p2_b	panel_A_line_31	A2	na	3 (Al-Beyroutiova et al., 2016)
KUP9	IHAR	2704		S. s. subsp. kuprijanovii	wild/weedy	ARM	Caucasus	p2	p2_b	panel_A_line_32	A2	na	3 (Al-Beyroutiova et al., 2016)
MON2	RCAT	RCAT041505		S. s. subsp. strictum	wild/weedy	DEU	Western Europe	p2	p2_b	panel_A_line_33	A2	na	3 (Al-Beyroutiova et al., 2016)
IPW207	IPK	R 550		S. s. subsp. strictum	wild/weedy	CZESVK	Eastern Europe	p1	p1_ad	panel_B_line_5	A3.2	na	1 (this study)
IPW205	IPK	R 544		S. s. subsp. strictum	wild/weedy	na	na	p1	p1_b	panel_B_line_6	A3.2	na	1 (this study)
MON1	IPK	R 1723	S. montanum	S. s. subsp. strictum	wild/weedy	RUS	Eastern Europe	ad	p2_b	panel_A_line_34	A2	na	3 (Al-Beyroutiova et al., 2016)
IPW134	IPK	R 1723	S. montanum	S. s. subsp. strictum	wild/weedy	RUS	Eastern Europe	ad	p2_b	panel_A_line_35	A2	na	1 (this study)
STR5	NSGC	PL 531829		S. s. subsp. strictum	wild/weedy	ARM	Caucasus	p1	p1_ad	panel_B_line_7	A3.1	na	3 (Al-Beyroutiova et al., 2016)
STR4	NSGC	PL 401405		S. s. subsp. strictum	wild/weedy	IRN	Middle East	p2	p2_b	panel_A_line_36	A2	na	3 (Al-Beyroutiova et al., 2016)
STR3	NSGC	PL 401404		S. s. subsp. strictum	wild/weedy	IRN	Middle East	ad	p2_b	panel_A_line_37	A2	na	3 (Al-Beyroutiova et al., 2016)
STR2	NSGC	PL 401403		S. s. subsp. strictum	wild/weedy	IRN	Middle East	p2	p2_b	panel_A_line_38	A2	na	3 (Al-Beyroutiova et al., 2016)
STR6	NSGC	PL 383756		S. s. subsp. strictum	wild/weedy	TUR	Middle East	ad	p2_b	panel_A_line_39	A2	na	3 (Al-Beyroutiova et al., 2016)
STR9	NSGC	PL 297962		S. s. subsp. strictum	wild/weedy	AUS	Australia	p2	p2_b	panel_A_line_40	A2	na	3 (Al-Beyroutiova et al., 2016)
STR8	NSGC	PL 240286		S. s. subsp. strictum	wild/weedy	TUR	Middle East	ad	p2_b	panel_A_line_41	A2	na	3 (Al-Beyroutiova et al., 2016)
NGW056	NordGen	NGB9846	S. montanum KVL 4032	S. s. subsp. strictum	wild/weedy	na	na	p2	p2_b	panel_A_line_42	A2	na	1 (this study)
STR7	na	na		S. s. subsp. strictum	wild/weedy	na	na	ad	p2_b	panel_A_line_43	A2	na	3 (Al-Beyroutiova et al., 2016)
MON3	CRF INIA	BGE029777		S. s. subsp. strictum	wild/weedy	ESP	Southern Europe	p2	p2_a	panel_A_line_11	A1	na	3 (Al-Beyroutiova et al., 2016)
MON6	PPRI PIESTANY	ARM035 4M11		S. s. subsp. strictum	wild/weedy	ARM	Caucasus	p1	p1_ad	panel_B_line_8	A3.1	na	3 (Al-Beyroutiova et al., 2016)
MON8	PPRI PIESTANY	ARM035		S. s. subsp. strictum	wild/weedy	ARM	Caucasus	p1	p1_ad	panel_B_line_9	A3.1	na	3 (Al-Beyroutiova et al., 2016)
MON5	PPRI PIESTANY	ARM025		S. s. subsp. strictum	wild/weedy	ARM	Caucasus	p2	p2_b	panel_A_line_44	A2	na	3 (Al-Beyroutiova et al., 2016)
STR11	PAS BG	17779		S. s. subsp. strictum	wild/weedy	SWE	Northern Europe	ad	p2_b	panel_A_line_45	A2	na	3 (Al-Beyroutiova et al., 2016)
STR14	PAS BG	1616		S. s. subsp. strictum	wild/weedy	HUN	Eastern Europe	p2	p2_b	panel_A_line_46	A2	na	3 (Al-Beyroutiova et al., 2016)
OBW059	PAS BG	497		S. s. subsp. strictum	wild/weedy	DEU	Western Europe	p2	p2_b	panel_A_line_47	A2	na	1 (this study)
IPU238	IPK	R 774		S. vavilovii	wild/weedy	na	na	p1	p1_ad	panel_B_line_10	A3.2	na	1 (this study)
IPW089	IPK	R 1027		S. vavilovii	wild/weedy	ITA	Southern Europe	p1	p1_ad	panel_B_line_11	A3.2	na	1 (this study)
VAV7	IPK	R 1783		S. vavilovii	wild/weedy	DEU	Western Europe	p1	p1_a	panel_B_line_12	A3.3	na	3 (Al-Beyroutiova et al., 2016)
VAV10	NSGC	PI 618682		S. vavilovii	wild/weedy	POL	Eastern Europe	p1	p1_ad	panel_B_line_13	A3.2	na	3 (Al-Beyroutiova et al., 2016)
NGW047	NordGen	NGB9209	S. vavilovi KVL 4031	S. vavilovii	wild/weedy	RUS	Eastern Europe	p1	p1_a	panel_B_line_14	A3.3	na	1 (this study)
VAV13	NordGen	NGB9209		S. vavilovii	wild/weedy	RUS	Eastern Europe	p1	p1_a	panel_B_line_15	A3.3	na	3 (Al-Beyroutiova et al., 2016)
OBW063	PAS BG	831/96/14		S. vavilovii	wild/weedy	RUS	Eastern Europe	p1	p1_ad	panel_B_line_16	A3.2	na	1 (this study)
OBW062	PAS BG	14382B		S. vavilovii	wild/weedy	USA	North America	p1	p1_ad	panel_B_line_17	A3.2	na	1 (this study)
VAV5	IHAR	31372		S. vavilovii	wild/weedy	CZE	Eastern Europe	p1	p1_ad	panel_B_line_18	A3.1	na	3 (Al-Beyroutiova et al., 2016)
VAV9	IHAR	31370		S. vavilovii	wild/weedy	DEU	Western Europe	p1	p1_a	panel_B_line_19	A3.2	na	3 (Al-Beyroutiova et al., 2016)
VAV2	IHAR	31368		S. vavilovii	wild/weedy	TUR	Middle East	p1	p1_ad	panel_B_line_20	A3.1	na	3 (Al-Beyroutiova et al., 2016)
VAV6	IHAR	31367		S. vavilovii	wild/weedy	CZE	Eastern Europe	p1	p1_ad	panel_B_line_21	A3.2	na	3 (Al-Beyroutiova et al., 2016)
VAV15	PAS BG	14385		S. vavilovii	wild/weedy	ARM	Caucasus	p1	p1_ad	panel_B_line_22	A3.2	na	3 (Al-Beyroutiova et al., 2016)
OBW061	PAS BG	14197		S. vavilovii	wild/weedy	CZE	Eastern Europe	p1	p1_ad	panel_B_line_23	A3.2	na	1 (this study)
IPU171	IPK	R 247		S. vavilovii x cereale	wild/weedy	na	na	p1	p1_a	panel_B_line_24	A3.1	na	1 (this study)
S004	na	na		Secale sp.	wild/weedy	na	na	p1	p1_ad	panel_B_line_25	A3.2	na	3 (Al-Beyroutiova et al., 2016)
IPW244	IPK	R 796		S. c. subsp. afghanicum	wild/weedy	ARM	Caucasus	p1	p1_ad	panel_B_line_26	A3.2	na	1 (this study)
IPW239	IPK	R 777		S. c. subsp. afghanicum	wild/weedy	AFG	Asia	p1	p1_ad	panel_B_line_27	A3.2	na	1 (this study)
IPW211	IPK	R 569		S. c. subsp. afghanicum	wild/weedy	AFG	Asia	p1	p1_ad	panel_B_line_28	A3.2	na	1 (this study)
IPW210	IPK	R 560		S. c. subsp. afghanicum	wild/weedy	AFG	Asia	p1	p1_ad	panel_B_line_29	A3.3	na	1 (this study)
IPW209	IPK	R 554		S. c. subsp. afghanicum	wild/weedy	AFG	Asia	p1	p1_ad	panel_B_line_30	A3.3	na	1 (this study)
AFG1	NSGC	PL 618662		S. c. subsp. afghanicum	wild/weedy	ARM	Caucasus	p1	p1_ad	panel_B_line_31	A3.2	na	3 (Al-Beyroutiova et al., 2016)
NSU290	NSGC	PI 618662	30225	S. c. subsp. afghanicum	wild/weedy	ARM	Caucasus	p1	p1_ad	panel_B_line_32	A3.2	na	1 (this study)
IPW246	IPK	R 798		S. c. subsp. ancestrale	wild/weedy	TUR	Middle East	p1	p1_ad	panel_B_line_33	A3.2	na	1 (this study)
IPW227	IPK	R 62		S. c. subsp. ancestrale	wild/weedy	TUR	Middle East	p1	p1_ad	panel_B_line_34	A3.3	na	1 (this study)
IPW184	IPK	R 29		S. c. subsp. ancestrale	wild/weedy	USSR	Soviet Union	p1	p1_ad	panel_B_line_35	A3.3	na	1 (this study)
IPW177	IPK	R 261		S. c. subsp. ancestrale	wild/weedy	na	na	p1	p1_ad	panel_B_line_36	A3.3	na	1 (this study)
IPW094	IPK	R 1054		S. c. subsp. ancestrale	wild/weedy	TKM	Asia	p1	p1_ad	panel_B_line_37	A3.2	na	1 (this study)
NSU295	NSGC	PI 445976	WRC-83	S. c. subsp. ancestrale	wild/weedy	USA	North America	p1	p1_ad	panel_B_line_38	A3.2	na	1 (this study)
NSU294	NSGC	PI 445975	2D38	S. c. subsp. ancestrale	wild/weedy	USSR	Soviet Union	p1	p1_ad	panel_B_line_39	A3.2	na	1 (this study)
NSW293	NSGC	PI 318650		S. c. subsp. ancestrale	wild/weedy	TUR	Middle East	p1	p1_ad	panel_B_line_40	A3.2	na	1 (this study)
NSW292	NSGC	PI 283971	CPI 19359	S. c. subsp. ancestrale	wild/weedy	DZA	Africa	p1	p1_b	panel_B_line_41	A3.2	na	1 (this study)
NSW291	NSGC	CIse 107	CI 107	S. c. subsp. ancestrale	wild/weedy	JAP	Asia	p1	p1_ad	panel_B_line_42	A3.2	na	1 (this study)
ANC1	IHAR	31347		S. c. subsp. ancestrale	wild/weedy	TUR	Middle East	p1	p1_ad	panel_B_line_43	A3.1	na	3 (Al-Beyroutiova et al., 2016)
ANC2	IHAR	31341		S. c. subsp. ancestrale	wild/weedy	SWE	Northern Europe	p1	p1_ad	panel_B_line_44	A3.3	na	3 (Al-Beyroutiova et al., 2016)
ANC5	PAS BG	17791		S. c. subsp. ancestrale	wild/weedy	SWE	Northern Europe	p1	p1_ad	panel_B_line_45	A3.2	na	3 (Al-Beyroutiova et al., 2016)
ANC3	PAS BG	14357		S. c. subsp. ancestrale	wild/weedy	TUR	Middle East	p1	p1_a	panel_B_line_46	A3.3	na	3 (Al-Beyroutiova et al., 2016)
DIG2	PPRI PIESTANY	SVKOIEST C03		S. c. subsp. dighoricum	wild/weedy	na	na	p1	p1_a	panel_B_line_47	A3.1	na	3 (Al-Beyroutiova et al., 2016)
DIG1	IPK	R 1722		S. c. subsp. dighoricum	wild/weedy	RUS	Eastern Europe	p2	p2_b	panel_A_line_48	A2	na	3 (Al-Beyroutiova et al., 2016)
DIG3	IHAR	31350		S. c. subsp. dighoricum	wild/weedy	SWE	Northern Europe	p1	p1_ad	panel_B_line_48	A3.2	na	3 (Al-Beyroutiova et al., 2016)
DIG4	PAS BG	17785		S. c. subsp. dighoricum	wild/weedy	SWE	Northern Europe	p1	p1_ad	panel_B_line_49	A3.2	na	3 (Al-Beyroutiova et al., 2016)
RIG1	NSGC	PL 618669		S. c. subsp. rigidum	wild/weedy	TUR	Middle East	p1	p1_a	panel_B_line_50	A3.3	na	3 (Al-Beyroutiova et al., 2016)
IPU266	IPK	R 9		S. c. subsp. segetale	wild/weedy	USSR	Soviet Union	p1	p1_ad	panel_B_line_51	A3.3	na	1 (this study)
IPW259	IPK	R 854		S. c. subsp. segetale	wild/weedy	ROM	Eastern Europe	p1	p1_a	panel_B_line_52	A3.2	na	1 (this study)
IPW251	IPK	R 808		S. c. subsp. segetale	wild/weedy	na	na	p1	p1_ad	panel_B_line_53	A3.2	na	1 (this study)
IPL241	IPK	R 779		S. c. subsp. segetale	wild/weedy	ESP	Southern Europe	p1	p1_ad	panel_B_line_54	A3.2	g1	1 (this study)
IPW232	IPK	R 689		S. c. subsp. segetale	wild/weedy	na	na	p1	p1_ad	panel_B_line_55	A3.2	na	1 (this study)
IPW224	IPK	R 61	Sornopolevaja	S. c. subsp. segetale	wild/weedy	USSR	Soviet Union	p1	p1_ad	panel_B_line_56	A3.3	na	1 (this study)
IPW208	IPK	R 552		S. c. subsp. segetale	wild/weedy	CZESVK	Eastern Europe	p1	p1_ad	panel_B_line_57	A3.2	na	1 (this study)
IPW203	IPK	R 540		S. c. subsp. segetale	wild/weedy	GBR	Northern Europe	p1	p1_ad	panel_B_line_58	A3.2	na	1 (this study)
IPW202	IPK	R 539		S. c. subsp. segetale	wild/weedy	GBR	Northern Europe	p1	p1_ad	panel_B_line_59	A3.2	na	1 (this study)
IPW200	IPK	R 509		S. c. subsp. segetale	wild/weedy	na	na	p1	p1_ad	panel_B_line_60	A3.2	na	1 (this study)
IPW198	IPK	R 488		S. c. subsp. segetale	wild/weedy	na	na	p1	p1_a	panel_B_line_61	A3.3	na	1 (this study)
IPW196	IPK	R 466		S. c. subsp. segetale	wild/weedy	na	na	p1	p1_ad	panel_B_line_62	A3.2	na	1 (this study)
IPW193	IPK	R 424		S. c. subsp. segetale	wild/weedy	na	na	p1	p1_a	panel_B_line_63	A3.3	na	1 (this study)
IPW181	IPK	R 272		S. c. subsp. segetale	wild/weedy	TUR	Middle East	p1	p1_ad	panel_B_line_64	A3.2	na	1 (this study)
IPW178	IPK	R 266		S. c. subsp. segetale	wild/weedy	na	na	p1	p1_ad	panel_B_line_65	A3.1	na	1 (this study)
IPL173	IPK	R 251		S. c. subsp. segetale	wild/weedy	na	na	p1	p1_ad	panel_B_line_66	A3.3	g3	1 (this study)
IPL160	IPK	R 220		S. c. subsp. segetale	wild/weedy	USSR	Soviet Union	p1	p1_ad	panel_B_line_67	A3.2	g1	1 (this study)
IPW157	IPK	R 209		S. c. subsp. segetale	wild/weedy	na	na	p1	p1_ad	panel_B_line_68	A3.3	na	1 (this study)
SEG6	IPK	R 1719		S. c. subsp. segetale	wild/weedy	ARM	Caucasus	p1	p1_ad	panel_B_line_69	A3.2	na	3 (Al-Beyroutiova et al., 2016)
SEG8	IPK	R 1718		S. c. subsp. segetale	wild/weedy	GEO	Caucasus	p1	p1_a	panel_B_line_70	A3.2	na	3 (Al-Beyroutiova et al., 2016)
SEG14	IPK	R 1616		S. c. subsp. segetale	wild/weedy	DEU	Western Europe	p1	p1_ad	panel_B_line_71	A3.2	na	3 (Al-Beyroutiova et al., 2016)
SEG13	IPK	R 1615		S. c. subsp. segetale	wild/weedy	DEU	Western Europe	p1	p1_ad	panel_B_line_72	A3.2	na	3 (Al-Beyroutiova et al., 2016)
IPW092	IPK	R 1040		S. c. subsp. segetale	wild/weedy	CHN	Asia	p1	p1_ad	panel_B_line_73	A3.3	g3	1 (this study)
IPW091	IPK	R 1039		S. c. subsp. segetale	wild/weedy	PAK	Asia	p1	p1_ad	panel_B_line_74	A3.3	g3	1 (this study)
SEG9	NSGC	PL618673		S. c. subsp. segetale	wild/weedy	TUR	Middle East	p1	p1_b	panel_B_line_75	A3.1	na	3 (Al-Beyroutiova et al., 2016)
SEG10	NSGC	PL 618671		S. c. subsp. segetale	wild/weedy	TUR	Middle East	p1	p1_ad	panel_B_line_76	A3.2	na	3 (Al-Beyroutiova et al., 2016)
SEG1	NSGC	PL 326286		S. c. subsp. segetale	wild/weedy	KAZ	Asia	p1	p1_ad	panel_B_line_77	A3.2	na	3 (Al-Beyroutiova et al., 2016)
SEG2	NSGC	PL 326284		S. c. subsp. segetale	wild/weedy	AZE	Caucasus	p1	p1_ad	panel_B_line_78	A3.2	na	3 (Al-Beyroutiova et al., 2016)
SEG11	NSGC	PL 283982		S. c. subsp. segetale	wild/weedy	RUS	Eastern Europe	p1	p1_ad	panel_B_line_79	A3.2	na	3 (Al-Beyroutiova et al., 2016)
SEG3	NSGC	PL 267102		S. c. subsp. segetale	wild/weedy	AZE	Caucasus	p1	p1_ad	panel_B_line_80	A3.1	na	3 (Al-Beyroutiova et al., 2016)
SEG16	NSGC	Clse 102		S. c. subsp. segetale	wild/weedy	USA	North America	p1	p1_ad	panel_B_line_81	A3.2	na	3 (Al-Beyroutiova et al., 2016)
SEG12	IHAR	31351		S. c. subsp. segetale	wild/weedy	RUS	Eastern Europe	p1	p1_ad	panel_B_line_82	A3.2	na	3 (Al-Beyroutiova et al., 2016)
IPW162	IPK	R 2423	Sornopolevaja	S. c. subsp. cereale	wild/weedy	ARM	Caucasus	p1	p1_ad	panel_B_line_83	A3.2	na	1 (this study)
IPW143	IPK	R 2004	Sornopolevaja	S. c. subsp. cereale	wild/weedy	AZE	Caucasus	p1	p1_ad	panel_B_line_84	A3.2	na	1 (this study)
IPW138	IPK	R 1995	Sornopolevaja	S. c. subsp. cereale	wild/weedy	AZE	Caucasus	p1	p1_a	panel_B_line_85	A3.2	na	1 (this study)
IPW112	IPK	R 1208	Sornopolevaya	S. c. subsp. cereale	wild/weedy	ARM	Caucasus	p1	p1_ad	panel_B_line_86	A3.2	na	1 (this study)
IPU170	IPK	R 2460		S. c. subsp. cereale	unknown	FRA	Western Europe	p1	p1_a	panel_B_line_87	A3.2	na	1 (this study)
NSU344	NSGC	PI 330526	King II 2X	S. c. subsp. cereale	unknown	GBR	Northern Europe	p1	p1_ad	panel_B_line_88	A3.2	na	1 (this study)
NSU341	NSGC	PI 330409	DL 67/172	S. c. subsp. cereale	unknown	ZAF	Africa	p1	p1_a	panel_B_line_89	A3.2	na	1 (this study)
NSU339	NSGC	PI 330407	DL 67/169	S. c. subsp. cereale	unknown	ZAF	Africa	p1	p1_ad	panel_B_line_90	A3.2	na	1 (this study)
NSU335	NSGC	PI 274649	Pulawskie	S. c. subsp. cereale	unknown	POL	Eastern Europe	p1	p1_ad	panel_B_line_91	A3.2	na	1 (this study)
NSU331	NSGC	PI 243152	555163	S. c. subsp. cereale	unknown	na	na	p1	p1_ad	panel_B_line_92	A3.2	na	1 (this study)
NSU328	NSGC	PI 240675	Centeno de La Estanzuela	S. c. subsp. cereale	unknown	URY	South America	p1	p1_ad	panel_B_line_93	A3.2	na	1 (this study)
NSU326	NSGC	PI 237927		S. c. subsp. cereale	unknown	BRA	South America	p1	p1_ad	panel_B_line_94	A3.1	g2	1 (this study)
NSU325	NSGC	PI 235536	Grand Crouelle	S. c. subsp. cereale	unknown	FRA	Western Europe	p1	p1_a	panel_B_line_95	A3.2	na	1 (this study)
NSU323	NSGC	PI 234655	WIR 7041	S. c. subsp. cereale	unknown	KAZ	Asia	p1	p1_ad	panel_B_line_96	A3.2	na	1 (this study)
NSU322	NSGC	PI 201991	French	S. c. subsp. cereale	unknown	ISR	Middle East	p1	p1_ad	panel_B_line_97	A3.1	g2	1 (this study)
NGN011	NordGen	NGB13920		S. c. subsp. cereale	unknown	RUS	Eastern Europe	p1	p1_a	panel_B_line_98	A3.2	na	1 (this study)
NGN004	NordGen	NGB13054	APART	S. c. subsp. cereale	unknown	DEU	Western Europe	p1	p1_a	panel_B_line_99	A3.2	g1	1 (this study)
PGB374	PGRC	CN 11 1954	SR4	S. c. subsp. cereale	unknown	CAN	North America	p1	p1_a	panel_B_line_100	A3.2	g1	1 (this study)
IPL275	IPK	R 975		S. c. subsp. cereale	landrace	FRA	Western Europe	p1	p1_ad	panel_B_line_101	A3.2	g1	1 (this study)
IPL262	IPK	R 881		S. c. subsp. cereale	landrace	FRA	Western Europe	p1	p1_ad	panel_B_line_102	A3.2	g1	1 (this study)
IPL256	IPK	R 838		S. c. subsp. cereale	landrace	ITA	Southern Europe	p1	p1_ad	panel_B_line_103	A3.2	g1	1 (this study)
IPL242	IPK	R 780		S. c. subsp. cereale	landrace	ESP	Southern Europe	p1	p1_ad	panel_B_line_104	A3.2	g1	1 (this study)
IPL235	IPK	R 719		S. c. subsp. cereale	landrace	SVK	Eastern Europe	p1	p1_a	panel_B_line_105	A3.2	g1	1 (this study)
IPL233	IPK	R 703		S. c. subsp. cereale	landrace	SVK	Eastern Europe	p1	p1_a	panel_B_line_106	A3.2	g1	1 (this study)
IPL229	IPK	R 64		S. c. subsp. cereale	landrace	DDR	Western Europe	p1	p1_a	panel_B_line_107	A3.3	g3	1 (this study)
IPL225	IPK	R 616		S. c. subsp. cereale	landrace	CZE	Eastern Europe	p1	p1_a	panel_B_line_108	A3.2	g1	1 (this study)
IPL219	IPK	R 594		S. c. subsp. cereale	landrace	CZE	Eastern Europe	p1	p1_a	panel_B_line_109	A3.2	g1	1 (this study)
IPL195	IPK	R 443		S. c. subsp. cereale	landrace	na	na	p1	p1_a	panel_B_line_110	A3.3	g3	1 (this study)
IPL194	IPK	R 430		S. c. subsp. cereale	landrace	na	na	p1	p1_a	panel_B_line_111	A3.2	g1	1 (this study)
IPL192	IPK	R 375		S. c. subsp. cereale	landrace	na	na	p1	p1_a	panel_B_line_112	A3.3	g3	1 (this study)
IPL189	IPK	R 321		S. c. subsp. cereale	landrace	na	na	p1	p1_ad	panel_B_line_113	A3.2	g1	1 (this study)
IPL188	IPK	R 319		S. c. subsp. cereale	landrace	na	na	p1	p1_ad	panel_B_line_114	A3.2	g1	1 (this study)
IPL187	IPK	R 3		S. c. subsp. cereale	landrace	na	na	p1	p1_a	panel_B_line_115	A3.3	g3	1 (this study)
IPL186	IPK	R 294		S. c. subsp. cereale	landrace	USSR	Soviet Union	p1	p1_a	panel_B_line_116	A3.3	g3	1 (this study)
IPL185	IPK	R 290		S. c. subsp. cereale	landrace	USSR	Soviet Union	p1	p1_ad	panel_B_line_117	A3.2	g1	1 (this study)
IPL183	IPK	R 283		S. c. subsp. cereale	landrace	TUR	Middle East	p1	p1_ad	panel_B_line_118	A3.1	g2	1 (this study)
IPL182	IPK	R 281		S. c. subsp. cereale	landrace	TUR	Middle East	p1	p1_ad	panel_B_line_119	A3.1	g2	1 (this study)
IPL180	IPK	R 2694	40 JAEHRIGE LANDSORTE AUS WESTFALEN	S. c. subsp. cereale	landrace	DEU	Western Europe	p1	p1_a	panel_B_line_120	A3.2	g1	1 (this study)
IPL175	IPK	R 253	Landroggen	S. c. subsp. cereale	landrace	TUR	Middle East	p1	p1_ad	panel_B_line_121	A3.2	g1	1 (this study)
IPL172	IPK	R 25		S. c. subsp. cereale	landrace	TUR	Middle East	p1	p1_a	panel_B_line_122	A3.3	g3	1 (this study)
IPL169	IPK	R 246		S. c. subsp. cereale	landrace	na	na	p1	p1_ad	panel_B_line_123	A3.2	g1	1 (this study)
IPL163	IPK	R 2425	Landsorte K 10143	S. c. subsp. cereale	landrace	FIN	Northern Europe	p1	p1_a	panel_B_line_124	A3.2	g1	1 (this study)
IPL161	IPK	R 232		S. c. subsp. cereale	landrace	AUT	Western Europe	p1	p1_ad	panel_B_line_125	A3.2	g1	1 (this study)
IPL159	IPK	R 2197	Landsorte Österreiche 1982: 18	S. c. subsp. cereale	landrace	AUT	Western Europe	p1	p1_a	panel_B_line_126	A3.3	g3	1 (this study)
IPL154	IPK	R 2039	Landsorte K 8168	S. c. subsp. cereale	landrace	RUS	Eastern Europe	p1	p1_a	panel_B_line_127	A3.3	g3	1 (this study)
IPL152	IPK	R 2032	Landsorte K 7552	S. c. subsp. cereale	landrace	RUS	Eastern Europe	p1	p1_a	panel_B_line_128	A3.3	g3	1 (this study)
IPL149	IPK	R 2023	Landsorte K 1589	S. c. subsp. cereale	landrace	FIN	Northern Europe	p1	p1_a	panel_B_line_129	A3.3	g3	1 (this study)
IPL147	IPK	R 2020	Landsorte K 1269	S. c. subsp. cereale	landrace	FIN	Northern Europe	p1	p1_ad	panel_B_line_130	A3.2	g1	1 (this study)
IPL146	IPK	R 2018	Landsorte K 728	S. c. subsp. cereale	landrace	MNG	Asia	p1	p1_a	panel_B_line_131	A3.2	g1	1 (this study)
IPL142	IPK	R 2002	Sornopolevaja	S. c. subsp. cereale	landrace	RUS	Eastern Europe	p1	p1_a	panel_B_line_132	A3.2	g1	1 (this study)
IPL141	IPK	R 2		S. c. subsp. cereale	landrace	DDR	Western Europe	p1	p1_ad	panel_B_line_133	A3.2	g1	1 (this study)
IPL136	IPK	R 186	Roemers Erzgebirgischer Landroggen	S. c. subsp. cereale	landrace	DDR	Western Europe	p1	p1_a	panel_B_line_134	A3.2	g1	1 (this study)
IPL135	IPK	R 183	Finischer Landroggen	S. c. subsp. cereale	landrace	DDR	Western Europe	p1	p1_a	panel_B_line_135	A3.2	g1	1 (this study)
IPL130	IPK	R 1536	Finnischer Landroggen	S. c. subsp. cereale	landrace	FIN	Northern Europe	p1	p1_a	panel_B_line_136	A3.2	g1	1 (this study)
IPL107	IPK	R 1139		S. c. subsp. cereale	landrace	ITA	Southern Europe	p1	p1_a	panel_B_line_137	A3.2	g1	1 (this study)
IPL098	IPK	R 1082		S. c. subsp. cereale	landrace	AUT	Western Europe	p1	p1_ad	panel_B_line_138	A3.2	g1	1 (this study)
IPL097	IPK	R 1059		S. c. subsp. cereale	landrace	DEU	Western Europe	p1	p1_a	panel_B_line_139	A3.3	g3	1 (this study)
IPL090	IPK	R 1031		S. c. subsp. cereale	landrace	CHE	Western Europe	p1	p1_ad	panel_B_line_140	A3.2	g1	1 (this study)
IPL088	IPK	R 1022		S. c. subsp. cereale	landrace	GEO	Caucasus	p1	p1_ad	panel_B_line_141	A3.1	g2	1 (this study)
IPL085	IPK	R 1002		S. c. subsp. cereale	landrace	GEO	Caucasus	p1	p1_a	panel_B_line_142	A3.2	g1	1 (this study)
IPL084	IPK	R 1001		S. c. subsp. cereale	landrace	CHE	Western Europe	p1	p1_ad	panel_B_line_143	A3.3	g3	1 (this study)
CER36	NSGC	PL 618669		S. c. subsp. cereale	landrace	RUS	Eastern Europe	p1	p1_ad	panel_B_line_144	A3.3	g3	3 (Al-Beyroutiova et al., 2016)
CER15	NSGC	PL 446101		S. c. subsp. cereale	landrace	KAZ	Asia	p1	p1_ad	panel_B_line_145	A3.2	g1	3 (Al-Beyroutiova et al., 2016)
CER39	NSGC	PL 290423		S. c. subsp. cereale	landrace	SVK	Eastern Europe	p1	p1_ad	panel_B_line_146	A3.2	g1	3 (Al-Beyroutiova et al., 2016)
CER1	NSGC	PL 289827		S. c. subsp. cereale	landrace	PAK	Asia	p1	p1_ad	panel_B_line_147	A3.2	g1	3 (Al-Beyroutiova et al., 2016)
CER11	NSGC	PL 289814		S. c. subsp. cereale	landrace	IRN	Middle East	p1	p1_ad	panel_B_line_148	A3.2	g1	3 (Al-Beyroutiova et al., 2016)
CER45	NSGC	PL 265470		S. c. subsp. cereale	landrace	FIN	Northern Europe	p1	p1_ad	panel_B_line_149	A3.2	g1	3 (Al-Beyroutiova et al., 2016)
CER30	NSGC	PL 249936		S. c. subsp. cereale	landrace	GRC	Balkans	p1	p1_a	panel_B_line_150	A3.2	g1	3 (Al-Beyroutiova et al., 2016)
CER29	NSGC	PL 249842		S. c. subsp. cereale	landrace	GRC	Balkans	p1	p1_ad	panel_B_line_151	A3.2	g1	3 (Al-Beyroutiova et al., 2016)
CER9	NSGC	PL 243741		S. c. subsp. cereale	landrace	IRN	Middle East	p1	p1_ad	panel_B_line_152	A3.1	na	3 (Al-Beyroutiova et al., 2016)
CER3	NSGC	PL 220119		S. c. subsp. cereale	landrace	AFG	Asia	p1	p1_ad	panel_B_line_153	A3.2	g1	3 (Al-Beyroutiova et al., 2016)
CER17	NSGC	PL 168169		S. c. subsp. cereale	landrace	TUR	Middle East	p1	p1_ad	panel_B_line_154	A3.2	g1	3 (Al-Beyroutiova et al., 2016)
NSL289	NSGC	PI 578092	86PK1262-003	S. c. subsp. cereale	landrace	PAK	Asia	p1	p1_ad	panel_B_line_155	A3.1	g2	1 (this study)
NSL288	NSGC	PI 573716	AR 996/87	S. c. subsp. cereale	landrace	GEO	Caucasus	p1	p1_ad	panel_B_line_156	A3.1	g2	1 (this study)
NSL286	NSGC	PI 573707	AR 864/83	S. c. subsp. cereale	landrace	GEO	Caucasus	p1	p1_ad	panel_B_line_157	A3.1	g2	1 (this study)
NSL285	NSGC	PI 568123	84TK427-002	S. c. subsp. cereale	landrace	TUR	Middle East	p1	p1_ad	panel_B_line_158	A3.1	g2	1 (this study)
NSL284	NSGC	PI 568120	84TK578-004	S. c. subsp. cereale	landrace	TUR	Middle East	p1	p1_ad	panel_B_line_159	A3.2	g1	1 (this study)
NSL283	NSGC	PI 568118	84TK259	S. c. subsp. cereale	landrace	TUR	Middle East	p1	p1_ad	panel_B_line_160	A3.1	g2	1 (this study)
NSL282	NSGC	PI 561809	86PK1271-002	S. c. subsp. cereale	landrace	PAK	Asia	p1	p1_ad	panel_B_line_161	A3.1	g2	1 (this study)
NSL281	NSGC	PI 561803	84TK494-005	S. c. subsp. cereale	landrace	TUR	Middle East	p1	p1_ad	panel_B_line_162	A3.1	g2	1 (this study)
NSL280	NSGC	PI 561802	84TK478-001.2	S. c. subsp. cereale	landrace	TUR	Middle East	p1	p1_ad	panel_B_line_163	A3.1	g2	1 (this study)
NSL279	NSGC	PI 561801	84TK454-001	S. c. subsp. cereale	landrace	TUR	Middle East	p1	p1_ad	panel_B_line_164	A3.1	g2	1 (this study)
NSL278	NSGC	PI 561798	84TK318-004	S. c. subsp. cereale	landrace	TUR	Middle East	p1	p1_ad	panel_B_line_165	A3.1	g2	1 (this study)
NSL277	NSGC	PI 561796	84TK277-001	S. c. subsp. cereale	landrace	TUR	Middle East	p1	p1_b	panel_B_line_166	A3.1	g2	1 (this study)
NSL276	NSGC	PI 561793	84TK150-060.1	S. c. subsp. cereale	landrace	TUR	Middle East	p1	p1_b	panel_B_line_167	A3.1	g2	1 (this study)
NSL350	NSGC	PI 378235	10/72	S. c. subsp. cereale	landrace	BIH	Balkans	p1	p1_a	panel_B_line_168	A3.2	g1	1 (this study)
NSL349	NSGC	PI 374448	9/71-17	S. c. subsp. cereale	landrace	MNE	Balkans	p1	p1_ad	panel_B_line_169	A3.2	g1	1 (this study)
NSL347	NSGC	PI 374443	4/71-7	S. c. subsp. cereale	landrace	BIH	Balkans	p1	p1_ad	panel_B_line_170	A3.2	g1	1 (this study)
NSL345	NSGC	PI 374440	1/71-4	S. c. subsp. cereale	landrace	SRB	Balkans	p1	p1_ad	panel_B_line_171	A3.2	g1	1 (this study)
NSU340	NSGC	PI 330408	DL 67/170	S. c. subsp. cereale	landrace	ZAF	Africa	p1	p1_ad	panel_B_line_172	A3.2	na	1 (this study)
NSU338	NSGC	PI 306485	2788	S. c. subsp. cereale	landrace	ROM	Eastern Europe	p1	p1_ad	panel_B_line_173	A3.2	na	1 (this study)
NSL337	NSGC	PI 304534	N-182	S. c. subsp. cereale	landrace	TUR	Middle East	p1	p1_ad	panel_B_line_174	A3.2	g1	1 (this study)
NSL336	NSGC	PI 275356	221	S. c. subsp. cereale	landrace	AFG	Asia	p1	p1_ad	panel_B_line_175	A3.1	g2	1 (this study)
NSL334	NSGC	PI 249936	3115	S. c. subsp. cereale	landrace	GRC	Balkans	p1	p1_a	panel_B_line_176	A3.2	g1	1 (this study)
NSL333	NSGC	PI 249842	17040	S. c. subsp. cereale	landrace	GRC	Balkans	p1	p1_ad	panel_B_line_177	A3.2	g1	1 (this study)
NSL332	NSGC	PI 243741	5481	S. c. subsp. cereale	landrace	IRN	Middle East	p1	p1_ad	panel_B_line_178	A3.1	g2	1 (this study)
NSB327	NSGC	PI 239575	I-22-141	S. c. subsp. cereale	landrace	BRA	South America	p1	p1_ad	panel_B_line_179	A3.2	g1	1 (this study)
NSL321	NSGC	PI 173589	6982	S. c. subsp. cereale	landrace	TUR	Middle East	p1	p1_ad	panel_B_line_180	A3.2	g1	1 (this study)
NSL320	NSGC	PI 170989	4260	S. c. subsp. cereale	landrace	TUR	Middle East	p1	p1_ad	panel_B_line_181	A3.2	g1	1 (this study)
NSL319	NSGC	PI 170987	4123	S. c. subsp. cereale	landrace	TUR	Middle East	p1	p1_ad	panel_B_line_182	A3.2	g1	1 (this study)
NSL318	NSGC	PI 168229	4324	S. c. subsp. cereale	landrace	TUR	Middle East	p1	p1_ad	panel_B_line_183	A3.1	g2	1 (this study)
NSL317	NSGC	PI 168220	4221	S. c. subsp. cereale	landrace	TUR	Middle East	p1	p1_b	panel_B_line_184	A3.1	g2	1 (this study)
NSL315	NSGC	PI 168211	4169	S. c. subsp. cereale	landrace	TUR	Middle East	p1	p1_ad	panel_B_line_185	A3.2	g1	1 (this study)
NSL314	NSGC	PI 168209	4145	S. c. subsp. cereale	landrace	TUR	Middle East	p1	p1_ad	panel_B_line_186	A3.1	g2	1 (this study)
NSL313	NSGC	PI 168205	4096	S. c. subsp. cereale	landrace	TUR	Middle East	p1	p1_ad	panel_B_line_187	A3.1	g2	1 (this study)
NSL312	NSGC	PI 168199	4041	S. c. subsp. cereale	landrace	TUR	Middle East	p1	p1_ad	panel_B_line_188	A3.1	g2	1 (this study)
NSL311	NSGC	PI 168196	4021	S. c. subsp. cereale	landrace	TUR	Middle East	p1	p1_ad	panel_B_line_189	A3.1	g2	1 (this study)
NSL310	NSGC	PI 168195	4020	S. c. subsp. cereale	landrace	TUR	Middle East	p1	p1_ad	panel_B_line_190	A3.1	g2	1 (this study)
NSL308	NSGC	PI 168188	3989	S. c. subsp. cereale	landrace	TUR	Middle East	p1	p1_ad	panel_B_line_191	A3.2	g1	1 (this study)
NSL307	NSGC	PI 168186	3972	S. c. subsp. cereale	landrace	TUR	Middle East	p1	p1_ad	panel_B_line_192	A3.2	g1	1 (this study)
NSL305	NSGC	PI 168184	3967	S. c. subsp. cereale	landrace	TUR	Middle East	p1	p1_ad	panel_B_line_193	A3.1	g2	1 (this study)
NSL304	NSGC	PI 168181	3941	S. c. subsp. cereale	landrace	TUR	Middle East	p1	p1_ad	panel_B_line_194	A3.2	g1	1 (this study)
NSL303	NSGC	PI 168178	3898	S. c. subsp. cereale	landrace	TUR	Middle East	p1	p1_ad	panel_B_line_195	A3.2	g1	1 (this study)
NSL302	NSGC	PI 168176	3864	S. c. subsp. cereale	landrace	TUR	Middle East	p1	p1_ad	panel_B_line_196	A3.1	g2	1 (this study)
NSL301	NSGC	PI 168168	3419	S. c. subsp. cereale	landrace	TUR	Middle East	p1	p1_ad	panel_B_line_197	A3.2	g1	1 (this study)
NSL300	NSGC	PI 168164	3162	S. c. subsp. cereale	landrace	TUR	Middle East	p1	p1_ad	panel_B_line_198	A3.1	g2	1 (this study)
NSL299	NSGC	PI 168148	2666	S. c. subsp. cereale	landrace	TUR	Middle East	p1	p1_a	panel_B_line_199	A3.3	g3	1 (this study)
NSL298	NSGC	PI 168136	1994	S. c. subsp. cereale	landrace	TUR	Middle East	p1	p1_ad	panel_B_line_200	A3.1	g2	1 (this study)
NGL053	NordGen	NGB9839	AUTCHEENU K. 62	S. c. subsp. cereale	landrace	AFG	Asia	p1	p1_ad	panel_B_line_201	A3.2	g1	1 (this study)
NGL052	NordGen	NGB9838	VAMA K.40	S. c. subsp. cereale	landrace	AFG	Asia	p1	p1_ad	panel_B_line_202	A3.2	g1	1 (this study)
NGL049	NordGen	NGB96	HORSMANAHO ME31	S. c. subsp. cereale	landrace	FIN	Northern Europe	p1	p1_ad	panel_B_line_203	A3.2	g1	1 (this study)
NGL048	NordGen	NGB9210	PTILI K.135	S. c. subsp. cereale	landrace	AFG	Asia	p1	p1_ad	panel_B_line_204	A3.3	g3	1 (this study)
NGL044	NordGen	NGB9202	VAMA K.50	S. c. subsp. cereale	landrace	AFG	Asia	p1	p1_ad	panel_B_line_205	A3.2	g1	1 (this study)
NGL043	NordGen	NGB9201	UTTALA K.29	S. c. subsp. cereale	landrace	AFG	Asia	p1	p1_ad	panel_B_line_206	A3.2	g1	1 (this study)
NGL041	NordGen	NGB89	ETELÄ-VUOKKO ME0510	S. c. subsp. cereale	landrace	FIN	Northern Europe	p1	p1_ad	panel_B_line_207	A3.2	g1	1 (this study)
NGL040	NordGen	NGB7224	KANTIVE K.78	S. c. subsp. cereale	landrace	AFG	Asia	p1	p1_ad	panel_B_line_208	A3.3	g3	1 (this study)
NGL038	NordGen	NGB6918	ÖSTGÖTA GRÄRÄG	S. c. subsp. cereale	landrace	SWE	Northern Europe	p1	p1_ad	panel_B_line_209	A3.2	g1	1 (this study)
NGL036	NordGen	NGB6414	KALHE K.131	S. c. subsp. cereale	landrace	AFG	Asia	p1	p1_ad	panel_B_line_210	A3.3	g3	1 (this study)
NGL035	NordGen	NGB53	JÄRVENKYLÄ ME0301	S. c. subsp. cereale	landrace	FIN	Northern Europe	p1	p1_ad	panel_B_line_211	A3.2	g1	1 (this study)
NGL034	NordGen	NGB52	SAIRALA ME0402	S. c. subsp. cereale	landrace	FIN	Northern Europe	p1	p1_ad	panel_B_line_212	A3.2	g1	1 (this study)
NGL030	NordGen	NGB4436	RAHULA AP0201	S. c. subsp. cereale	landrace	FIN	Northern Europe	p1	p1_ad	panel_B_line_213	A3.2	g1	1 (this study)
NGL029	NordGen	NGB4424	AHVENSALMI AP0201	S. c. subsp. cereale	landrace	FIN	Northern Europe	p1	p1_ad	panel_B_line_214	A3.2	g1	1 (this study)
NGL028	NordGen	NGB4418	KIERTÄVÄLÄ AP0201	S. c. subsp. cereale	landrace	FIN	Northern Europe	p1	p1_ad	panel_B_line_215	A3.2	g1	1 (this study)
NGL023	NordGen	NGB2833	TEMPPULA AP0101	S. c. subsp. cereale	landrace	FIN	Northern Europe	p1	p1_a	panel_B_line_216	A3.3	g3	1 (this study)
NGL022	NordGen	NGB2808	TOPPAALA AP0301	S. c. subsp. cereale	landrace	FIN	Northern Europe	p1	p1_ad	panel_B_line_217	A3.2	g1	1 (this study)
NGL020	NordGen	NGB23032	IISSAVAARA	S. c. subsp. cereale	landrace	FIN	Northern Europe	p1	p1_ad	panel_B_line_218	A3.2	g1	1 (this study)
NGL019	NordGen	NGB22829	GRUSE FINNSKOG SVEDJERUSG	S. c. subsp. cereale	landrace	NOR	Northern Europe	p1	p1_ad	panel_B_line_219	A3.2	g1	1 (this study)
NGL014	NordGen	NGB14312	FINNRUSG 67-S-3	S. c. subsp. cereale	landrace	FIN	Northern Europe	p1	p1_a	panel_B_line_220	A3.3	g3	1 (this study)
NGL013	NordGen	NGB14303	FINNRUSG 67-S-2	S. c. subsp. cereale	landrace	FIN	Northern Europe	p1	p1_a	panel_B_line_221	A3.3	g3	1 (this study)
NGL012	NordGen	NGB14299	65-S	S. c. subsp. cereale	landrace	SWE	Northern Europe	p1	p1_ad	panel_B_line_222	A3.2	g1	1 (this study)
NGL010	NordGen	NGB13672	FINNRUSG	S. c. subsp. cereale	landrace	NOR	Northern Europe	p1	p1_a	panel_B_line_223	A3.3	g3	1 (this study)
NGL009	NordGen	NGB13671	FINNRUSG	S. c. subsp. cereale	landrace	NOR	Northern Europe	p1	p1_a	panel_B_line_224	A3.3	g3	1 (this study)
NGP007	NordGen	NGB13507	SVEDJERÅG FRAAN FINLAND	S. c. subsp. cereale	landrace	FIN	Northern Europe	p1	p1_a	panel_B_line_225	A3.3	g3	1 (this study)
NGP006	NordGen	NGB13505	SVEDJERÅG FRAAN FINLAND	S. c. subsp. cereale	landrace	FIN	Northern Europe	p1	p1_a	panel_B_line_226	A3.3	g3	1 (this study)
NGL002	NordGen	NGB11454	ANTILA	S. c. subsp. cereale	landrace	FIN	Northern Europe	p1	p1_ad	panel_B_line_227	A3.2	g1	1 (this study)
NGL001	NordGen	NGB1089	KINAHMI ME0501	S. c. subsp. cereale	landrace	FIN	Northern Europe	p1	p1_ad	panel_B_line_228	A3.2	g1	1 (this study)
CER2	na	na		S. c. subsp. cereale	landrace	na	na	p1	p1_ad	panel_B_line_229	A3.3	g3	3 (Al-Beyroutiova et al., 2016)
CER4	na	na		S. c. subsp. cereale	landrace	na	na	p1	p1_ad	panel_B_line_230	A3.2	g1	3 (Al-Beyroutiova et al., 2016)
IPWa131	IPK	na		S. c. subsp. cereale	landrace	na	na	p1	p1_a	panel_B_line_231	A3.2	na	1 (this study)
PGC368	PGRC	CN 51852	Dominant	S. c. subsp. cereale	landrace	NLD	Western Europe	p1	p1_a	panel_B_line_232	A3.2	g1	1 (this study)
PGL361	PGRC	CN 38888	392	S. c. subsp. cereale	landrace	TUR	Middle East	p1	p1_b	panel_B_line_233	A3.1	g2	1 (this study)
PGL360	PGRC	CN 38876	329	S. c. subsp. cereale	landrace	TUR	Middle East	p1	p1_ad	panel_B_line_234	A3.1	g2	1 (this study)
PGL359	PGRC	CN 38871	255	S. c. subsp. cereale	landrace	TUR	Middle East	p1	p1_b	panel_B_line_235	A3.1	g2	1 (this study)
PGC358	PGRC	CN 38708	Musketeer	S. c. subsp. cereale	landrace	CAN	North America	p1	p1_a	panel_B_line_236	A3.2	g1	1 (this study)
PGL357	PGRC	CN 35293	Ml-72-73-295	S. c. subsp. cereale	landrace	TUR	Middle East	p1	p1_ad	panel_B_line_237	A3.1	g2	1 (this study)
PGL356	PGRC	CN 34872	PGR 6982	S. c. subsp. cereale	landrace	IRN	Middle East	p1	p1_ad	panel_B_line_238	A3.3	g3	1 (this study)
PGL355	PGRC	CN 34866	PGR 6976	S. c. subsp. cereale	landrace	IRN	Middle East	p1	p1_ad	panel_B_line_239	A3.1	g2	1 (this study)
PGL354	PGRC	CN 34863	PGR 6973	S. c. subsp. cereale	landrace	IRN	Middle East	p1	p1_ad	panel_B_line_240	A3.3	g3	1 (this study)
PGL353	PGRC	CN 34793	PGR 6903	S. c. subsp. cereale	landrace	TUR	Middle East	p1	p1_ad	panel_B_line_241	A3.1	g2	1 (this study)
PGC351	PGRC	CN 33586	Frontier	S. c. subsp. cereale	landrace	CAN	North America	p1	p1_ad	panel_B_line_242	A3.2	g1	1 (this study)
PGL379	PGRC	CN 114463	Turkey (Bulk)	S. c. subsp. cereale	landrace	TUR	Middle East	p1	p1_ad	panel_B_line_243	A3.1	g2	1 (this study)
CER41	NSGC	Clse 35		S. c. subsp. cereale	landrace	DEU	Western Europe	p1	p1_a	panel_B_line_244	A3.2	g1	3 (Al-Beyroutiova et al., 2016)
LRC019	PAS BG	7450/76	88	S. c. subsp. cereale	landrace	YUG	Balkans	p1	p1_ad	panel_B_line_245	A3.2	g1	1 (this study)
LRC018	PAS BG	7449/76	87	S. c. subsp. cereale	landrace	YUG	Balkans	p1	p1_a	panel_B_line_246	A3.2	g1	1 (this study)
LRC022	PAS BG	7448/76		S. c. subsp. cereale	landrace	YUG	Balkans	p1	p1_ad	panel_B_line_247	A3.2	g1	1 (this study)
LRC036	PAS BG	7425/76	12/72	S. c. subsp. cereale	landrace	YUG	Balkans	p1	p1_ad	panel_B_line_248	A3.2	g1	1 (this study)
OBL064	PAS BG	7273/76	1133	S. c. subsp. cereale	landrace	AFG	Asia	p1	p1_ad	panel_B_line_249	A3.2	g1	1 (this study)
LRC008	PAS BG	7259/76	Jawad (Smith E.E. 312)	S. c. subsp. cereale	landrace	AFG	Asia	p1	p1_ad	panel_B_line_250	A3.2	g1	1 (this study)
LRC031	PAS BG	7178/76	Landsorte Tz Frumos	S. c. subsp. cereale	landrace	DEU	Western Europe	p1	p1_ad	panel_B_line_251	A3.2	g1	1 (this study)
OBL066	PAS BG	7158/76	K1634	S. c. subsp. cereale	landrace	IRN	Middle East	p1	p1_ad	panel_B_line_252	A3.2	g1	1 (this study)
OBL065	PAS BG	7065/76	1652	S. c. subsp. cereale	landrace	AFG	Asia	p1	p1_ad	panel_B_line_253	A3.2	g1	1 (this study)
OBL069	PAS BG	2259/93	1192	S. c. subsp. cereale	landrace	TUR	Middle East	p1	p1_ad	panel_B_line_254	A3.1	g2	1 (this study)
LRC045	PAS BG	1806/92	128	S. c. subsp. cereale	landrace	CHL	South America	p1	p1_a	panel_B_line_255	A3.2	g1	1 (this study)
LRC040	PAS BG	1749/92	4-I/4	S. c. subsp. cereale	landrace	BIH	Balkans	p1	p1_ad	panel_B_line_256	A3.2	g1	1 (this study)
OBL068	PAS BG	14803/80	12403/67	S. c. subsp. cereale	landrace	TUR	Middle East	p1	p1_ad	panel_B_line_257	A3.2	g1	1 (this study)
LRC003	PAS BG	14159/80	43b (Altevogt R.F)	S. c. subsp. cereale	landrace	IRN	Middle East	p1	p1_ad	panel_B_line_258	A3.2	g1	1 (this study)
OBL067	PAS BG	1115/03	1516	S. c. subsp. cereale	landrace	IRN	Middle East	p1	p1_ad	panel_B_line_259	A3.1	g2	1 (this study)
LRC126	PAS BG	1071/98	M1-72-73-274	S. c. subsp. cereale	landrace	TUR	Middle East	p1	p1_ad	panel_B_line_260	A3.1	g2	1 (this study)
CER20	NSGC	PL 543521		S. c. subsp. cereale	landrace	TUR	Middle East	p1	p1_ad	panel_B_line_261	A3.1	g2	3 (Al-Beyroutiova et al., 2016)
IPC165	IPK	R 2430	Danko	S. c. subsp. cereale	historic cultivar	POL	Eastern Europe	p1	p1_a	panel_B_line_262	A3.2	g1	1 (this study)
IPC126	IPK	R 1315	Gotor	S. c. subsp. cereale	historic cultivar	USA	North America	p1	p1_ad	panel_B_line_263	A3.3	g3	1 (this study)
IPC121	IPK	R 1266	Antelope	S. c. subsp. cereale	historic cultivar	CAN	North America	p1	p1_ad	panel_B_line_264	A3.2	g1	1 (this study)
IPC120	IPK	R 1265	Kungs II	S. c. subsp. cereale	historic cultivar	SWE	Northern Europe	p1	p1_a	panel_B_line_265	A3.2	g1	1 (this study)
IPC119	IPK	R 1264	Otello	S. c. subsp. cereale	historic cultivar	SWE	Northern Europe	p1	p1_ad	panel_B_line_266	A3.2	g1	1 (this study)
IPC118	IPK	R 1253	Esto	S. c. subsp. cereale	historic cultivar	DDR	Western Europe	p1	p1_a	panel_B_line_267	A3.2	g1	1 (this study)
IPC117	IPK	R 1252	Saskatoon	S. c. subsp. cereale	historic cultivar	CAN	North America	p1	p1_ad	panel_B_line_268	A3.2	g1	1 (this study)
IPC116	IPK	R 1240		S. c. subsp. cereale	historic cultivar	ALB	Balkans	p1	p1_a	panel_B_line_269	A3.2	g1	1 (this study)
IPC115	IPK	R 1238		S. c. subsp. cereale	historic cultivar	ALB	Balkans	p1	p1_ad	panel_B_line_270	A3.2	g1	1 (this study)
IPC108	IPK	R 1150	Imperial	S. c. subsp. cereale	historic cultivar	CAN	North America	p1	p1_a	panel_B_line_271	A3.2	g1	1 (this study)
NSC343	NSGC	PI 330430	Carstens Kortstra	S. c. subsp. cereale	historic cultivar	DEU	Western Europe	p1	p1_ad	panel_B_line_272	A3.2	g1	1 (this study)
NSC342	NSGC	PI 330429	Petkuser Somerroggen	S. c. subsp. cereale	historic cultivar	DEU	Western Europe	p1	p1_ad	panel_B_line_273	A3.2	g1	1 (this study)
NSC330	NSGC	PI 241576	Centeno 52	S. c. subsp. cereale	historic cultivar	BRA	South America	p1	p1_ad	panel_B_line_274	A3.2	g1	1 (this study)
NSC329	NSGC	PI 240676	Pico M.A.G.	S. c. subsp. cereale	historic cultivar	ARG	South America	p1	p1_ad	panel_B_line_275	A3.1	g2	1 (this study)
NSC324	NSGC	PI 234659	Vysokogornaja	S. c. subsp. cereale	historic cultivar	KAZ	Asia	p1	p1_ad	panel_B_line_276	A3.2	g1	1 (this study)
NGC057	NordGen	NGB9848	PETKUS	S. c. subsp. cereale	historic cultivar	DEU	Western Europe	p1	p1_a	panel_B_line_277	A3.2	g1	1 (this study)
NGC055	NordGen	NGB9843	IZUMRUSDNAJA PUSCHEKEN	S. c. subsp. cereale	historic cultivar	RUS	Eastern Europe	p1	p1_a	panel_B_line_278	A3.2	g1	1 (this study)
NGC051	NordGen	NGB9835	PEKKA	S. c. subsp. cereale	historic cultivar	FIN	Northern Europe	p1	p1_a	panel_B_line_279	A3.2	g1	1 (this study)
NGC050	NordGen	NGB9832	BORRIS PERLERUSG	S. c. subsp. cereale	historic cultivar	DNK	Northern Europe	p1	p1_a	panel_B_line_280	A3.2	g1	1 (this study)
NGC046	NordGen	NGB9207	LAVASUPAUTONAI	S. c. subsp. cereale	historic cultivar	BGR	Eastern Europe	p1	p1_ad	panel_B_line_281	A3.2	g1	1 (this study)
NGC046A	NordGen	NGB9207	LAVASUPAUTONAI	S. c. subsp. cereale	historic cultivar	BGR	Eastern Europe	p1	p1_ad	panel_B_line_282	A3.2	g1	1 (this study)
NGC045	NordGen	NGB9203	VJATKA	S. c. subsp. cereale	historic cultivar	RUS	Eastern Europe	p1	p1_ad	panel_B_line_283	A3.2	g1	1 (this study)
NGC045A	NordGen	NGB9203	VJATKA	S. c. subsp. cereale	historic cultivar	RUS	Eastern Europe	p1	p1_ad	panel_B_line_284	A3.2	g1	1 (this study)
NGC039	NordGen	NGB6921	BJÖRN	S. c. subsp. cereale	historic cultivar	SWE	Northern Europe	p1	p1_a	panel_B_line_285	A3.2	g1	1 (this study)
NGC037	NordGen	NGB6433	OTELLO	S. c. subsp. cereale	historic cultivar	SWE	Northern Europe	p1	p1_a	panel_B_line_286	A3.2	g1	1 (this study)
NGC032	NordGen	NGB475	VÅGØNES VÅRRUSG	S. c. subsp. cereale	historic cultivar	NOR	Northern Europe	p1	p1_ad	panel_B_line_287	A3.2	g1	1 (this study)
NGC031	NordGen	NGB472	VÅRRUSG II (2X)	S. c. subsp. cereale	historic cultivar	NOR	Northern Europe	p1	p1_ad	panel_B_line_288	A3.2	g1	1 (this study)
NGC027	NordGen	NGB393	SAMPO	S. c. subsp. cereale	historic cultivar	FIN	Northern Europe	p1	p1_a	panel_B_line_289	A3.2	g1	1 (this study)
NGC026	NordGen	NGB391	AITTA	S. c. subsp. cereale	historic cultivar	FIN	Northern Europe	p1	p1_a	panel_B_line_290	A3.2	g1	1 (this study)
NGC025	NordGen	NGB378	ENSI	S. c. subsp. cereale	historic cultivar	FIN	Northern Europe	p1	p1_ad	panel_B_line_291	A3.2	g1	1 (this study)
NGC024	NordGen	NGB377	ANNA	S. c. subsp. cereale	historic cultivar	FIN	Northern Europe	p1	p1_a	panel_B_line_292	A3.2	g1	1 (this study)
NGC021	NordGen	NGB2646	ROGO	S. c. subsp. cereale	historic cultivar	SWE	Northern Europe	p1	p1_a	panel_B_line_293	A3.2	g1	1 (this study)
NGC018	NordGen	NGB16660	Esprit	S. c. subsp. cereale	historic cultivar	DEU	Western Europe	p1	p1_a	panel_B_line_294	A3.2	g1	1 (this study)
NGC017	NordGen	NGB16659	Rapid	S. c. subsp. cereale	historic cultivar	DEU	Western Europe	p1	p1_a	panel_B_line_295	A3.2	g1	1 (this study)
NGC016	NordGen	NGB16658	Enrico	S. c. subsp. cereale	historic cultivar	DEU	Western Europe	p1	p1_a	panel_B_line_296	A3.2	g1	1 (this study)
NGC008	NordGen	NGB13578	AMILO	S. c. subsp. cereale	historic cultivar	POL	Eastern Europe	p1	p1_a	panel_B_line_297	A3.2	g1	1 (this study)
NGC005	NordGen	NGB13055	OLOF	S. c. subsp. cereale	historic cultivar	SWE	Northern Europe	p1	p1_a	panel_B_line_298	A3.2	g1	1 (this study)
PGC370	PGRC	CN 51865	Halo	S. c. subsp. cereale	historic cultivar	USA	North America	p1	p1_a	panel_B_line_299	A3.2	g1	1 (this study)
PGC369	PGRC	CN 51861	Kustro	S. c. subsp. cereale	historic cultivar	DEU	Western Europe	p1	p1_a	panel_B_line_300	A3.2	g1	1 (this study)
PGC363	PGRC	CN 41289	Explorer	S. c. subsp. cereale	historic cultivar	USA	North America	p1	p1_a	panel_B_line_301	A3.3	g3	1 (this study)
PGC380	PGRC	CN 116291	Gauthier	S. c. subsp. cereale	historic cultivar	CAN	North America	p1	p1_ad	panel_B_line_302	A3.2	g1	1 (this study)
PGC378	PGRC	CN 114462	Steierische Urroggen	S. c. subsp. cereale	historic cultivar	AUT	Western Europe	p1	p1_a	panel_B_line_303	A3.3	g3	1 (this study)
CMP020	PAS BG	8856/79	Pico Uruguay	S. c. subsp. cereale	historic cultivar	URY	South America	p1	p1_ad	panel_B_line_304	A3.2	g1	1 (this study)
CMP024	PAS BG	7466/76	Sample B	S. c. subsp. cereale	historic cultivar	BRA	South America	p1	p1_ad	panel_B_line_305	A3.2	g1	1 (this study)
CMP013	PAS BG	7414/76	46 (Ward DJ 49)	S. c. subsp. cereale	historic cultivar	BRA	South America	p1	p1_ad	panel_B_line_306	A3.2	g1	1 (this study)
CMP028	PAS BG	7412/76	47 (Ward DJ 47)	S. c. subsp. cereale	historic cultivar	BRA	South America	p1	p1_ad	panel_B_line_307	A3.2	g1	1 (this study)
CMP022	PAS BG	7410/76	45 (Ward DJ 45)	S. c. subsp. cereale	historic cultivar	BRA	South America	p1	p1_ad	panel_B_line_308	A3.2	g1	1 (this study)
CMP040	PAS BG	7150/76	Kenya	S. c. subsp. cereale	historic cultivar	KEN	Africa	p1	p1_ad	panel_B_line_309	A3.2	g1	1 (this study)
CMP016	PAS BG	6983/76	Centeno de La Estanzuela	S. c. subsp. cereale	historic cultivar	URY	South America	p1	p1_ad	panel_B_line_310	A3.2	g1	1 (this study)
OP010	PAS BG	5781/75	Dobrovickie	S. c. subsp. cereale	historic cultivar	CZE	Eastern Europe	p1	p1_a	panel_B_line_311	A3.2	g1	1 (this study)
OP040	PAS BG	47/70	Har'kovskaja 60	S. c. subsp. cereale	historic cultivar	UKR	Eastern Europe	p1	p1_a	panel_B_line_312	A3.2	g1	1 (this study)
OP028	PAS BG	44/70	Priekulskaja	S. c. subsp. cereale	historic cultivar	LVA	Northern Europe	p1	p1_ad	panel_B_line_313	A3.2	g1	1 (this study)
OP058	PAS BG	2699/73	Zhytomirskaja	S. c. subsp. cereale	historic cultivar	UKR	Eastern Europe	p1	p1_ad	panel_B_line_314	A3.2	g1	1 (this study)
OP046	PAS BG	2651/73	Dankowskie Zlote	S. c. subsp. cereale	historic cultivar	POL	Eastern Europe	p1	p1_a	panel_B_line_315	A3.2	g1	1 (this study)
OP081	PAS BG	22959/86	Korotkostebel'naja 69	S. c. subsp. cereale	historic cultivar	RUS	Eastern Europe	p1	p1_a	panel_B_line_316	A3.2	g1	1 (this study)
OP018	PAS BG	18636/83	Kazimierskie	S. c. subsp. cereale	historic cultivar	POL	Eastern Europe	p1	p1_ad	panel_B_line_317	A3.2	g1	1 (this study)
CMP011	PAS BG	17534/82	Shang Xian	S. c. subsp. cereale	historic cultivar	CHN	Asia	p1	p1_a	panel_B_line_318	A3.4b	na	1 (this study)
OP090	PAS BG	1138/03	Voima	S. c. subsp. cereale	historic cultivar	FIN	Northern Europe	p1	p1_ad	panel_B_line_319	A3.2	g1	1 (this study)
CMP041	PAS BG	100/03	44 (Ward DJ 44)	S. c. subsp. cereale	historic cultivar	BRA	South America	p1	p1_ad	panel_B_line_320	A3.2	g1	1 (this study)
OH009	A. Lukaszewski	na	King II	S. c. subsp. cereale	historic cultivar	SWE	Northern Europe	p1	p1_a	panel_B_line_321	A3.3	g3	1 (this study)
Imp	A. Lukaszewski	na		S. c. subsp. cereale	historic cultivar	USA	North America	p1	p1_a	panel_B_line_322	A3.1	g2	1 (this study)
DAC081	DANKO	na	TUR	S. c. subsp. cereale	historic cultivar	POL	Eastern Europe	p1	p1_a	panel_B_line_323	A3.2	g1	1 (this study)
OH008	A. Lukaszewski	na		S. c. subsp. cereale	historic cultivar	USA	North America	p1	p1_a	panel_B_line_324	A3.1	g2	1 (this study)
OH006	A. Lukaszewski	na	Tetra Gator	S. c. subsp. cereale	historic cultivar	USA	North America	p1	p1_a	panel_B_line_325	A3.3	g3	1 (this study)
OH003	A. Lukaszewski	na	Tetra Prima	S. c. subsp. cereale	historic cultivar	USA	North America	p1	p1_ad	panel_B_line_326	A3.2	g1	1 (this study)
OH007	A. Lukaszewski	na	Tetra Tennesee	S. c. subsp. cereale	historic cultivar	USA	North America	p1	p1_a	panel_B_line_327	A3.3	g3	1 (this study)
OH005	A. Lukaszewski	na	Prima	S. c. subsp. cereale	historic cultivar	CAN	North America	p1	p1_ad	panel_B_line_328	A3.2	g1	1 (this study)
OF001	Boreal Plant Breeding	na	Riihi	S. c. subsp. cereale	historic cultivar	FIN	Northern Europe	p1	p1_a	panel_B_line_329	A3.2	g1	1 (this study)
OB001	SPCAF	na	Saratovskaya 7	S. c. subsp. cereale	historic cultivar	BLR	Eastern Europe	p1	p1_a	panel_B_line_330	A3.2	g1	1 (this study)
OB003	SPCAF	na	Ivan	S. c. subsp. cereale	historic cultivar	BLR	Eastern Europe	p1	p1_ad	panel_B_line_331	A3.2	g1	1 (this study)
OF002	Boreal Plant Breeding	na	Reetta	S. c. subsp. cereale	historic cultivar	FIN	Northern Europe	p1	p1_a	panel_B_line_332	A3.2	g1	1 (this study)
OB002	SPCAF	na	Marusenyka	S. c. subsp. cereale	historic cultivar	BLR	Eastern Europe	p1	p1_a	panel_B_line_333	A3.2	g1	1 (this study)
OP068	PAS BG	17533	Yan An	S. c. subsp. cereale	historic cultivar	CHN	Asia	p1	p1_ad	panel_B_line_334	A3.2	g1	1 (this study)
OP088	PAS BG	5799	Kirgizsksja 1	S. c. subsp. cereale	historic cultivar	KGZ	Asia	p1	p1_a	panel_B_line_335	A3.2	g1	1 (this study)
IPC113	IPK	R 1209		S. cereale x vavilovii	historic cultivar	AFG	Asia	p1	p1_ad	panel_B_line_336	A3.2	g1	1 (this study)
LOC071	KWS SAAT	na	FLORANO	S. c. subsp. cereale	modern cultivar	DEU	Western Europe	p1	p1_a	panel_B_line_337	A3.2	g1	1 (this study)
LOC078	KWS SAAT	na	DANIELLO	S. c. subsp. cereale	modern cultivar	DEU	Western Europe	p1	p1_a	panel_B_line_338	A3.2	g1	1 (this study)
DAC082	DANKO	na	DAŃKOWSKIE ZŁOTE	S. c. subsp. cereale	modern cultivar	POL	Eastern Europe	p1	p1_a	panel_B_line_339	A3.2	g1	1 (this study)
LOC070	KWS SAAT	na	BRASETTO	S. c. subsp. cereale	modern cultivar	DEU	Western Europe	p1	p1_a	panel_B_line_340	A3.2	g1	1 (this study)
LOC075	KWS SAAT	na	KWS NIKKO	S. c. subsp. cereale	modern cultivar	DEU	Western Europe	p1	p1_a	panel_B_line_341	A3.2	g1	1 (this study)
DAC079	DANKO	na	DAŃKOWSKIE AMBER	S. c. subsp. cereale	modern cultivar	POL	Eastern Europe	p1	p1_a	panel_B_line_342	A3.2	g1	1 (this study)
OL001	KWS SAAT	na	Balistic F1	S. c. subsp. cereale	modern cultivar	DEU	Western Europe	p1	p1_a	panel_B_line_343	A3.2	g1	1 (this study)
OL003	KWS SAAT	na	Brasetto F1	S. c. subsp. cereale	modern cultivar	DEU	Western Europe	p1	p1_a	panel_B_line_344	A3.2	g1	1 (this study)
LOC074	KWS SAAT	na	LIVADO	S. c. subsp. cereale	modern cultivar	DEU	Western Europe	p1	p1_a	panel_B_line_345	A3.2	g1	1 (this study)
DAC080	DANKO	na	AMILO	S. c. subsp. cereale	modern cultivar	POL	Eastern Europe	p1	p1_a	panel_B_line_346	A3.2	g1	1 (this study)
LOC076	KWS SAAT	na	PALAZZO	S. c. subsp. cereale	modern cultivar	DEU	Western Europe	p1	p1_a	panel_B_line_347	A3.2	g1	1 (this study)
LOC077	KWS SAAT	na	KWS BONO	S. c. subsp. cereale	modern cultivar	DEU	Western Europe	p1	p1_a	panel_B_line_348	A3.2	g1	1 (this study)
LOC072	KWS SAAT	na	GONELLO	S. c. subsp. cereale	modern cultivar	DEU	Western Europe	p1	p1_a	panel_B_line_349	A3.2	g1	1 (this study)
PHC385	PHR	na	Poznańskie	S. c. subsp. cereale	modern cultivar	POL	Eastern Europe	p1	p1_a	panel_B_line_350	A3.2	g1	1 (this study)
PHC383	PHR	na	ARANT	S. c. subsp. cereale	modern cultivar	POL	Eastern Europe	p1	p1_ad	panel_B_line_351	A3.2	g1	1 (this study)
PHR002	PHR	na	Arant	S. c. subsp. cereale	modern cultivar	POL	Eastern Europe	p1	p1_a	panel_B_line_352	A3.2	g1	1 (this study)
OL005	KWS SAAT	na	Palazzo F1	S. c. subsp. cereale	modern cultivar	DEU	Western Europe	p1	p1_a	panel_B_line_353	A3.2	g1	1 (this study)
OL008	KWS SAAT	na	Guttino F1	S. c. subsp. cereale	modern cultivar	DEU	Western Europe	p1	p1_a	panel_B_line_354	A3.2	g1	1 (this study)
OL010	KWS SAAT	na	Recrut	S. c. subsp. cereale	modern cultivar	DEU	Western Europe	p1	p1_a	panel_B_line_355	A3.2	g1	1 (this study)
OL012	HR Smolice	na	Wibro	S. c. subsp. cereale	modern cultivar	POL	Eastern Europe	p1	p1_a	panel_B_line_356	A3.2	g1	1 (this study)
OL014	KWS SAAT	na	Stach F1	S. c. subsp. cereale	modern cultivar	DEU	Western Europe	p1	p1_a	panel_B_line_357	A3.2	g1	1 (this study)
OL016	KWS SAAT	na	Agrikolo	S. c. subsp. cereale	modern cultivar	DEU	Western Europe	p1	p1_a	panel_B_line_358	A3.2	g1	1 (this study)
OL018	KWS SAAT	na	Słowiańskie	S. c. subsp. cereale	modern cultivar	DEU	Western Europe	p1	p1_a	panel_B_line_359	A3.2	g1	1 (this study)
OL020	KWS SAAT	na	Bojko (jare)	S. c. subsp. cereale	modern cultivar	DEU	Western Europe	p1	p1_a	panel_B_line_360	A3.2	g1	1 (this study)
OL002	KWS SAAT	na	Bellami F1	S. c. subsp. cereale	modern cultivar	DEU	Western Europe	p1	p1_a	panel_B_line_361	A3.2	g1	1 (this study)
PHR001	PHR	na	Gradan	S. c. subsp. cereale	modern cultivar	POL	Eastern Europe	p1	p1_a	panel_B_line_362	A3.2	g1	1 (this study)
PHR003	PHR	na	Pastar	S. c. subsp. cereale	modern cultivar	POL	Eastern Europe	p1	p1_a	panel_B_line_363	A3.2	g1	1 (this study)
OL006	KWS SAAT	na	Visello F1	S. c. subsp. cereale	modern cultivar	DEU	Western Europe	p1	p1_a	panel_B_line_364	A3.2	g1	1 (this study)
OL009	KWS SAAT	na	KWS Magnifico F1	S. c. subsp. cereale	modern cultivar	DEU	Western Europe	p1	p1_a	panel_B_line_365	A3.2	g1	1 (this study)
OL011	KWS SAAT	na	Sellino	S. c. subsp. cereale	modern cultivar	DEU	Western Europe	p1	p1_a	panel_B_line_366	A3.2	g1	1 (this study)
OL013	HR Smolice	na	Hegro	S. c. subsp. cereale	modern cultivar	POL	Eastern Europe	p1	p1_a	panel_B_line_367	A3.2	g1	1 (this study)
OL015	HR Smolice	na	Konto F1	S. c. subsp. cereale	modern cultivar	POL	Eastern Europe	p1	p1_a	panel_B_line_368	A3.2	g1	1 (this study)
OL017	HR Smolice	na	Bosmo	S. c. subsp. cereale	modern cultivar	POL	Eastern Europe	p1	p1_a	panel_B_line_369	A3.2	g1	1 (this study)
OL019	HR Smolice	na	Rostockie	S. c. subsp. cereale	modern cultivar	POL	Eastern Europe	p1	p1_a	panel_B_line_370	A3.2	g1	1 (this study)
OD013	DANKO	na	Dankowskie Diament	S. c. subsp. cereale	modern cultivar	POL	Eastern Europe	p1	p1_a	panel_B_line_371	A3.2	g1	1 (this study)
OD014	DANKO	na	DL 6 R	S. c. subsp. cereale	modern cultivar	POL	Eastern Europe	p1	p1_a	panel_B_line_372	A3.2	g1	1 (this study)
13_1688f	HYBRO Saatzucht	na		S. c. subsp. cereale	Carsten pool	DEU	Western Europe	p1	p1_a	panel_B_line_373	A3.4a	g4a	2 (Siekmann et al., 2021)
Hyb_201	HYBRO Saatzucht	na		S. c. subsp. cereale	Carsten pool	DEU	Western Europe	p1	p1_a	panel_B_line_374	A3.4a	g4a	2 (Siekmann et al., 2021)
Hyb_202	HYBRO Saatzucht	na		S. c. subsp. cereale	Carsten pool	DEU	Western Europe	p1	p1_a	panel_B_line_375	A3.4a	g4a	2 (Siekmann et al., 2021)
13_1576	HYBRO Saatzucht	na		S. c. subsp. cereale	Carsten pool	DEU	Western Europe	p1	p1_a	panel_B_line_376	A3.4a	g4a	2 (Siekmann et al., 2021)
13_1558	HYBRO Saatzucht	na		S. c. subsp. cereale	Carsten pool	DEU	Western Europe	p1	p1_a	panel_B_line_377	A3.4a	g4a	2 (Siekmann et al., 2021)
13_1577	HYBRO Saatzucht	na		S. c. subsp. cereale	Carsten pool	DEU	Western Europe	p1	p1_a	panel_B_line_378	A3.4a	g4a	2 (Siekmann et al., 2021)
13_1551	HYBRO Saatzucht	na		S. c. subsp. cereale	Carsten pool	DEU	Western Europe	p1	p1_a	panel_B_line_379	A3.4b	g4b	2 (Siekmann et al., 2021)
13_1559	HYBRO Saatzucht	na		S. c. subsp. cereale	Carsten pool	DEU	Western Europe	p1	p1_a	panel_B_line_380	A3.4a	g4a	2 (Siekmann et al., 2021)
13_1560	HYBRO Saatzucht	na		S. c. subsp. cereale	Carsten pool	DEU	Western Europe	p1	p1_a	panel_B_line_381	A3.4a	g4a	2 (Siekmann et al., 2021)
13_1587	HYBRO Saatzucht	na		S. c. subsp. cereale	Carsten pool	DEU	Western Europe	p1	p1_a	panel_B_line_382	A3.4a	g4a	2 (Siekmann et al., 2021)
13_1562	HYBRO Saatzucht	na		S. c. subsp. cereale	Carsten pool	DEU	Western Europe	p1	p1_a	panel_B_line_383	A3.4a	g4a	2 (Siekmann et al., 2021)
13_1563	HYBRO Saatzucht	na		S. c. subsp. cereale	Carsten pool	DEU	Western Europe	p1	p1_a	panel_B_line_384	A3.4a	g4a	2 (Siekmann et al., 2021)
13_1555	HYBRO Saatzucht	na		S. c. subsp. cereale	Carsten pool	DEU	Western Europe	p1	p1_a	panel_B_line_385	A3.4b	g4b	2 (Siekmann et al., 2021)
13_1616	HYBRO Saatzucht	na		S. c. subsp. cereale	Carsten pool	DEU	Western Europe	p1	p1_a	panel_B_line_386	A3.4b	g4b	2 (Siekmann et al., 2021)
13_1692f	HYBRO Saatzucht	na		S. c. subsp. cereale	Carsten pool	DEU	Western Europe	p1	p1_a	panel_B_line_387	A3.4a	g4a	2 (Siekmann et al., 2021)
13_1694f	HYBRO Saatzucht	na		S. c. subsp. cereale	Carsten pool	DEU	Western Europe	p1	p1_a	panel_B_line_388	A3.4a	g4a	2 (Siekmann et al., 2021)
13_1651f	HYBRO Saatzucht	na		S. c. subsp. cereale	Carsten pool	DEU	Western Europe	p1	p1_a	panel_B_line_389	A3.4b	g4b	2 (Siekmann et al., 2021)
13_1697f	HYBRO Saatzucht	na		S. c. subsp. cereale	Carsten pool	DEU	Western Europe	p1	p1_a	panel_B_line_390	A3.4a	g4a	2 (Siekmann et al., 2021)
13_1745	HYBRO Saatzucht	na		S. c. subsp. cereale	Carsten pool	DEU	Western Europe	p1	p1_a	panel_B_line_391	A3.4a	g4a	2 (Siekmann et al., 2021)
13_1672f	HYBRO Saatzucht	na		S. c. subsp. cereale	Carsten pool	DEU	Western Europe	p1	p1_a	panel_B_line_392	A3.4a	g4a	2 (Siekmann et al., 2021)
13_1729f	HYBRO Saatzucht	na		S. c. subsp. cereale	Carsten pool	DEU	Western Europe	p1	p1_a	panel_B_line_393	A3.4a	g4a	2 (Siekmann et al., 2021)
13_1676f	HYBRO Saatzucht	na		S. c. subsp. cereale	Carsten pool	DEU	Western Europe	p1	p1_a	panel_B_line_394	A3.4a	g4a	2 (Siekmann et al., 2021)
13_1736f	HYBRO Saatzucht	na		S. c. subsp. cereale	Carsten pool	DEU	Western Europe	p1	p1_a	panel_B_line_395	A3.4a	g4a	2 (Siekmann et al., 2021)
13_1680f	HYBRO Saatzucht	na		S. c. subsp. cereale	Carsten pool	DEU	Western Europe	p1	p1_a	panel_B_line_396	A3.4a	g4a	2 (Siekmann et al., 2021)
13_1740	HYBRO Saatzucht	na		S. c. subsp. cereale	Carsten pool	DEU	Western Europe	p1	p1_a	panel_B_line_397	A3.4a	g4a	2 (Siekmann et al., 2021)
13_1684f	HYBRO Saatzucht	na		S. c. subsp. cereale	Carsten pool	DEU	Western Europe	p1	p1_a	panel_B_line_398	A3.4a	g4a	2 (Siekmann et al., 2021)
13_1741	HYBRO Saatzucht	na		S. c. subsp. cereale	Carsten pool	DEU	Western Europe	p1	p1_a	panel_B_line_399	A3.4a	g4a	2 (Siekmann et al., 2021)
bulk11_1483	HYBRO Saatzucht	na		S. c. subsp. cereale	Petkus pool	DEU	Western Europe	p1	p1_a	panel_B_line_400	A3.4b	g4b	2 (Siekmann et al., 2021)
L2053_N	HYBRO Saatzucht	na		S. c. subsp. cereale	Petkus pool	DEU	Western Europe	p1	p1_a	panel_B_line_401	A3.4b	g4b	2 (Siekmann et al., 2021)
bulk11_1481	HYBRO Saatzucht	na		S. c. subsp. cereale	Petkus pool	DEU	Western Europe	p1	p1_a	panel_B_line_402	A3.4b	g4b	2 (Siekmann et al., 2021)
13_1501	HYBRO Saatzucht	na		S. c. subsp. cereale	Petkus pool	DEU	Western Europe	p1	p1_a	panel_B_line_403	A3.2	na	2 (Siekmann et al., 2021)
13_1545	HYBRO Saatzucht	na		S. c. subsp. cereale	Petkus pool	DEU	Western Europe	p1	p1_a	panel_B_line_404	A3.4	g4a	2 (Siekmann et al., 2021)
13_1503	HYBRO Saatzucht	na		S. c. subsp. cereale	Petkus pool	DEU	Western Europe	p1	p1_a	panel_B_line_405	A3.4b	g4b	2 (Siekmann et al., 2021)
13_1538	HYBRO Saatzucht	na		S. c. subsp. cereale	Petkus pool	DEU	Western Europe	p1	p1_a	panel_B_line_406	A3.4b	g4b	2 (Siekmann et al., 2021)
13_1547	HYBRO Saatzucht	na		S. c. subsp. cereale	Petkus pool	DEU	Western Europe	p1	p1_a	panel_B_line_407	A3.4b	g4b	2 (Siekmann et al., 2021)
13_1548	HYBRO Saatzucht	na		S. c. subsp. cereale	Petkus pool	DEU	Western Europe	p1	p1_a	panel_B_line_408	A3.4b	g4b	2 (Siekmann et al., 2021)
13_1509	HYBRO Saatzucht	na		S. c. subsp. cereale	Petkus pool	DEU	Western Europe	p1	p1_a	panel_B_line_409	A3.4b	g4b	2 (Siekmann et al., 2021)
13_1549	HYBRO Saatzucht	na		S. c. subsp. cereale	Petkus pool	DEU	Western Europe	p1	p1_a	panel_B_line_410	A3.4b	g4b	2 (Siekmann et al., 2021)
13_1633	HYBRO Saatzucht	na		S. c. subsp. cereale	Petkus pool	DEU	Western Europe	p1	p1_a	panel_B_line_411	A3.4b	g4b	2 (Siekmann et al., 2021)
13_1641	HYBRO Saatzucht	na		S. c. subsp. cereale	Petkus pool	DEU	Western Europe	p1	p1_a	panel_B_line_412	A3.4b	g4b	2 (Siekmann et al., 2021)
13_1557	HYBRO Saatzucht	na		S. c. subsp. cereale	Petkus pool	DEU	Western Europe	p1	p1_a	panel_B_line_413	A3.4b	g4b	2 (Siekmann et al., 2021)
13_1550	HYBRO Saatzucht	na		S. c. subsp. cereale	Petkus pool	DEU	Western Europe	p1	p1_a	panel_B_line_414	A3.4b	g4b	2 (Siekmann et al., 2021)
13_1618	HYBRO Saatzucht	na		S. c. subsp. cereale	Petkus pool	DEU	Western Europe	p1	p1_a	panel_B_line_415	A3.4b	g4a	2 (Siekmann et al., 2021)
13_1570	HYBRO Saatzucht	na		S. c. subsp. cereale	Petkus pool	DEU	Western Europe	p1	p1_a	panel_B_line_416	A3.4b	g4b	2 (Siekmann et al., 2021)
13_1572	HYBRO Saatzucht	na		S. c. subsp. cereale	Petkus pool	DEU	Western Europe	p1	p1_a	panel_B_line_417	A3.4b	g4b	2 (Siekmann et al., 2021)
13_1621	HYBRO Saatzucht	na		S. c. subsp. cereale	Petkus pool	DEU	Western Europe	p1	p1_a	panel_B_line_418	A3.4b	g4b	2 (Siekmann et al., 2021)
13_1573	HYBRO Saatzucht	na		S. c. subsp. cereale	Petkus pool	DEU	Western Europe	p1	p1_a	panel_B_line_419	A3.4b	g4b	2 (Siekmann et al., 2021)
13_1623	HYBRO Saatzucht	na		S. c. subsp. cereale	Petkus pool	DEU	Western Europe	p1	p1_a	panel_B_line_420	A3.4b	g4b	2 (Siekmann et al., 2021)
13_1640	HYBRO Saatzucht	na		S. c. subsp. cereale	Petkus pool	DEU	Western Europe	p1	p1_a	panel_B_line_421	A3.4b	g4b	2 (Siekmann et al., 2021)
13_1575	HYBRO Saatzucht	na		S. c. subsp. cereale	Petkus pool	DEU	Western Europe	p1	p1_a	panel_B_line_422	A3.4b	g4b	2 (Siekmann et al., 2021)
13_1938	HYBRO Saatzucht	na		S. c. subsp. cereale	Petkus pool	DEU	Western Europe	p1	p1_a	panel_B_line_423	A3.4b	g4b	2 (Siekmann et al., 2021)
13_1942	HYBRO Saatzucht	na		S. c. subsp. cereale	Petkus pool	DEU	Western Europe	p1	p1_a	panel_B_line_424	A3.4b	g4b	2 (Siekmann et al., 2021)
13_1943	HYBRO Saatzucht	na		S. c. subsp. cereale	Petkus pool	DEU	Western Europe	p1	p1_a	panel_B_line_425	A3.4b	g4b	2 (Siekmann et al., 2021)
PGB364	PGRC	CN 42140	Somro	S. c. subsp. cereale	breeding others	DEU	Western Europe	p1	p1_a	panel_B_line_426	A3.3	g3	1 (this study)
13_1588	HYBRO Saatzucht	na		S. c. subsp. cereale	breeding others	DEU	Western Europe	p1	p1_a	panel_B_line_427	A3.4b	g4b	2 (Siekmann et al., 2021)
OH001	A. Lukaszewski	na	G5959	S. c. subsp. cereale	breeding others	USA	North America	p1	p1_b	panel_B_line_428	A3.1	g2	1 (this study)
PHB382	PHR	na		S. c. subsp. cereale	breeding others	POL	Eastern Europe	p1	p1_a	panel_B_line_429	A3.2	g1	1 (this study)
OH002	A. Lukaszewski	na	E3	S. c. subsp. cereale	breeding others	MEX	North America	p1	p1_ad	panel_B_line_430	A3.2	g1	1 (this study)
*Abbreviations used to indicate accession source:
A. Lukaszewski	dr A Lukaszewski, University of California (Riverside), USA
Boreal Plant Breeding	Boreal Plant Breeding Plant Breeding Ltd, Jokioinen, Finland
CRF_INIA	Centro de Recursos Fitogeneticos - INIA, Madrid, Spain
DANKO	Danko Plant Breeders Ltd, DANKO Hodowla Roślin Sp. z o.o. z/s w Choryni, Choryń, Poland
HR Smolice	Hodowla Roślin Smolice Sp. z o. o. Grupa IHAR, Smolice, Poland
HYBRO Saatzucht	HYBRO Saatzucht GmbH & Co. KG, Schenkenberg, Germany
IHAR	The Plant Breeding and Acclimatization Institute - National Research Institute, Radzików, Poland
IPK	Leibniz Institute of Plant Genetics and Crop Plant Research (IPK), Seeland, Germany
KWS SAAT	KWS SAAT SE & Co, Einbeck, Germany
NordGen	The Nordic Genetic Resource Center, Alnarp, Sweden
NSGC	The National Small Grains Collection USDA-ARS, Aberdeen, USA
PAS BG	Polish Academy of Sciences Botanical Garden-Center for Biological Diversity Conservation in Powsin, Poland
PGRC	Plant Gene Resources of Canada, Saskatoon, Canada
PHR	Poznańska Hodowla Roślin Ltd., Tulce, Poland
PPRI PIESTANY	Plant Production Research institute in Piestany, Slovakia
RCAT	The Centre for Plant Diveristy (formerly Research Centre for Agrobotany) Tápiószele, Hungary
SPCAF	Scientific and Practical Centre of Bellorussian NAS for Arable Farming, Zhodino, Belarus

## Sheet: Table S2
Table S2. List of 12486 HQ DArTseq markers used in this study, including their sequences and position in the Lo7 reference genome.
DArTseq AlleleID	Allele sequence	SNP	Chromosome	Postion in the Lo7 reference genome (bp)
3601283|F|0-29:C>T-29:C>T	TGCAGCTCACCGAGCGTGGGCGGGGGCTCCTGGCGTCCCGAGATCGGAAGAGCGGTTCAGCAGGAATGC	29:C>T	chr1R	471503
3601283|F|0-34:G>C-34:G>C	TGCAGCTCACCGAGCGTGGGCGGGGGCTCCTGGCGTCCCGAGATCGGAAGAGCGGTTCAGCAGGAATGC	34:G>C	chr1R	471503
6211683|F|0-16:G>A-16:G>A	TGCAGGTCGCTGGTGTGGTGGGTCGACTCGTCCACCACATGGTACGCCGTCTCCAGGCTCATCTTGAGG	16:G>A	chr1R	1073532
3734138|F|0-43:T>C-43:T>C	TGCAGCAGCAGCAGCCCACGCGCGTCAATCAATCAATCAACCATCCGCCCGAGATCGGAAGAGCGGTTC	43:T>C	chr1R	1385417
5220423|F|0-18:C>T-18:C>T	TGCAGCTTGCAGCTCATGCAGGGCGCAGCCGAGATCGGAAGAGCGGTTCAGCAGGAATGCCGAGACCGA	18:C>T	chr1R	1592133
3900349|F|0-31:C>G-31:C>G	TGCAGCTGTGGAAGTGGGAGCTCCTCGCGCTCGCGCTCGTCTGCGGCCGCCTCGTCTCCGAGATCGGAA	31:C>G	chr1R	4553152
4486114|F|0-10:C>T-10:C>T	TGCAGGCCTTCATTCGCGACGCCGACCGAGATCGGAAGAGCGGTTCAGCAGGAATGCCGAGACCGATCT	10:C>T	chr1R	6816377
3582946|F|0-59:C>A-59:C>A	TGCAGCGAACGTCGCAGTCGCTACGAGAACGGACCCGACACCAACAATCTGTGCGAATGCCGTTATTTT	59:C>A	chr1R	6987728
3903325|F|0-23:T>C-23:T>C	TGCAGGTCGCTGGTGTAGTGGGTTGACTCGTCCACCACATGGTACGCTGTCTCCAGGCTCATCTTGAGG	23:T>C	chr1R	7669842
3576830|F|0-11:T>C-11:T>C	TGCAGCGAGGATGGGAAGTGCGGCTTTGGGGACGAGCACTGCGGCGACTATTGCCAGAGCGGGCCGTGT	11:T>C	chr1R	12390510
3741625|F|0-29:C>G-29:C>G	TGCAGCGAGGACGGCAAGTGCGGGTGGGGCGAGGAGCACTGCGGCGACTATTGCCAGAGCGGCGCGTGT	29:C>G	chr1R	12390510
3740361|F|0-34:G>C-34:G>C	TGCAGTCCCTCCACTCCTCCGCCGCCTCCTGCGTGGAGGTGCTCGCCGCCTCCGCCGCCCCCACCTTCC	34:G>C	chr1R	12505559
3587058|F|0-49:T>G-49:T>G	TGCAGCGACTGTGCAGGCGATACCGAAGTCACCAAGCCGAGCACAGAAGTTGGAGTCGAGCATGATATT	49:T>G	chr1R	13049348
3363574|F|0-14:A>G-14:A>G	TGCAGCTTTGCTCTACCTAAGCTCTGCCGCCAGCCAGCACTCCTCCTCCTCCTCCAGGACACCCGAGGC	14:A>G	chr1R	13313002
3597736|F|0-17:C>T-17:C>T	TGCAGCGGCAAGGACACCGCCACAGATCAGCATCGCTCTAATGATGCTCCTCGCCCGAATCCATGCCGA	17:C>T	chr1R	13699937
3364301|F|0-38:G>T-38:G>T	TGCAGCCAGGGGAGGATGCAGTCCTCGTGGTAGATGTGGGCGCAGGGCATCTCCCTGGCCTCGGCGCCG	38:G>T	chr1R	15766857
3359599|F|0-40:G>C-40:G>C	TGCAGATGGGCGTGTTGTACGTGTGCCTCTACCTCATCGCGCTGGGCACCGAGATCGGAAGAGCGGTTC	40:G>C	chr1R	16529685
3342416|F|0-15:T>C-15:T>C	TGCAGAGGAAAGAGTTTCTCAAGTTCTTGGAAACCATAGGATCCGAGATCGGAAGAGCGGTTCAGCAGG	15:T>C	chr1R	16799963
3589780|F|0-30:A>C-30:A>C	TGCAGGTGTGAGTGCCCATCAGGAAGAGGGAATTCTTCGCTGACCGAGATCGGAAGAGCGGTTCAGCAG	30:A>C	chr1R	17164756
17390120|F|0-26:A>G-26:A>G	TGCAGATATAATCTGGGCATGATTGCAGGAGTACGCATGCCGTGATGCGTTGCCGATGTCGGCATGGCG	26:A>G	chr1R	20598735
7415354|F|0-27:C>A-27:C>A	TGCAGGCGCCGACCTGCACGAATTATCCAATCACCGAGATCGGAAGAGCGGTTCAGCAGGAATGCCGAG	27:C>A	chr1R	20670401
3602798|F|0-20:G>A-20:G>A	TGCAGCTGGCCCCAGTGTGTGCTGCTGGTCGGCCATTGCTTGGAAGAACGGGAAGCCTTGCATCTGCTG	20:G>A	chr1R	20839657
3602798|F|0-31:G>T-31:G>T	TGCAGCTGGCCCCAGTGTGTGCTGCTGGTCGGCCATTGCTTGGAAGAACGGGAAGCCTTGCATCTGCTG	31:G>T	chr1R	20839657
5218584|F|0-11:A>G-11:A>G	TGCAGCCGTCAATCATGCAGCAGGGGACGCTTGCTGAAGGCGGGGACGGCGGCGGCGGCGGGCAGGTGG	11:A>G	chr1R	20840291
5218584|F|0-32:A>G-32:A>G	TGCAGCCGTCAATCATGCAGCAGGGGACGCTTACTGAAGGCGGGGACGGCGGCGGCGGCGGGCAGGTGG	32:A>G	chr1R	20840291
3359961|F|0-29:T>C-29:T>C	TGCAGGATGAACCACAGCGACAAGCTCCCTGAGTAGCCCAGTAGGGCTGCCGACCCCACCGCCCAACTC	29:T>C	chr1R	21222841
7414525|F|0-20:T>A-20:T>A	TGCAGCAACCTGTCAAGGACTGTGGTTGAGCCGAGATCGGAAGAGCGGTTCAGCAGGAATGCCGAGACC	20:T>A	chr1R	21471830
3358610|F|0-18:C>A-18:C>A	TGCAGCTTGCAATATCTCCTGCTCATTCAGTAATAGGCGGAAATGGCCCCGAGATCGGAAGAGCGGTTC	18:C>A	chr1R	21647120
3588624|F|0-15:T>C-15:T>C	TGCAGCACTGCTCGATCGCGAAGCAGTAGTAGATCCCGCGCCAGAAACGGAGCGAAGGGTCGACCAAAG	15:T>C	chr1R	24676772
3588624|F|0-27:A>C-27:A>C	TGCAGCACTGCTCGATCGCGAAGCAGTAGTAGATCCCGCGCCAGAAACGGAGCGAAGGGTCGACCAAAG	27:A>C	chr1R	24676772
3602281|F|0-19:G>C-19:G>C	TGCAGACGCTGCTCATCCTGCTCCTCAGCCGCGTGCTCGCCCTGCTCCTCCGCCCGCTCCGCCAGCCCA	19:G>C	chr1R	25406282
3602281|F|0-32:G>C-32:G>C	TGCAGACGCTGCTCATCCTGCTCCTCAGCCGCGTGCTCGCCCTGCTCCTCCGCCCGCTCCGCCAGCCCA	32:G>C	chr1R	25406282
38787767|F|0-23:T>G-23:T>G	TGCAGCGGCTTCACCCCGACACCTACCTTCACTGACATCATGGTGAACAAGTACAAGCTCCGAGCTGAC	23:T>G	chr1R	30481374
4499381|F|0-18:A>C-18:A>C	TGCAGTGGAGCAGGCTCCACAACGGGCGCCGCCGAGATCGGAAGAGCGGTTCAGCAGGAATGCCGAGAC	18:A>C	chr1R	30551857
3358210|F|0-26:G>A-26:G>A	TGCAGGTGCCTGCCCAAGAAGAAGAGGATCGAAGGTAAGAAGACTCGACGGAACGCAAGAAACGCAAGA	26:G>A	chr1R	30552022
3356051|F|0-17:G>A-17:G>A	TGCAGCCAGAGCGTGCGGTAGACGAGGTCCGACTTGAAGTACTCCGAGATCGGAAGAGCGGTTCAGCAG	17:G>A	chr1R	33848969
3892413|F|0-55:C>T-55:C>T	TGCAGGACAGCCCCACCGAGGACATCACCAGCATCCTCTACGACGTGTTTGACTACTTCGAGGACGTGA	55:C>T	chr1R	33849012
3362998|F|0-13:G>C-13:G>C	TGCAGTTCCACGGGTTCCACGGCGTGAAGCAGGAGGAGAAGAAGCTGGGCCAGAAGTTCACCGTCGACG	13:G>C	chr1R	34785419
3600348|F|0-5:G>A-5:G>A	TGCAGGCCCCGCAGGATCAGCTTGTCGCCGCCCATCGCCGAGATCGGAAGAGCGGTTCAGCAGGAATGC	5:G>A	chr1R	34785485
3600348|F|0-13:G>A-13:G>A	TGCAGGCCCCGCAGGATCAGCTTGTCGCCGCCCATCGCCGAGATCGGAAGAGCGGTTCAGCAGGAATGC	13:G>A	chr1R	34785485
3600348|F|0-26:G>C-26:G>C	TGCAGGCCCCGCAGGATCAGCTTGTCGCCGCCCATCGCCGAGATCGGAAGAGCGGTTCAGCAGGAATGC	26:G>C	chr1R	34785485
3361981|F|0-12:T>C-12:T>C	TGCAGCATTAGCTACTATTGATCTTTGTCCTCCTCTTCCTGCCGAGATCGGAAGAGCGGTTCAGCAGGA	12:T>C	chr1R	34924337
3586981|F|0-12:G>T-12:G>T	TGCAGGTAGGAGGAGCCGATGTTGTCGACGCTCTGGTACAGGCGGCCGATGCTCCCGTGCATGGTGCCG	12:G>T	chr1R	35016199
24841551|F|0-47:A>G-47:A>G	TGCAGGTAGGAGGAGCCGATGTTGTCGACGCTCTGGTACAGGCGGCCAATGCTCCCCTGCATGGTGCCG	47:A>G	chr1R	35016199
24841551|F|0-56:C>G-56:C>G	TGCAGGTAGGAGGAGCCGATGTTGTCGACGCTCTGGTACAGGCGGCCAATGCTCCCCTGCATGGTGCCG	56:C>G	chr1R	35016199
3731579|F|0-45:C>T-45:C>T	TGCAGGTCACGGCGTGATGGGCCGATATCCCATGGTGGTATATAGCAGCAAGCCCGAGATCGGAAGAGC	45:C>T	chr1R	35038037
3344492|F|0-59:A>G-59:A>G	TGCAGGACCTCGCCATCTCCGTACTTGTATGCATGCAGCAAGACTGCAAGAGGAAGGGCAGAATATCTG	59:A>G	chr1R	35138593
3896226|F|0-44:C>T-44:C>T	TGCAGGCGGAGGTCGGACAGCAGCTCCTCCTTGGCCCAGGTCAGCGGTCCGAGATCGGAAGAGCGGTTC	44:C>T	chr1R	35304453
3595323|F|0-11:C>G-11:C>G	TGCAGAGGCTTCAAACACTTTCAGTTTTCGTCCGATTCATATTTCAAGATCTTCTTCCCCAGCCTCGGT	11:C>G	chr1R	35401672
3357735|F|0-30:A>G-30:A>G	TGCAGGAAGCAACAAACAAACAAATCAGTCAAATCGTCTGGGCGCACATGAAGGATCGTCAGCCGAGAT	30:A>G	chr1R	35684201
3357735|F|0-39:G>A-39:G>A	TGCAGGAAGCAACAAACAAACAAATCAGTCAAATCGTCTGGGCGCACATGAAGGATCGTCAGCCGAGAT	39:G>A	chr1R	35684201
3357735|F|0-55:T>A-55:T>A	TGCAGGAAGCAACAAACAAACAAATCAGTCAAATCGTCTGGGCGCACATGAAGGATCGTCAGCCGAGAT	55:T>A	chr1R	35684201
3357735|F|0-65:A>G-65:A>G	TGCAGGAAGCAACAAACAAACAAATCAGTCAAATCGTCTGGGCGCACATGAAGGATCGTCAGCCGAGAT	65:A>G	chr1R	35684201
3894968|F|0-19:C>T-19:C>T	TGCAGATGCCTAATGGCGGCGGTCAGATGGCGCACGATGTCTTTGGCTCCTTCCGAGATCGGAAGAGCG	19:C>T	chr1R	35825663
3894968|F|0-40:C>G-40:C>G	TGCAGATGCCTAATGGCGGCGGTCAGATGGCGCACGATGTCTTTGGCTCCTTCCGAGATCGGAAGAGCG	40:C>G	chr1R	35825663
5227666|F|0-37:G>T-37:G>T	TGCAGCGCCGTGCAGCAGGTGGCCGTCTGCGGCTGCGGCGGGCCGTCGTCGCCGAGATCGGAAGAGCGG	37:G>T	chr1R	36001270
3899574|F|0-15:G>T-15:G>T	TGCAGCACCTACCTCGATCATGATCACCGCCGAGATCGGAAGAGCGGTTCAGCAGGAATGCCGAGACCG	15:G>T	chr1R	36826266
3597709|F|0-22:G>C-22:G>C	TGCAGTCCGAGTCGGTGACGCTGGACGTGCCGAGCGCGGGCGCCGAGATCGGAAGAGCGGTTCAGCAGG	22:G>C	chr1R	36832631
3353791|F|0-29:C>A-29:C>A	TGCAGCCGCAAGAGGTGAGAATTCAGTTACCCCGCAGTTCCTTCCCTTCATTCTTGTTCCGCCTTCGTC	29:C>A	chr1R	36833720
3353791|F|0-35:A>G-35:A>G	TGCAGCCGCAAGAGGTGAGAATTCAGTTACCCCGCAGTTCCTTCCCTTCATTCTTGTTCCGCCTTCGTC	35:A>G	chr1R	36833720
3353791|F|0-48:C>T-48:C>T	TGCAGCCGCAAGAGGTGAGAATTCAGTTACCCCGCAGTTCCTTCCCTTCATTCTTGTTCCGCCTTCGTC	48:C>T	chr1R	36833720
3602690|F|0-19:C>T-19:C>T	TGCAGAAATCTTACCATTACTACTGGAGTCGGCATCTCGCCCACGCTAACACTGCAACCGTAATGGCTC	19:C>T	chr1R	38187745
3585713|F|0-37:G>C-37:G>C	TGCAGCTCGTGGCGCAGCAGTTCGAGGACACGCTGGTGCGCATCCTGCTCGCCGCCGCCGCCGTCTCCT	37:G>C	chr1R	38660156
3343440|F|0-18:C>G-18:C>G	TGCAGATAAACATTTTCACCTAACAAGACACCCAACATTGCAGAAAGAGCAAGTTATATACAACCACCG	18:C>G	chr1R	39042497
3343440|F|0-28:C>G-28:C>G	TGCAGATAAACATTTTCACCTAACAAGACACCCAACATTGCAGAAAGAGCAAGTTATATACAACCACCG	28:C>G	chr1R	39042497
39741050|F|0-23:T>G-23:T>G	TGCAGCGCTTATCCAACCCATGCTTTACACGGACGAGAAGCCTCCGAGATCGGAAGAGCGGTTCAGCAG	23:T>G	chr1R	39702572
3342207|F|0-54:A>G-54:A>G	TGCAGCACGACAAGTGGGTGCGTGTTAGTGCACCCCTTGTTCATCTCCAGCATTAAGAGACGTATCCTC	54:A>G	chr1R	39934225
3748686|F|0-31:C>T-31:C>T	TGCAGAACTCTCGCTTCGGCCACAATTAGCACGCGACCATCGAGCATCAGCGATGAGGACAAAGCAGGC	31:C>T	chr1R	39934513
3600624|F|0-66:C>A-66:C>A	TGCAGCCTCCTCACCACGGCGCAGCCCTTCTTCTTCCTCCGACGCTTCCTCCTCCCGTTGCTGCCGCCA	66:C>A	chr1R	40799590
3347757|F|0-27:T>A-27:T>A	TGCAGTGTGTTGCTTGCATCCCCTGGGTCCAAAATGCTGTGAAGTTTTGTGGACAGTCTTCCGAGATCG	27:T>A	chr1R	41600624
3601856|F|0-11:T>C-11:T>C	TGCAGGCCGAGTCCAATTCTGTCTGCGCCACTTGGCAACCTACCGCCGAGATCGGAAGAGCGGTTCAGC	11:T>C	chr1R	41605908
3592179|F|0-29:G>A-29:G>A	TGCAGCGACACCGTCCCCGTGCCGCTCCCGGCCACCAGCTTCCCCCGAGATCGGAAGAGCGGTTCAGCA	29:G>A	chr1R	41989503
3596970|F|0-17:C>A-17:C>A	TGCAGCTCCCGCTCCGCCTCGTCGTCGACTTCGACGGCGATGTGGCCGAGATCGGAAGAGCGGTTCAGC	17:C>A	chr1R	41990574
3353579|F|0-24:A>G-24:A>G	TGCAGCTAGCTATAGGTTGGAGGTAGCTAGGCGACGTCGCGCTGCTCCTCCTTGATCGCGCCGAGATCG	24:A>G	chr1R	43631275
3598126|F|0-10:G>T-10:G>T	TGCAGATCGTGGTGATGAACATGCTCATGGGCGCCTCCACCGTCAGCAGCATCCTCTCCACCTACCTCT	10:G>T	chr1R	43827422
3598126|F|0-67:C>A-67:C>A	TGCAGATCGTGGTGATGAACATGCTCATGGGCGCCTCCACCGTCAGCAGCATCCTCTCCACCTACCTCT	67:C>A	chr1R	43827422
3584357|F|0-29:A>C-29:A>C	TGCAGGAGAGGGTAACACGGTGGTACATGATATCCCTGGCCTCGCGCGCGTCTAAGGGGGTCGGCTCCG	29:A>C	chr1R	45564478
3362750|F|0-40:T>C-40:T>C	TGCAGAACAAATTGCATAAAGCAAATGTACCTAGAACAATTGCCGCAAACCGAGATCGGAAGAGCGGTT	40:T>C	chr1R	46447113
3907832|F|0-52:G>A-52:G>A	TGCAGTCGGCGACGATGATGGCAGTGTCGTCCTGACCCCGCCAACACTGCACGAGCATGAGAATGGAGG	52:G>A	chr1R	47558491
3343998|F|0-24:A>G-24:A>G	TGCAGGATCAGTTGAAGATGTTGCAAAGCTGATTCGCTATTTTGCAGGGTCCGAGATCGGAAGAGCGGT	24:A>G	chr1R	47997593
3742893|F|0-49:T>G-49:T>G	TGCAGCGGCCGTTGCAGACGAGGTCGTGGAACTTCTTGAGCGACTGGCCTCCGAGATCGGAAGAGCGGT	49:T>G	chr1R	50414784
3598956|F|0-19:C>A-19:C>A	TGCAGCTTCACTGCATTGGCATGATCAGCAGCGGCCCCGAGATCGGAAGAGCGGTTCAGCAGGAATGCC	19:C>A	chr1R	51204753
3349974|F|0-34:A>G-34:A>G	TGCAGCGTTGTCCATGTCACCCGAGATTGCCCGCACAACCGTCGGCCACAACGGCGTCCGTCCAGTCAC	34:A>G	chr1R	51353066
4485636|F|0-9:C>A-9:C>A	TGCAGAAGCCGAACATGGAGGAGTCTCACTCTCGCGCCGAGGTAGATTAATCCGACCGAGATCGGAAGA	9:C>A	chr1R	52966519
24841715|F|0-33:A>G-33:A>G	TGCAGAAGCAGAACATGGAGGAGCCTCACTCTCACGCCGAGGTAGATTAATCCGACCGAGATCGGAAGA	33:A>G	chr1R	54443184
3599036|F|0-22:G>C-22:G>C	TGCAGCCACCTCCGCCACAAGAGAATGAGGTACAGGACTACGAGGTCCAGGAGGAGGCCGAACCTGCGC	22:G>C	chr1R	55033560
6209860|F|0-61:G>T-61:G>T	TGCAGGACCTGCCCGAGGAGCAGCGCGCGGACGCGGTGAGCAGCATGGTGTACGAGGCGGCGGCGCGCG	61:G>T	chr1R	55383333
3357150|F|0-8:C>G-8:C>G	TGCAGGGGCCAGCTCAACAATGATGAGCTCGACCGTGGCCGCCAATACGATGTGCTCAGCTGCCGCCAT	8:C>G	chr1R	56055441
3600218|F|0-7:T>C-7:T>C	TGCAGGTTGAGTTATTTCGCTGGTACAGTAGTGCCGCCTAAGATTGCTACAGGCCCATGCATCGTACCT	7:T>C	chr1R	56523206
3600218|F|0-59:C>G-59:C>G	TGCAGGTTGAGTTATTTCGCTGGTACAGTAGTGCCGCCTAAGATTGCTACAGGCCCATGCATCGTACCT	59:C>G	chr1R	56523206
3906241|F|0-27:G>C-27:G>C	TGCAGCAGCCTCAAGCCGCCCGCCGCCGGCACGTCCTTCCCTCGGCTGACGTCGCTCCGAGATCGGAAG	27:G>C	chr1R	57307165
5789545|F|0-44:G>T-44:G>T	TGCAGTTGGTGAGCTCCAGCACGGTGAGGGTCTCCGACGGCAGGGAGCCCAGGCGGAGCGGGTAGATAC	44:G>T	chr1R	57307221
5789545|F|0-49:C>G-49:C>G	TGCAGTTGGTGAGCTCCAGCACGGTGAGGGTCTCCGACGGCAGGGAGCCCAGGCGGAGCGGGTAGATAC	49:C>G	chr1R	57307221
3593336|F|0-13:T>C-13:T>C	TGCAGCTGGCTCTTGTCGTAGGAGGCCTGTTCATTTTGCTATTTCGATGCTTTTATTAACATCATTTGC	13:T>C	chr1R	58235850
3599183|F|0-13:G>T-13:G>T	TGCAGGTTGCGATGTGATCACATGAAGTGTTGATCTTCTTCTCATCTCACTTGAAGAAGGGGAACACAT	13:G>T	chr1R	60071376
3738966|F|0-9:T>G-9:T>G	TGCAGCGAGTGAAATGAAATTCCAGCGAACCGAGATCGGAAGAGCGGTTCAGCAGGAATGCCGAGACCG	9:T>G	chr1R	61949055
3582510|F|0-12:T>A-12:T>A	TGCAGTTGAGGATTGTGGCACGGATGGCCTGGCCGCCATTTCCTCCTATTTGGCGCCCACATCCGTAAG	12:T>A	chr1R	61959936
3582510|F|0-58:A>G-58:A>G	TGCAGTTGAGGATTGTGGCACGGATGGCCTGGCCGCCATTTCCTCCTATTTGGCGCCCACATCCGTAAG	58:A>G	chr1R	61959936
5035321|F|0-13:G>A-13:G>A	TGCAGGCATCGGTGTCTCGCGCACGAGCGAGGGTGGCGAGGAAGCCGTTCAGGGCTTGCCCGAGATCGG	13:G>A	chr1R	64440873
5035321|F|0-17:C>G-17:C>G	TGCAGGCATCGGTGTCTCGCGCACGAGCGAGGGTGGCGAGGAAGCCGTTCAGGGCTTGCCCGAGATCGG	17:C>G	chr1R	64440873
5035321|F|0-37:G>A-37:G>A	TGCAGGCATCGGTGTCTCGCGCACGAGCGAGGGTGGCGAGGAAGCCGTTCAGGGCTTGCCCGAGATCGG	37:G>A	chr1R	64440873
5035321|F|0-57:G>T-57:G>T	TGCAGGCATCGGTGTCTCGCGCACGAGCGAGGGTGGCGAGGAAGCCGTTCAGGGCTTGCCCGAGATCGG	57:G>T	chr1R	64440873
3582653|F|0-21:C>G-21:C>G	TGCAGGCTGCGGAGGGCGTAGCACGGGCAAGGGCGGCGAGGAAGCCGCCCAGGGAGCGCTCGTGGACCG	21:C>G	chr1R	64881365
3592928|F|0-40:C>A-40:C>A	TGCAGGCCCTGATGGACTACTACTACGCCATCGCGCCAGGCGGAGGCGGCGAGGGGACCTTCGTGCACA	40:C>A	chr1R	64894451
7414516|F|0-28:C>G-28:C>G	TGCAGAGATAACAGGTCCTTGTGCGAAGCAGATTCCGAGATCGGAAGAGCGGTTCAGCAGGAATGCCGA	28:C>G	chr1R	66373737
5215812|F|0-36:T>A-36:T>A	TGCAGAGATCACACTCCTGAATGTGAAGTGCGTCGATAAGAAGACCGAGATCGGAAGAGCGGTTCAGCA	36:T>A	chr1R	66792224
3591507|F|0-40:C>A-40:C>A	TGCAGCGCTTGCCTGAGCATCCCAGAGCCGCGGAGCACACCTAATCTTTCGGCACATGCCACCATCGCC	40:C>A	chr1R	70762911
7499534|F|0-47:A>T-47:A>T	TGCAGGGAGGCGTGGCCCGATATTGTGGAAGAGGTCCGCGCCTGCCAAGCTAATAAGTAGACCACAGTC	47:A>T	chr1R	70768802
7513294|F|0-25:A>G-25:A>G	TGCAGGCGTTTGGCCCACCTCCCTCACGAGCTCCCCTTCCTGGATCTCAAGGTCAGCGACGCGCTCCCG	25:A>G	chr1R	73393656
3595485|F|0-20:G>C-20:G>C	TGCAGTAAAAACATTCTGTCGAACACGTCAGGGGCACGGGCACCGAGATCGGAAGAGCGGTTCAGCAGG	20:G>C	chr1R	73475241
3595485|F|0-25:C>T-25:C>T	TGCAGTAAAAACATTCTGTCGAACACGTCAGGGGCACGGGCACCGAGATCGGAAGAGCGGTTCAGCAGG	25:C>T	chr1R	73475241
3345190|F|0-62:T>A-62:T>A	TGCAGCTGTTGTGCTACTGGGGAATTGGATATGATAGATTACCATCAGTTTGTGTGTAATCCTGCCACA	62:T>A	chr1R	76194888
7505539|F|0-13:G>A-13:G>A	TGCAGGCTCCACTGCGAGTCGTGATGAGGAGGGCGCATCACGTTTGACGGAGCGCGGGAACACCGCGTG	13:G>A	chr1R	79234064
3594622|F|0-48:G>A-48:G>A	TGCAGGCTCCACTACGAGTCGTGATGAGGAGGGCGCATCACGTTTGACGGAGCGCGGGAACGCCGCGTG	48:G>A	chr1R	79234064
3594622|F|0-68:G>T-68:G>T	TGCAGGCTCCACTACGAGTCGTGATGAGGAGGGCGCATCACGTTTGACGGAGCGCGGGAACGCCGCGTG	68:G>T	chr1R	79234064
3344937|F|0-45:A>C-45:A>C	TGCAGCAATTCGGCACGATTCACCATGGGTAAGTCAAATCTACAAACAAACCAGGAAGGCCCCGAAGCT	45:A>C	chr1R	80313852
3342183|F|0-14:A>G-14:A>G	TGCAGATCCAATCAACCGTCCGCGTACACCGTACACGATCCCATCACGCTTAGATTCGCTCCAGTACGC	14:A>G	chr1R	82318751
5036193|F|0-10:C>T-10:C>T	TGCAGTCCTTCCTGATCTCGAAGCGTCTGCCCTCGGCGGGGATCTCGCTGAGCTTGGCCATGGCCTTGC	10:C>T	chr1R	84175956
5493213|F|0-22:G>A-22:G>A	TGCAGGCGCTCCGCGACATCAAGTCCCGCACCGAGATCGGAAGAGCGGTTCAGCAGGAATGCCGAGACC	22:G>A	chr1R	86006899
3593868|F|0-26:C>T-26:C>T	TGCAGATATATCTGCATGCATGCATGCACACCACCCTGCCTTGCCGAGATCGGAAGAGCGGTTCAGCAG	26:C>T	chr1R	86566194
5497033|F|0-17:C>T-17:C>T	TGCAGAAGCCGCGCCCACTGGTCCTCGTTGTCGCTCCCGAAGCTCTTCTTCGTCTCCTCCACCGCCAGC	17:C>T	chr1R	86566724
5497033|F|0-53:C>T-53:C>T	TGCAGAAGCCGCGCCCACTGGTCCTCGTTGTCGCTCCCGAAGCTCTTCTTCGTCTCCTCCACCGCCAGC	53:C>T	chr1R	86566724
3580299|F|0-20:A>G-20:A>G	TGCAGCGGGAAGCAGAAGCGATCCTGATCCATTGATCCTCTCCAGCAGACACTGTACCCGAGATCGGAA	20:A>G	chr1R	88018210
3596517|F|0-13:C>G-13:C>G	TGCAGCTCCAGGTCCAGATGATGTCGACGATGGGGACGGCCGAGATCGGAAGAGCGGTTCAGCAGGAAT	13:C>G	chr1R	88018776
3581477|F|0-7:G>C-7:G>C	TGCAGCCGCGCAAGTGAAAGTTTGGCTAGTAACCGACGGCCGAGATCGGAAGAGCGGTTCAGCAGGAAT	7:G>C	chr1R	88020930
3733098|F|0-30:C>A-30:C>A	TGCAGACCGTCGACGACGAGTCCTGAAACTCTTTTTCCGTTTTGTTTCTGTTGAGCCTGAAATGAATCC	30:C>A	chr1R	89237857
3577414|F|0-7:T>G-7:T>G	TGCAGCTTGCCTTCGCGCGGCTGGTGCTGGGCGACGCTCTCGGCCTCGGCCTCGGGTTCCAGCTGGCCG	7:T>G	chr1R	90592799
5207486|F|0-18:C>T-18:C>T	TGCAGCTCATGGGCGGGGCCGCGTGCCTTGCCGAGATCGGAAGAGCGGTTCAGCAGGAATGCCGAGACC	18:C>T	chr1R	90702467
4488820|F|0-10:G>C-10:G>C	TGCAGCACCAGCAACGAACCGTAGACGGCCGAGATCGGAAGAGCGGTTCAGCAGGAATGCCGAGACCGA	10:G>C	chr1R	91169609
3577721|F|0-13:C>T-13:C>T	TGCAGCCGCTGATCGGTGAATTTTTGTTTCCATTTTTCTATCCTGAAGCAAATTATTGAAGCACCCGAG	13:C>T	chr1R	92430153
5223852|F|0-9:T>C-9:T>C	TGCAGTTGTTGTCGTTGGTTGCGAGCTTCCGAGATCGGAAGAGCGGTTCAGCAGGAATGCCGAGACCGA	9:T>C	chr1R	92433986
5223852|F|0-10:G>T-10:G>T	TGCAGTTGTTGTCGTTGGTTGCGAGCTTCCGAGATCGGAAGAGCGGTTCAGCAGGAATGCCGAGACCGA	10:G>T	chr1R	92433986
5223852|F|0-19:T>A-19:T>A	TGCAGTTGTTGTCGTTGGTTGCGAGCTTCCGAGATCGGAAGAGCGGTTCAGCAGGAATGCCGAGACCGA	19:T>A	chr1R	92433986
3576967|F|0-21:A>G-21:A>G	TGCAGCCCCGTCCTTCATGGGACCAAAGAGTTGTGCCATGAAGACCGAGATCGGAAGAGCGGTTCAGCA	21:A>G	chr1R	92700817
3593057|F|0-15:A>G-15:A>G	TGCAGATGCGCAAAGAAACTGATGGACTGAATGGTTCTTCTGTCGAGGTTAGATTAGCTGATCGGATAG	15:A>G	chr1R	92751238
3597912|F|0-20:C>T-20:C>T	TGCAGAGCAGCCTGTGGCCGCTGCCCAGCGCCAAGGTGTTCGGGGCGGCGCAGCCGCTGGTGAGCACCA	20:C>T	chr1R	93659576
3585324|F|0-8:C>A-8:C>A	TGCAGCAGCGGCAGCCGCCGCAGCTTCCTCCGCCACCAGCCGATCATGCACCTTCTTGATATACTCGGC	8:C>A	chr1R	96112272
3592337|F|0-7:T>C-7:T>C	TGCAGGGTGCGTGCGTGATGAACACGCTGGACTCCGTGGTGGACGCGCTGGCCAGGGACCCCGAGATCG	7:T>C	chr1R	98814132
17390268|F|0-35:A>G-35:A>G	TGCAGGGCGCGTGCGTGATGAACACGCTGGACTCCATGGTGGACGCGCTGGCCAGGGACCCCGAGATCG	35:A>G	chr1R	98814132
5796806|F|0-66:G>A-66:G>A	TGCAGTTCGCAGTGGACGCGGAGAGAGGCGACAGCGGGGTGTGCGGTAATACGGTGGGGCCAGGGTGGC	66:G>A	chr1R	99438077
3910152|F|0-29:T>C-29:T>C	TGCAGCGCGTACCCACACGGGCCTTGAGGTTGGCGACGAACTCGTCCGAGATCGGAAGAGCGGTTCAGC	29:T>C	chr1R	100040512
4100136|F|0-13:T>C-13:T>C	TGCAGCGCGTACCTACACGGGCCTTGAGGTTGGCGATGAACTCATCCGAGATCGGAAGAGCGGTTCAGC	13:T>C	chr1R	100086025
5221051|F|0-24:G>C-24:G>C	TGCAGGAGGGCTTCTCTTCACGCGGGACTCGGTGAACATGCAGTACACGACCACGGCGGCCCTCGTGCT	24:G>C	chr1R	100735094
3342133|F|0-43:G>C-43:G>C	TGCAGGCATAAACAGTACCGTTTGAGTCAATTTCATGCGTTCTGAGAAAGCGTATTTCCGAGATCGGAA	43:G>C	chr1R	100749106
4485027|F|0-10:A>G-10:A>G	TGCAGCAAAAAGGGCACCAGAACCCCCAATATCCGAGATCGGAAGAGCGGTTCAGCAGGAATGCCGAGA	10:A>G	chr1R	100994065
3602236|F|0-36:G>A-36:G>A	TGCAGCAGCACGTCCACCAAGTCCCACGCCGCAGGGGAGCTGGCCGTCGCTGCCTTGTGCTGCTCCTGG	36:G>A	chr1R	101368754
3350084|F|0-31:T>C-31:T>C	TGCAGAAGCTCGGGCTGCACAGCCACGACCATACCGTCCACTCCCTCATCACCATGTACTCCAACCTCG	31:T>C	chr1R	101669723
7069272|F|0-20:G>T-20:G>T	TGCAGGAGCGCGTGCGCCGAGACGGCGAAGGCCGAGATCGGAAGAGCGGTTCAGCAGGAATGCCGAGAC	20:G>T	chr1R	101669789
3345552|F|0-13:C>T-13:C>T	TGCAGAGCAAGTTCAGGAAAGTCGCCAGGAAGAGCAAGCAAGAGTTCGACGCCATTGATGGAAGGATCC	13:C>T	chr1R	102366367
3363709|F|0-41:T>C-41:T>C	TGCAGCCATGGATATCCAGCTACCAGCACCAGTTTGGGGCTTCACGCCGAGTTCATATGGCTCTTCTGC	41:T>C	chr1R	102416715
3362167|F|0-21:A>C-21:A>C	TGCAGGCATATCGTGCTGCTGATGGTGCTGCATCAGGCATCCCGCCAGATACCTTAGCTTGCCGTCCGA	21:A>C	chr1R	102416825
3362167|F|0-33:C>T-33:C>T	TGCAGGCATATCGTGCTGCTGATGGTGCTGCATCAGGCATCCCGCCAGATACCTTAGCTTGCCGTCCGA	33:C>T	chr1R	102416825
3593658|F|0-13:C>T-13:C>T	TGCAGGTGGTGGGCGCCCCCACCGCGGCGGGCCGCACGGACCGAGATCGGAAGAGCGGTTCAGCAGGAA	13:C>T	chr1R	102422184
5504376|F|0-13:T>C-13:T>C	TGCAGGTTGGCGGTCATGGTAGCGTCCAGCGTCGGGTCGGCCGAGCTCTTGGTGGACGTCAGCCGAGAT	13:T>C	chr1R	102578432
4489348|F|0-20:G>A-20:G>A	TGCAGGTTGGCGGCCATGGTGGCGTCCAGCGTCGGGTCGGCCGAGCTCTTGGTGGACGTCAGCCGAGAT	20:G>A	chr1R	102578432
16525237|F|0-23:A>G-23:A>G	TGCAGGTTGGCGGCCATGGTAGCATCCAGCGTCGGGTCGGCCGAGCTCTTGGTGGACGTCAGCCGAGAT	23:A>G	chr1R	102578432
3733962|F|0-32:G>A-32:G>A	TGCAGGGCCAAGCCCAAGCCGCCCTCCGACGAGCAGCCGAGATCGGAAGAGCGGTTCAGCAGGAATGCC	32:G>A	chr1R	102883696
3582162|F|0-7:C>T-7:C>T	TGCAGTTCCCTCCGCCTACTGCCGCACCAAATCCTGCTACATCGGAGATTCAAGAAGCGTTCTTGCTTC	7:C>T	chr1R	103254940
3582162|F|0-64:G>T-64:G>T	TGCAGTTCCCTCCGCCTACTGCCGCACCAAATCCTGCTACATCGGAGATTCAAGAAGCGTTCTTGCTTC	64:G>T	chr1R	103254940
3365020|F|0-20:T>C-20:T>C	TGCAGCACCGCTCTTGGAGCTGTCTATACTACGGCGCCGAGATCGGAAGAGCGGTTCAGCAGGAATGCC	20:T>C	chr1R	104378880
3596747|F|0-32:T>C-32:T>C	TGCAGCCAGGCCGCGCTCGGCGTCGACGAGGATGACGGCGGTTCCTCCATCAAGAACCGAGATCGGAAG	32:T>C	chr1R	106557614
3358231|F|0-21:A>T-21:A>T	TGCAGATGATATTGGTGTCAGACTGTCAGTAAGGTGTGGCTTCTGTTTCAAATATTTCAGCAATTACCG	21:A>T	chr1R	108027951
5217246|F|0-50:A>C-50:A>C	TGCAGCGACCACGTCCCGCTCTTCAGGCAGGAGAGCTACTTCGCGTATCTATTCGGGGTGGGAGAGCCG	50:A>C	chr1R	109283338
100844100|F|0-60:G>C-60:G>C	TGCAGCGACCACGTCCCGCTCTTCAGGCAGGAGAGCTACTTCGCGTATCTCTTCGGGGTGGTGGAGCCG	60:G>C	chr1R	109283338
17398582|F|0-17:T>C-17:T>C	TGCAGGAAGTCAAACATTTTCTGCGGGACGAACCGCTCGCGTGCGGCCGTCACCTGCTCGGGGAGGTAC	17:T>C	chr1R	109692078
5215590|F|0-23:A>C-23:A>C	TGCAGAACGCTGCCGTGCAGCAGAGGGACGCGGCGGAGACGGCCGCACGGACCTTGCCTGGGATCGAGA	23:A>C	chr1R	109692144
5502805|F|0-40:C>G-40:C>G	TGCAGTGCCTGCTAAGCACGGTGCAGTCGCTCGCGCTGGCCGCGGCCGTGACCGCCGAGATCGGAAGAG	40:C>G	chr1R	115465426
3906451|F|0-25:C>T-25:C>T	TGCAGTGCGGCCACGAGTTCCACCTCGGTAAGGGGCTATGGTCCGATCTGGTGATGCGTTATTGCACTG	25:C>T	chr1R	116722296
3906451|F|0-50:G>T-50:G>T	TGCAGTGCGGCCACGAGTTCCACCTCGGTAAGGGGCTATGGTCCGATCTGGTGATGCGTTATTGCACTG	50:G>T	chr1R	116722296
3888920|F|0-23:C>G-23:C>G	TGCAGGTGGCTGGCCGCGGTCGGCGCGAGGTGGCCAATCGTGGCCGAGCCGAGATCGGAAGAGCGGTTC	23:C>G	chr1R	117048965
3895967|F|0-9:G>A-9:G>A	TGCAGCTCCGTCGACATCTGAAGAACTGCCCTGTACGTGTTTAGGTTTGGTTTTGGTTTTGCAATTGAT	9:G>A	chr1R	117348153
3899936|F|0-6:A>G-6:A>G	TGCAGAATTTTTGAAGGAGGACACGACGCAGGCGTTCGTTTTTACGGACCGAGATCGGAAGAGCGGTTC	6:A>G	chr1R	117599996
24841225|F|0-49:T>A-49:T>A	TGCAGTTCATCCCCTAGGGCAAGCAAATATCGGGCGTATGTTACGGTACTGGTACAGGTATCACTTATC	49:T>A	chr1R	118006704
3593191|F|0-8:C>T-8:C>T	TGCAGCGGCAACTGAGTCTGACCTCGAACTCCAAAGAATATGGCGCCGCCCGAGATCGGAAGAGCGGTT	8:C>T	chr1R	119823240
3593191|F|0-38:T>C-38:T>C	TGCAGCGGTAACTGAGTCTGACCTCGAACTCCAAAGAATATGGCGCCGCCCGAGATCGGAAGAGCGGTT	38:T>C	chr1R	119823240
3904619|F|0-60:G>A-60:G>A	TGCAGCATCAACCACCGTGGCGACATGTGTCTCGGCCATAACCAGGAAACTACGTTTAAGGTAGGTTGC	60:G>A	chr1R	119823289
3747898|F|0-23:C>T-23:C>T	TGCAGCGCCAAGGCCGCCCGCCTCGGCTCTCGCCGAAACCTCGGCCGCGACGTCTGGCCGAGATCGGAA	23:C>T	chr1R	120533337
3581268|F|0-24:C>A-24:C>A	TGCAGCAAACGCCTGCACCAACAACGCAGCCTTCACATCTTCCACCGACAATTCCCGAGATCGGAAGAG	24:C>A	chr1R	120692360
3365190|F|0-61:G>C-61:G>C	TGCAGTTCCTGCTCAACCCCAAGTTCGTGGAGGCGGAGTGGTTCCTCCACGCCGCGCTGGGGCGCGGCA	61:G>C	chr1R	121088520
7505381|F|0-47:A>C-47:A>C	TGCAGCTGCTCCATGTCGCTCGGGTACACTGCGATGGCGCCCCGCCGAGGCAGGCTCGGCCGAGATCGG	47:A>C	chr1R	121088586
3595185|F|0-52:A>G-52:A>G	TGCAGCTGCTCCATGTCGCTCGGGTACACCGCGATGGCGCCCCGCCGCGGCAAGCTCGGCCGAGATCGG	52:A>G	chr1R	121088586
3579209|F|0-11:C>A-11:C>A	TGCAGTTTCGTCAGTTTTGTTTGTGATTTTGTTGCAGGATACTCAGGGCGAAGGTGCAGGAATTCGGCA	11:C>A	chr1R	123860839
3586079|F|0-30:T>C-30:T>C	TGCAGATCGGATAGGAGGGAGAGGAGCGGATGAGGAGATGCAGCGCTAGGGCCGAGATCGGAAGAGCGG	30:T>C	chr1R	124475473
3586302|F|0-28:G>A-28:G>A	TGCAGCTGGCGGCGGAGTTCGCCGCCTCGTGGGTCCCGTTCTGCCGAGATCGGAAGAGCGGTTCAGCAG	28:G>A	chr1R	124769563
17401918|F|0-59:C>G-59:C>G	TGCAGGCCCTCGTAGTGCACCAGCGAGCCGCCGTCGTCGGAGAAGTAGGTGGCGTACTTCTCAACGGGG	59:C>G	chr1R	124769606
5034905|F|0-26:G>A-26:G>A	TGCAGCGCCTGGTCGACCATGGCGGCGCGCGACGCCCGAGATCGGAAGAGCGGTTCAGCAGGAATGCCG	26:G>A	chr1R	125120204
3883631|F|0-38:C>G-38:C>G	TGCAGCTGGAAACCAAGATGGCCACCACCACCAGGGGGCAACCAAGACAGCCGAGATGAACACGGGTGG	38:C>G	chr1R	126402775
7505033|F|0-12:T>C-12:T>C	TGCAGGCCAAGGTTGTCCACCATCTACTTTGCAGCCCCACCACTGCATGCACGAATCTCGGCGCTCCCA	12:T>C	chr1R	127729883
3905031|F|0-29:G>A-29:G>A	TGCAGGCGCAGGCTGACCACCTTCGCGCCGCCGTTGGGCCCGCCCGCCGCCATGGCCATCGACGGTCCC	29:G>A	chr1R	128642731
3898863|F|0-23:C>T-23:C>T	TGCAGGGTCATCAACCCTACCAACGCCACTAGTACCGAGATCGGAAGAGCGGTTCAGCAGGAATGCCGA	23:C>T	chr1R	130495977
29075901|F|0-19:C>T-19:C>T	TGCAGCTGCGCACATCTGGCGGCCGCAGGACTCCCTCCGCTCCAAACGAGGTGGGTGCACAGGACCAAT	19:C>T	chr1R	130790160
3362113|F|0-64:A>G-64:A>G	TGCAGCACAAACAGCATTGTTGTTGAAAGTAGTTCTTGGATGATGGTAAACATACCTTTTCACGATAAG	64:A>G	chr1R	130790597
3743337|F|0-15:A>G-15:A>G	TGCAGAAGAGATCCTAGGGGATCCTTGGGAACCAGTGACAAATTGCGCCCAAAGTACAGTCCGAGATCG	15:A>G	chr1R	130820482
3341793|F|0-43:T>A-43:T>A	TGCAGCCACCCTCTCTCTGTGTATAAGCCATTAACAAAGAAACTGGACATACCCTAATCAGTCAGCCGC	43:T>A	chr1R	131458597
3909199|F|0-28:C>T-28:C>T	TGCAGTCCAACAGGTCATCCAATTCCGACTTGAGGATGAGCACTCAGGACGTCATCGAGGAGTGCAAGC	28:C>T	chr1R	132824758
3343126|F|0-27:G>A-27:G>A	TGCAGCTAGTAGTTTACTCTCCCATCTGTCGACCAGCTCGGTGCAGCACGTGGAGAAAGCCGAGATCGG	27:G>A	chr1R	132825358
3363774|F|0-54:G>A-54:G>A	TGCAGCACAAAAGCATCACTCATCAAACCCAAAGGAACAGAGGGGGAGCATCATGATCATCATACCGAG	54:G>A	chr1R	133768442
3596222|F|0-38:G>A-38:G>A	TGCAGGTCGGCGGTGAGAACGGAGGAGGATGCGGGGGCGGCCCCGAGATCGGAAGAGCGGTTCAGCAGG	38:G>A	chr1R	135177129
3350465|F|0-30:C>G-30:C>G	TGCAGTTTGTCTTGCAGCCACCGTGAAGAGCCAGGCAGGCTGTGATGCGTGGTTGCATGCATCGCATGA	30:C>G	chr1R	137600067
3363079|F|0-54:C>T-54:C>T	TGCAGCTCACCAGCCTGAACCGCCTCAACCTGTCGGACAATCTCCTCTCAGGCGCGATACCCTCTGTGC	54:C>T	chr1R	138077566
3363079|F|0-62:G>T-62:G>T	TGCAGCTCACCAGCCTGAACCGCCTCAACCTGTCGGACAATCTCCTCTCAGGCGCGATACCCGCTGTGC	62:G>T	chr1R	138077566
3603077|F|0-19:G>C-19:G>C	TGCAGAGACTGAAGGTCTTGTTCCTGTACGAGAATCAGATGTCCGAGATCGGAAGAGCGGTTCAGCAGG	19:G>C	chr1R	138078736
3888790|F|0-17:C>A-17:C>A	TGCAGGTGAAGTCCGATCTCATCGATCCTCAAGGCATCCTCTCCGAGATCGGAAGAGCGGTTCAGCAGG	17:C>A	chr1R	138079918
5214705|F|0-16:A>T-16:A>T	TGCAGGCGTCAATTTCATCGGTTTTCTACAAACCGAGATCGGAAGAGCGGTTCAGCAGGAATGCCGAGA	16:A>T	chr1R	138607214
3583997|F|0-9:G>T-9:G>T	TGCAGAGATGTGGGCTTAGTACTTGGATTTAGGAGGATGGCGAGGGATAATGGCGACGGGCTGGCGGCG	9:G>T	chr1R	139508056
3363086|F|0-40:T>C-40:T>C	TGCAGCTTCCGCACCGCCACATCTCCTTCGCCGTTCCCCTTGGCTCCGTCGTCCTCCTCCTCCCCTCGC	40:T>C	chr1R	141934599
3348513|F|0-49:A>G-49:A>G	TGCAGCTGGTGACATACATAATATCTAGTCGAAACTAAACTTACTCCTCAGATATAAACCACGGTCGAC	49:A>G	chr1R	142138473
3359777|F|0-12:T>C-12:T>C	TGCAGCTGGCAGTGTTCAGCTACCATAGATAAATAACAACCACAGCTAGGACAAGTGAATAATATACGG	12:T>C	chr1R	142931666
7505553|F|0-11:G>A-11:G>A	TGCAGGTCCCGGTAGACCATCAGGTCCAGCATCCCCCGCAGGTCATGGTCCGTTTCCACGTGGCAGAGC	11:G>A	chr1R	143266569
4093826|F|0-6:C>A-6:C>A	TGCAGCCGAGCACCGAGCAACACATAGGGCGCTCGTCCGAGATCGGAAGAGCGGTTCAGCAGGAATGCC	6:C>A	chr1R	144890359
5497873|F|0-13:C>A-13:C>A	TGCAGCTCTTCAGCGGCGGGCATCTCACCCAAGAAATCTCATGCACTTGCCGAGGAACCCGAGGTGTGG	13:C>A	chr1R	146752872
3345902|F|0-16:G>A-16:G>A	TGCAGCACTTCAAGAAGCCGTTCGCTCATGAGCATGAAGAACTCAAGACCTTGCTGGAGGCCGTCCAGT	16:G>A	chr1R	151703228
3889566|F|0-41:C>A-41:C>A	TGCAGGCAGCGCCACCGCCCCTTGAGCCTCTGGAAGGCGCCCTGTGCTGCTGCGCGCGCGGCGGCGATG	41:C>A	chr1R	152886465
3909032|F|0-24:A>T-24:A>T	TGCAGCAACCGCTACTCCTCGAGCAGCTTGAGCTCGGCCTTGAGCTGCTCCATCTTAAGCCCCATGGAC	24:A>T	chr1R	155476688
3909032|F|0-59:C>T-59:C>T	TGCAGCAACCGCTACTCCTCGAGCAGCTTGAGCTCGGCCTTGAGCTGCTCCATCTTAAGCCCCATGGAC	59:C>T	chr1R	155476688
3362434|F|0-19:C>T-19:C>T	TGCAGATCTCAGCTCAGTTCTTGGTTTCTTGCTTTGATACCCTGATTATACGTACTATATGTTGGATCA	19:C>T	chr1R	155880522
3908393|F|0-43:C>T-43:C>T	TGCAGACGTGGAAGCAGCAGGCCATCTTCTCCGACCCCAAGAACCTCACCGAGATCGGAAGAGCGGTTC	43:C>T	chr1R	158085876
4092232|F|0-57:G>C-57:G>C	TGCAGTGCTAGCCTAGCCTAGACGCGTGTCCGCTATGAAGGATCAAACCATGCATGGGTGGTGTTTGTG	57:G>C	chr1R	158293414
3902028|F|0-14:C>A-14:C>A	TGCAGGTACAGACGCCTGACTGCCTAATTAAGGTCGCTCTCATCTGAGTGAAAAGCACACAACCACCGC	14:C>A	chr1R	158293480
3362468|F|0-19:T>C-19:T>C	TGCAGGGAGACGTGCGTGCTGCGGATGAGGAGAGCCAGCCTCACTTCCTGATCGTGACGTACCCGAGAT	19:T>C	chr1R	159572185
5037349|F|0-62:G>A-62:G>A	TGCAGCTCCATTGGCGGTAATAACTCGAGCGATCTTGGACGCGCGCTTTGACAACACGAATAGGAGTGG	62:G>A	chr1R	159572251
3900252|F|0-52:G>A-52:G>A	TGCAGCTGCATCTGCACGAGATGTGTGCGCCATCACGAGAAGAAGGCTGTGAGAGCGATGCGCAAAGGC	52:G>A	chr1R	161639687
3585773|F|0-34:C>G-34:C>G	TGCAGGATTCTCGCCGACGCCCGCCGCTCCCGCCCCCGAGATCGGAAGAGCGGTTCAGCAGGAATGCCG	34:C>G	chr1R	162414711
3889801|F|0-53:C>T-53:C>T	TGCAGGAGTCTCTATCAATTCCACCGCCGCATCACCCACATTCCCTTCCTCGTCCGCTTGCTCCACACG	53:C>T	chr1R	162415784
3895934|F|0-65:T>C-65:T>C	TGCAGCATGGCGCCCCCGCACGCACTGCACCGCAAAAGAAGCAGGCAGCCATGGCCGACATGGCCTGAG	65:T>C	chr1R	164382968
3362795|F|0-16:A>T-16:A>T	TGCAGCATGTTCACTGAGATCTTTTCATCAAGTCCATCAGCCGTAAGCTCATGCATGATATTACTGTGA	16:A>T	chr1R	165739193
3359720|F|0-39:G>A-39:G>A	TGCAGGAAGACAGATGGCCAAAAAAAGTATAACAATTACGCAGTAGAAGATCGCCACCTCCCCGCAAAA	39:G>A	chr1R	167740486
3357421|F|0-5:T>C-5:T>C	TGCAGTGAGCGCCCACACACAGGCCCCAGCAACAGCATGCGGCATGGCGCCCGAGATCGGAAGAGCGGT	5:T>C	chr1R	167754455
3747036|F|0-16:G>C-16:G>C	TGCAGCTTATGCGTTCGATGATCCATTCCAATGTTGTCTCCCTCAAGCACTGCTTCTTCTCAACCACAA	16:G>C	chr1R	176226582
3747036|F|0-17:A>G-17:A>G	TGCAGCTTATGCGTTCGATGATCCATTCCAATGTTGTCTCCCTCAAGCACTGCTTCTTCTCAACCACAA	17:A>G	chr1R	176226582
3895799|F|0-19:A>G-19:A>G	TGCAGCACAAGCATGAACAAAAAGTCCGTCAGGTTCGCCACCACCGATGCCGTCGCCGAGATCGGAAGA	19:A>G	chr1R	199324813
3897364|F|0-32:A>G-32:A>G	TGCAGTTTTTTTTGTTGAACTGCTACTGAAGGATAACATAATAGGCTTACATTTGATGGGCAGCTGACA	32:A>G	chr1R	203496854
3594716|F|0-17:A>G-17:A>G	TGCAGGGTACGTCAGTCATGCCATTGATGACCACACAGCGGAGAGATTCATCCATGTACGTGAAAAATA	17:A>G	chr1R	207022540
5040609|F|0-55:T>C-55:T>C	TGCAGCGTGGGCTCGGCTTCTCGGCCGACGACGCTGTCCACGTGGCGGCGCGCAGTGTGGTGACCAACG	55:T>C	chr1R	207022606
3580181|F|0-23:C>G-23:C>G	TGCAGGGTCTCCTCGCACTGCACCGCGCGCGCTCGCCGAGCGCTGCCACCAGAAGATTCCAACCGAGAT	23:C>G	chr1R	222030587
3356941|F|0-25:T>C-25:T>C	TGCAGTCGCAGCCGTCCTCACGCTCTGCCCGAGATCCGAGATCGGAAGAGCGGTTCAGCAGGAATGCCG	25:T>C	chr1R	224650291
3907902|F|0-23:G>T-23:G>T	TGCAGCTTCCTCGGCTTGTGTGTGCCACAGAGCAAACCTGTTCATGGACCAAGGAGCCCCGAGATCGGA	23:G>T	chr1R	233405603
3886682|F|0-33:T>C-33:T>C	TGCAGTTTTTCCTCCCAAAATCAAGTGTGTGAATTGCAAACAACACCCTCACCTGTCCCGTGTTTGCCT	33:T>C	chr1R	238064642
3579244|F|0-31:G>C-31:G>C	TGCAGCGCCACTGCACCATCGTCATCATCCCGTGGCAGAAGGCGCCAACGGCCGTATCTCGCCGAGATC	31:G>C	chr1R	238064897
6210630|F|0-60:C>A-60:C>A	TGCAGCGGCGGTGGACCCGATGGTGCTTGGGCTGGGAACGAGCGGAGGTGCGAGCGGGAGCGGAGTGGT	60:C>A	chr1R	265273830
3359662|F|0-46:G>C-46:G>C	TGCAGTGCACTTGCTGCTGCCACACATGTTGTTGCCACCAAATATGGCTCAGGACACCATCTCTCATCC	46:G>C	chr1R	272131618
3363070|F|0-48:A>T-48:A>T	TGCAGGTGATCAAAGTCATCTGCTTACTTTTCAACAGAAAAACGAGGCATCGCCTGTTTCGATTCGAGG	48:A>T	chr1R	280406875
3746215|F|0-59:G>A-59:G>A	TGCAGGATGTGGAATGCACATTTTTACACCCCAAATCGTAAAACGATGATTATTTTATAGTTCAGAGAT	59:G>A	chr1R	281537745
3593352|F|0-49:T>A-49:T>A	TGCAGCAGCTAGCCGTGAATTTCTGCGTCGCAGTGATGCGAATGCTCGATCAGAGCATCAGATTCGAGT	49:T>A	chr1R	282393223
3897497|F|0-37:G>T-37:G>T	TGCAGCTGTTCGAGGCGGAGGAGGGACTTGGGGACGAGCACTCCGAGATCGGAAGAGCGGTTCAGCAGG	37:G>T	chr1R	283122476
3908890|F|0-9:G>A-9:G>A	TGCAGTGCCGCGCCAGTGGCCACCCGCCCCCTAGTGCACGCTCGTCTTCCCGAGATCGGAAGAGCGGTT	9:G>A	chr1R	285816188
3908890|F|0-28:C>T-28:C>T	TGCAGTGCCGCGCCAGTGGCCACCCGCCCCCTAGTGCACGCTCGTCTTCCCGAGATCGGAAGAGCGGTT	28:C>T	chr1R	285816188
5208529|F|0-9:T>C-9:T>C	TGCAGTTTTTCGATCGGATGTCAGCGGCGTTTCAAGGTGATTGTTTCGTTTGGGGGTGGGGATTGGTCG	9:T>C	chr1R	293322787
5208529|F|0-56:T>C-56:T>C	TGCAGTTTTTCGATCGGATGTCAGCGGCGTTTCAAGGTGATTGTTTCGTTTGGGGGTGGGGATTGGTCG	56:T>C	chr1R	293322787
3579863|F|0-9:C>G-9:C>G	TGCAGTTTCCCCCAGAAAAGATAAAAGCAAAATATTGGAGTGCTCGCCGCCGAGATCGGAAGAGCGGTT	9:C>G	chr1R	293324698
3579863|F|0-22:A>C-22:A>C	TGCAGTTTCCCCCAGAAAAGATAAAAGCAAAATATTGGAGTGCTCGCCGCCGAGATCGGAAGAGCGGTT	22:A>C	chr1R	293324698
3909548|F|0-32:T>C-32:T>C	TGCAGGCGAAGGATCATCGTCATGGCCTCGCTTGCGGCGCCGAGATCGGAAGAGCGGTTCAGCAGGAAT	32:T>C	chr1R	295138233
3883950|F|0-40:C>A-40:C>A	TGCAGCGCGCGATGCCGCGACCTGCCGTCCTTCCGCTCCTCCAAGAGCTCCACGCCGTCACAGCCGCCG	40:C>A	chr1R	297044902
3343678|F|0-47:C>G-47:C>G	TGCAGAAACATTCGCGTTTAGTCTCACAATAGGCCCAGAAGAAATACCTGCCAAAGCCCATTAGATGGA	47:C>G	chr1R	301199969
3358637|F|0-7:T>G-7:T>G	TGCAGAGTGAGGTGGGGATTGAGGGAGAGGAGGCCAGTTGGGGACAGCCGAGATCGGAAGAGCGGTTCA	7:T>G	chr1R	301200096
3352095|F|0-18:A>G-18:A>G	TGCAGCTCTGCACTAAAAACCCTACTTGCGATCAGCCCTCGCCGAGATCGGAAGAGCGGTTCAGCAGGA	18:A>G	chr1R	301200143
3352095|F|0-39:C>T-39:C>T	TGCAGCTCTGCACTAAAAACCCTACTTGCGATCAGCCCTCGCCGAGATCGGAAGAGCGGTTCAGCAGGA	39:C>T	chr1R	301200143
3597169|F|0-16:A>G-16:A>G	TGCAGAAGCTCGGGGTAAAGAAGATCCTGGTGAACCAGCTGCACCCCGTCGGCTGCACGCCGTGGCTCA	16:A>G	chr1R	303751935
3578032|F|0-7:A>C-7:A>C	TGCAGGGAGCGGCCAGGAGAGGCTATGCGCGCAGGGACATGGAGGTCCGAGATCGGAAGAGCGGTTCAG	7:A>C	chr1R	304375102
3594634|F|0-11:C>G-11:C>G	TGCAGCAAGTCCATGAGAACGCCCCAGCCGAGTGGGCGCAGGGAAGACTTGTTCGAGATAGAGGACGTT	11:C>G	chr1R	304601334
3908893|F|0-47:A>G-47:A>G	TGCAGCAGCTGCACAACTCAAGGATGGAGACGCGGAGCCCGCTTCGGATGCCTCGCATGCCGCCAGTGC	47:A>G	chr1R	304601702
3908893|F|0-57:T>C-57:T>C	TGCAGCAGCTGCACAACTCAAGGATGGAGACGCGGAGCCCGCTTCGGATGCCTCGCATGCCGCCAGTGC	57:T>C	chr1R	304601702
3598246|F|0-55:C>A-55:C>A	TGCAGCCATAGTGTCTCCACCGTTGAACTTCACCCATGGACCTCGCTGGATTGGGCAGAGCGGGACCCG	55:C>A	chr1R	305297095
3733000|F|0-29:G>A-29:G>A	TGCAGGTCGGCCAGAGGGATGGGGAGGCGGTGGTTGATCAGGAGGCGAGCAGGACTGAACCCGAGATCG	29:G>A	chr1R	305298251
3576710|F|0-9:C>G-9:C>G	TGCAGAGTTCAGGGTCGCACCAAAAGACTAAACCAGCTTCTAAATTGCACAAAAGTGAGCTGACAAATG	9:C>G	chr1R	307192208
100049619|F|0-38:A>G-38:A>G	TGCAGCTTGGGCAGTTTGGGGCAGTCGATGAAGGTCTCACCGTTCCTGTCCACGCAGAGGTAGATCTGG	38:A>G	chr1R	316038232
3884057|F|0-65:T>C-65:T>C	TGCAGCATTTGTTAGATTAATGCCAAGTAATTCATGCATCGAGACATGTCTTCATCCTCCACCAGTTAA	65:T>C	chr1R	316203247
3584014|F|0-29:T>C-29:T>C	TGCAGCGGCGGCACATACGCAGCCTTCCATGAATAACATTCCGATACAGTCGAGATCAGTCGCCGCCGA	29:T>C	chr1R	319262697
3578391|F|0-10:C>T-10:C>T	TGCAGAAAGCCTTCAAAGTCCTCCTTGGCGACATGCGTGACCCCAAAATGCTCTACTCGGACAGGGGTC	10:C>T	chr1R	319263093
3578391|F|0-13:C>G-13:C>G	TGCAGAAAGCCTTCAAAGTCCTCCTTGGCGACATGCGTGACCCCAAAATGCTCTACTCGGACAGGGGTC	13:C>G	chr1R	319263093
3738419|F|0-7:C>T-7:C>T	TGCAGTACCGTGGGCGAGCGGGCAGGAGATGGAGACCAGCAGCAGAAGCAGCAGCACGAGAAGCCGAGA	7:C>T	chr1R	320812302
3748139|F|0-39:T>A-39:T>A	TGCAGGTCATGTACGACTCCTAGATTCTAACAAAAAAAATCTGATCCTGCTGCTGTTGTTCCTCTGCAA	39:T>A	chr1R	320813150
3748119|F|0-23:C>G-23:C>G	TGCAGAACAAAAGGGTTAGTTATCTGTTGATCATTCACATAAGCCATCTCTCCGAGATCGGAAGAGCGG	23:C>G	chr1R	321733954
4104930|F|0-15:C>A-15:C>A	TGCAGTTATCTAATTCAAAAATTCAAGTTTCAAGTTTGAAAAATGATGTCACAGTGAAATGTATACATC	15:C>A	chr1R	322063179
3890467|F|0-30:G>A-30:G>A	TGCAGGGCTCCTTCCTCGGGCGTATGGATGGATGGATGCCGAGATCGGAAGAGCGGTTCAGCAGGAATG	30:G>A	chr1R	322913361
3590971|F|0-29:C>G-29:C>G	TGCAGGTTGGTTAGCTCTTCAGGGATGCACCAAGACAAGAGATTGCCTGACAGATCGATGCCGAGATCG	29:C>G	chr1R	322992215
3597811|F|0-25:T>C-25:T>C	TGCAGAACTTCACGGCGAACCACAATAACTTCAGTGGCACGCTGCCACCGTGCCTCAAGAACTGCACGG	25:T>C	chr1R	323279991
3597811|F|0-49:G>T-49:G>T	TGCAGAACTTCACGGCGAACCACAATAACTTCAGTGGCACGCTGCCACCGTGCCTCAAGAACTGCACGG	49:G>T	chr1R	323279991
3597811|F|0-67:G>T-67:G>T	TGCAGAACTTCACGGCGAACCACAATAACTTCAGTGGCACGCTGCCACCGTGCCTCAAGAACTGCACGG	67:G>T	chr1R	323279991
3586543|F|0-6:G>A-6:G>A	TGCAGCGTGAGGCCATCACACAGTCTCTGCGGCAGTTGGCCTGAGAAGCTGTTGTTCGCAAAGCTAGCA	6:G>A	chr1R	323280057
3581691|F|0-33:C>T-33:C>T	TGCAGACCCTTATCCTCGGCTCCAACAGTCTTTCTGGCGGCATACCTCCGAGATCGGAAGAGCGGTTCA	33:C>T	chr1R	323676965
3581691|F|0-37:C>T-37:C>T	TGCAGACCCTTATCCTCGGCTCCAACAGTCTTTCTGGCGGCATACCTCCGAGATCGGAAGAGCGGTTCA	37:C>T	chr1R	323676965
3897479|F|0-35:C>G-35:C>G	TGCAGCTGGCAGCTGCACTCCAAATGGTTCACGTACTCCCATGAGAAGGTTGACAAACGACCCTCATCC	35:C>G	chr1R	324141320
7500154|F|0-21:G>C-21:G>C	TGCAGCCGCCGCGGGCGCTCTGGCCTCGTGGGACCGAGATCGGAAGAGCGGTTCAGCAGGAATGCCGAG	21:G>C	chr1R	324141581
3362022|F|0-14:G>A-14:G>A	TGCAGCTGATTCATGACACATTTGTATGTAATTGTTCATGTTCAATTGTTTTCTTACTCACCAGGTGAA	14:G>A	chr1R	324546671
3362022|F|0-43:A>G-43:A>G	TGCAGCTGATTCATGACACATTTGTATGTAATTGTTCATGTTCAATTGTTTTCTTACTCACCAGGTGAA	43:A>G	chr1R	324546671
3359328|F|0-9:G>A-9:G>A	TGCAGCAGCGAGGTGTCTCGGTGATGCGAACGAGGCGGCATTCGACGATGCACCGAGATCGGAAGAGCG	9:G>A	chr1R	325386368
7501577|F|0-11:C>G-11:C>G	TGCAGCAGCGACGTGTCTCGGTGATGCGAACGAGGCGGCATTCGACGATGCACCGAGATCGGAAGAGCG	11:C>G	chr1R	325386368
3894559|F|0-67:A>C-67:A>C	TGCAGCAACCGAAGCCAGCGAAATCAGAAACGCGAATCGCAATTTACCAGTAACAGGCGAAGAAATCAG	67:A>C	chr1R	327021185
3903043|F|0-22:C>G-22:C>G	TGCAGGTCACCGTGCCGCTGAACAAGGTCGCCAAGACGGAAGCGTTGGCCATCGGCGACCCAACCCGTC	22:C>G	chr1R	327021381
3357119|F|0-19:G>T-19:G>T	TGCAGTGAATTATAGGCAGGTTTGTACCATTGCTGTCCGAGATCGGAAGAGCGGTTCAGCAGGAATGCC	19:G>T	chr1R	328314533
3594546|F|0-61:G>C-61:G>C	TGCAGTATCTTGATCCAGATGTCCAGGTCCTCGCTCCTAGTCGATGATGGGCTCATCGGCAGGCTCAGA	61:G>C	chr1R	332608649
3597238|F|0-43:G>C-43:G>C	TGCAGACCTCGCGCAAGAGGTACTTCGTGCTCGAGGACTCCGCGCTCCGCTGCTTCAAGGCCGCCCCGA	43:G>C	chr1R	335370619
3601954|F|0-16:T>C-16:T>C	TGCAGCAGCGAAGCTCTCCCCTCCCCTATCTATCTAATGGCCGAGATCGGAAGAGCGGTTCAGCAGGAA	16:T>C	chr1R	335777242
4094105|F|0-16:T>C-16:T>C	TGCAGCAGCGAAGCTCTCCCCTCCCCTATCTATCTAATGGCCGGGAAGACATCCAAAAGAACTCGCCAT	16:T>C	chr1R	335777242
3362586|F|0-17:A>G-17:A>G	TGCAGCAAGTCCTCTTCATCCCGAAGAAGAGTTGGTGACCCCGAGATCGGAAGAGCGGTTCAGCAGGAA	17:A>G	chr1R	337297958
3882610|F|0-26:C>A-26:C>A	TGCAGTGGTCGACCTATTTCACCACGCCCAACCATACCAGTTTATTTTCGCTGAAGGGAGACCGAGTGG	26:C>A	chr1R	338208344
17398696|F|0-51:C>T-51:C>T	TGCAGTGGTCGACCTATTTCACCACGCCCAACCATACCAGTTTATTTTCGCCCAAGGGAGACCGAGTGG	51:C>T	chr1R	338208344
3889342|F|0-44:T>G-44:T>G	TGCAGCGAGCGCGCGCGTCCGCGTCAATCAAACCTCGGTCAAATTCGCCTCCCCCGCCCCTAGCCGCGC	44:T>G	chr1R	348125082
3890882|F|0-24:C>T-24:C>T	TGCAGGGTCAGCAGGTGCAGGCCCCGCGAGCAGTCGCGCAAGCCCGCCTTGATCTCCCGCAGCTCCCGC	24:C>T	chr1R	348450024
3585059|F|0-52:G>A-52:G>A	TGCAGAACCAGATCCTTCAAATCTTTACCAAGTTTGAAGCCCAAATAAGCTGGAGTTGCATAACCCGAG	52:G>A	chr1R	349052401
3603061|F|0-25:G>T-25:G>T	TGCAGGTTATGAGTGTCAAGTAGTAGTATCCTAGTTATACAGTTCTTCTACAGCTAGCCCGAGATCGGA	25:G>T	chr1R	349181764
5487252|F|0-24:G>T-24:G>T	TGCAGAAGCAGTAGCAGCAGCGCAGTATGCACGCGGGGAGGAGGTAGGCGACGGGGCAGTAGGGGTGGA	24:G>T	chr1R	350127412
5487252|F|0-34:G>T-34:G>T	TGCAGAAGCAGTAGCAGCAGCGCAGTATGCACGCGGGGAGGAGGTAGGCGACGGGGCAGTAGGGGTGGA	34:G>T	chr1R	350127412
5487252|F|0-61:G>C-61:G>C	TGCAGAAGCAGTAGCAGCAGCGCAGTATGCACGCGGGGAGGAGGTAGGCGACGGGGCAGTAGGGGTGGA	61:G>C	chr1R	350127412
3900148|F|0-9:T>C-9:T>C	TGCAGCTATTGGCAAGCTTGCAACTAAAATGTTTAAAACAGAGGAATGGAAACGAGATGTTTAAAAATT	9:T>C	chr1R	350745791
3900148|F|0-64:A>G-64:A>G	TGCAGCTATTGGCAAGCTTGCAACTAAAATGTTTAAAACAGAGGAATGGAAACGAGATGTTTAAAAATT	64:A>G	chr1R	350745791
3907110|F|0-61:C>T-61:C>T	TGCAGCGACCTGAGCAGGAGCAGCAGCAGCTTCCTCCTCCGCTTCCCCTTGTTCTTGCCGCCCGCCTCC	61:C>T	chr1R	350746456
3363309|F|0-33:C>G-33:C>G	TGCAGCGGAAAGTATCGGTAACGCGCGAGGACTCGTGAAATTTGAACGTTTGAAATGCCTCCTGGTGGC	33:C>G	chr1R	351673763
4092698|F|0-62:T>C-62:T>C	TGCAGAACGCGGATTCGTGGTCCATCAGAGATCAAGCCCACGTGCTATGTTATGTTTTGTCGTACGTAC	62:T>C	chr1R	353465055
3592317|F|0-34:C>T-34:C>T	TGCAGGAGGAGGAGCGTGAGCGCCGCATGGACTTCGTGCCGAGATCGGAAGAGCGGTTCAGCAGGAATG	34:C>T	chr1R	355561784
3601377|F|0-58:C>A-58:C>A	TGCAGCAAGCAAACGAGCATTCAGTCCCAGCACATTACACTGCACGTGGGCATGGGAGCGGAGATCCGC	58:C>A	chr1R	358119433
4104656|F|0-10:T>A-10:T>A	TGCAGTGGAATCACGGTATGTAGTGTCGTAACGTCGAATACGTCTGTACTGTAATGTAATCTAACCTGC	10:T>A	chr1R	358374370
3590921|F|0-12:G>T-12:G>T	TGCAGTCTTGTAGCTTCAGGTGTTGTCTGGATGTTTGCACAAGATTTGTGCTTTGATTTGAAATCCCCG	12:G>T	chr1R	358375389
17403484|F|0-9:G>A-9:G>A	TGCAGCATGGCTGTCTCACGAGCTCACCGATGCATGGTTTGATCCGATTTTGTGTGGTTCTAGCCGAGA	9:G>A	chr1R	362357259
17403484|F|0-29:A>T-29:A>T	TGCAGCATGGCTGTCTCACGAGCTCACCGATGCATGGTTTGATCCGATTTTGTGTGGTTCTAGCCGAGA	29:A>T	chr1R	362357259
7497335|F|0-21:T>C-21:T>C	TGCAGGTGTGGTGCCTACAACTTGTATCTTGGCAAGGAGTAAAATCGATCGCCACAAAAAGTTTGTCGT	21:T>C	chr1R	364974796
3744698|F|0-32:T>A-32:T>A	TGCAGTGCAGTAATAAATCCACGCGACCACACTATCCTCCCGAGATCGGAAGAGCGGTTCAGCAGGAAT	32:T>A	chr1R	365416422
3347673|F|0-53:G>A-53:G>A	TGCAGAGATTTGCCCAACTTTTATGATTTCTGCATAGGTCTACAAATACATCAGTTACTACTCTCAGTA	53:G>A	chr1R	366550008
3362598|F|0-14:A>G-14:A>G	TGCAGCAGCATCCCAAGCATCACTTCATTACTCCCCCATCATCCATCGCCGAGATCGGAAGAGCGGTTC	14:A>G	chr1R	366553841
3362598|F|0-37:A>G-37:A>G	TGCAGCAGCATCCCAAGCATCACTTCATTACTCCCCCATCATCCATCGCCGAGATCGGAAGAGCGGTTC	37:A>G	chr1R	366553841
3587983|F|0-25:A>G-25:A>G	TGCAGCTGCGTCCCGTGGGTCCCGTAGGTGACGTGTCAGGACCGAGATCGGAAGAGCGGTTCAGCAGGA	25:A>G	chr1R	368409776
7088777|F|0-14:G>T-14:G>T	TGCAGCTACCCAGGGCAGCGGTGCAGGGGGACCGAGATCGGAAGAGCGGTTCAGCAGGAATGCCGAGAC	14:G>T	chr1R	369006986
6211642|F|0-6:T>C-6:T>C	TGCAGGTGTCGACGTGCGCCGTGGCCCGAGATCGGAAGAGCGGTTCAGCAGGAATGCCGAGACCGATCT	6:T>C	chr1R	371066413
28856413|F|0-19:A>G-19:A>G	TGCAGGGCATCTACGTCAAAGTACTCTTCCTGTGGATCCCCGTCGCCGAGGTCGACCGCGCCGAGATCG	19:A>G	chr1R	371179294
3588869|F|0-52:T>C-52:T>C	TGCAGGGCATCTACGTCAAGGTACTCTTCCTGTGGATCCCCGTCGCCGAGGTTGACCGCGCCGAGATCG	52:T>C	chr1R	371179294
3350443|F|0-8:A>G-8:A>G	TGCAGCGCACCTGCCCTCGGTGAGTACGCATTTTGTGTGTACCTGTGTTCGATTCCCTCCAAAGCTAGA	8:A>G	chr1R	371555380
3596279|F|0-18:A>T-18:A>T	TGCAGATGATTGCTGGGCAGAACCCGAACGTGATGCAAAGGTTTGTGCAGAATTTGCCCTCCCACCGAG	18:A>T	chr1R	373127859
3596279|F|0-24:C>A-24:C>A	TGCAGATGATTGCTGGGCAGAACCCGAACGTGATGCAAAGGTTTGTGCAGAATTTGCCCTCCCACCGAG	24:C>A	chr1R	373127859
3590250|F|0-28:C>T-28:C>T	TGCAGTGAACACGTACTCTGCCGCTCATCGGCAGACCCAATCGAGGCAAACCCGAGATCGGAAGAGCGG	28:C>T	chr1R	373383038
5502799|F|0-46:G>C-46:G>C	TGCAGTGAACACGTACTCTGCCGCTCATTGGCAGACCCAATCGAGGGAAACCCGAGATCGGAAGAGCGG	46:G>C	chr1R	373383038
3581010|F|0-8:C>T-8:C>T	TGCAGACGCGGTGAATCGATTCCTTGGTGCGCGGTGCTTGCGGAGGGGAGCGAGATGGTAGAGAAGCGC	8:C>T	chr1R	373427991
4095265|F|0-13:C>G-13:C>G	TGCAGTTGTCCTGCTCGGCTGCCGCCAGATCGGCCTCCACCTCCTTCCGAGATCGGAAGAGCGGTTCAG	13:C>G	chr1R	375723151
3365013|F|0-61:C>G-61:C>G	TGCAGTCGAGCCTGTCGGTGGCCAAGAAGAGCCTGGCCCTGGACGAGACGCCGAGGATGTCCGACTCGT	61:C>G	chr1R	377598132
3597034|F|0-64:A>G-64:A>G	TGCAGCGACCGCATCTGCTTCTGCCACATCTCCTCCATCGCCTTCATTTTCTGCTCGTACTCCAACCAC	64:A>G	chr1R	377598198
3587869|F|0-54:G>C-54:G>C	TGCAGCAGCGCGTTGGTGCATTAACTGGGGTGCATATGCCCACGTCTGTGTTTCGCTGTTTCAACTAAA	54:G>C	chr1R	377859564
3587869|F|0-60:C>T-60:C>T	TGCAGCAGCGCGTTGGTGCATTAACTGGGGTGCATATGCCCACGTCTGTGTTTCGCTGTTCCAACTAAA	60:C>T	chr1R	377859564
3598301|F|0-11:A>C-11:A>C	TGCAGGTCTAGAGCATGATCCTTTCCTCGCCGTCCGTCCATCACACAGCCGAGATCGGAAGAGCGGTTC	11:A>C	chr1R	378405190
17391944|F|0-12:C>G-12:C>G	TGCAGGTCTAGACAATGATCCTTTCCTCGCCGTCCGTCCATCACACAGCCGAGATCGGAAGAGCGGTTC	12:C>G	chr1R	378405190
3585114|F|0-11:G>A-11:G>A	TGCAGCAGCAAGTCTCAGGGCTGTAATACAATGACTTGATGGATAGGAGCATGTGGTAGATATGCATAG	11:G>A	chr1R	380709436
3585114|F|0-23:T>C-23:T>C	TGCAGCAGCAAGTCTCAGGGCTGTAATACAATGACTTGATGGATAGGAGCATGTGGTAGATATGCATAG	23:T>C	chr1R	380709436
4105635|F|0-12:A>G-12:A>G	TGCAGGCTTCTCAGCATCATCTGAAGGAGAGAAACATGGAAAGGGTTAGCACCCCTGACCTGACCATGT	12:A>G	chr1R	382221857
3586349|F|0-37:A>G-37:A>G	TGCAGACCAAATGTTCTCTGACGATGTAGAGCAATCTATTTAGTTCGCACTACATCTTGGAAAATTCCC	37:A>G	chr1R	382303316
17398514|F|0-12:G>A-12:G>A	TGCAGCGAAAGAGGAGGCTGGTGAAAGAATGGGAAATGGATCTAGACATGAATCATGCACGCTTTTTCA	12:G>A	chr1R	382305796
3596327|F|0-15:G>T-15:G>T	TGCAGGAACGCGCGCGCCGTCCGTCACGCCTCAAATCGAACGCGAAAAAACAAGAACCAAAAACGAAAA	15:G>T	chr1R	382545454
3600737|F|0-23:T>C-23:T>C	TGCAGCCACACACGTATGCCATTTGCAAGTAAATCAACAATGAACTCGTAACGGGTATAGGAATGGCGA	23:T>C	chr1R	383378024
3907546|F|0-18:G>A-18:G>A	TGCAGAGGGGAACATCGGGGAGGGCGTCGCGGCGGAGGGGCCGAGATCGGAAGAGCGGTTCAGCAGGAA	18:G>A	chr1R	383380176
3362116|F|0-51:C>T-51:C>T	TGCAGCAGGACCTTGAGAATCCTATCTGCCAACCTCAATTCCTCACGGGGCCTCCGCCTGGAACCGAGA	51:C>T	chr1R	383615350
3579670|F|0-35:G>A-35:G>A	TGCAGGCCGGTGGAGGGGAAGTAGAAGAAGCTGCCGATCTGGTCCTTGACCTGGAACTCGTACGTCCAG	35:G>A	chr1R	384474367
3345001|F|0-59:T>C-59:T>C	TGCAGGGAGAATCAAAGCCAAGATAGATGTTAGCCATACGTTCATGACAAATTAATCGATCTAGCGCTT	59:T>C	chr1R	384732841
3601956|F|0-56:A>G-56:A>G	TGCAGCTGCCTTGCACGAGTATGAATCATCGTCAAAACCGACACAAGCAACGGCAAAAAAGAGAAAAGA	56:A>G	chr1R	385772391
3585134|F|0-44:C>T-44:C>T	TGCAGCAGAATGGCTGGCTTCTTTGTGTTCCTTGGCATCGAAGCCAAATGGCCGAGATCGGAAGAGCGG	44:C>T	chr1R	387050640
3577451|F|0-21:C>G-21:C>G	TGCAGTGCCATGAAATTGCATCTCCTGAACCGAAATAAACCAAAAGACCAACACAAGACTCCCAGCTCC	21:C>G	chr1R	387050709
3731404|F|0-28:G>C-28:G>C	TGCAGTGGATCATGGCCGAGCTGGTCAAGAACCCGAGATCGGAAGAGCGGTTCAGCAGGAATGCCGAGA	28:G>C	chr1R	387771612
3903587|F|0-24:C>T-24:C>T	TGCAGCGGCGCCGTCGGGGCAAGGCGCCGCCGTTTCCTCCCGAGATCGGAAGAGCGGTTCAGCAGGAAT	24:C>T	chr1R	389347117
5486592|F|0-23:G>C-23:G>C	TGCAGCTGCACTCGATCGATGGAGATGGTTGGGCATGGCAGGTGGACATGCAGCTGAATGCCGATGTGC	23:G>C	chr1R	389360038
4094642|F|0-21:T>C-21:T>C	TGCAGCAATCGCTGGAGCAGCTAGACCTGTAAAAAGATTCAGCCAACCACTTCAGCAGATCGCGGAGAG	21:T>C	chr1R	389778964
3593818|F|0-27:A>G-27:A>G	TGCAGTACGCAGTAGACGACACGGTACACACAGCCCCTTTATCTGTTCTTGATTGCAACTTGCAAGACA	27:A>G	chr1R	390057896
3344912|F|0-52:C>T-52:C>T	TGCAGAGGCCAGGCCACAAGACGATTCCAGTGTGTAGGTATCGGCGTACGCACTTGGCTCCACCGAGAT	52:C>T	chr1R	390895368
3909248|F|0-25:G>C-25:G>C	TGCAGGTCGCCGCTGCCTTGGCATGGCCTGCTTGTCCCCGAGATCGGAAGAGCGGTTCAGCAGGAATGC	25:G>C	chr1R	392139344
3591273|F|0-45:A>T-45:A>T	TGCAGTGAAACACGAAAATATCACGAAAGCGCTACACGGAAACTCACCGCCCCCCGCCGTGCCATGCGG	45:A>T	chr1R	392139518
3575897|F|0-19:C>G-19:C>G	TGCAGCTGCGGAGGGAAAGCGGGAATGTGTCCAGGTTCAATGAACCAATCGGGCACGTTACGTGCCGAG	19:C>G	chr1R	392199758
3575897|F|0-39:A>T-39:A>T	TGCAGCTGCGGAGGGAAAGCGGGAATGTGTCCAGGTTCAATGAACCAATCGGGCACGTTACGTGCCGAG	39:A>T	chr1R	392199758
3364511|F|0-6:G>T-6:G>T	TGCAGTGCTATTAAGCGTCACACGATCAGAGACGCGCAGAAACACGACGGCGCAGTCTCCGAGATCGGA	6:G>T	chr1R	392956891
3364511|F|0-27:A>G-27:A>G	TGCAGTGCTATTAAGCGTCACACGATCAGAGACGCGCAGAAACACGACGGCGCAGTCTCCGAGATCGGA	27:A>G	chr1R	392956891
3893340|F|0-21:T>C-21:T>C	TGCAGGGTGATGTATTTACAGTTACTGTACAGGGTTTTTGGCTGGCCTGCCGATCAAACGACTTTGCTG	21:T>C	chr1R	393877726
3893340|F|0-32:G>T-32:G>T	TGCAGGGTGATGTATTTACAGTTACTGTACAGGGTTTTTGGCTGGCCTGCCGATCAAACGACTTTGCTG	32:G>T	chr1R	393877726
3908989|F|0-56:A>G-56:A>G	TGCAGGTTTATCTTGACAAAGATTTATGATCCAACACGTTATGACAGACAGCTGGGACAAATTACCACT	56:A>G	chr1R	393878370
3353013|F|0-46:C>T-46:C>T	TGCAGAAAGTCATGAAGATCGTCATCGACTACAACACACTTTTTCACCAAACGGATCGGCCGAGATCGG	46:C>T	chr1R	394413143
3363817|F|0-29:C>T-29:C>T	TGCAGGTTGGGTCGCCGTGGTTCACGATCCTGTTCGCCCGCAAGACCGAGGAGAAGATGGAGGCGGCGG	29:C>T	chr1R	394733971
3584154|F|0-29:A>G-29:A>G	TGCAGATGAAAGGCGTCGGCTACGAGTACATGGAGCAGGACCTGTTCGTCAAGGGCGAGCTCCTCCGCA	29:A>G	chr1R	394755275
3581647|F|0-22:T>C-22:T>C	TGCAGCCTGCGCCTGTCTCATCTTGGCGAATTCGACCACTCTGTCGACGGCCGAGATCGGAAGAGCGGT	22:T>C	chr1R	394768888
3588366|F|0-37:T>C-37:T>C	TGCAGGATGATAATGGACTCGCACACGGGAGCGCCGTTGTGGATGAGCACCGAGATCGGAAGAGCGGTT	37:T>C	chr1R	394804539
5798238|F|0-22:C>G-22:C>G	TGCAGGGAGAGGAAGAGGAAGGCGATGACCCACCGAGATCGGAAGAGCGGTTCAGCAGGAATGCCGAGA	22:C>G	chr1R	395334357
3358258|F|0-38:C>T-38:C>T	TGCAGGAGCTACTGTTGCTCGTCGTCGTGTTGTCAGTGCGCCGCGCAATCATGGACGCGGGGGCGCGTC	38:C>T	chr1R	395748836
5501704|F|0-62:A>G-62:A>G	TGCAGGCCGTGCGCGAGGACGTCGAGGCCGTAGAGGTCGGCGGCGCGCGGGCTGGCGATGGCAGCGGTG	62:A>G	chr1R	396546966
3744759|F|0-52:G>A-52:G>A	TGCAGGACGAGTCCTGGAACGTCACCCGCTTCCTGCTGCTCTCCAAGCCGCCGTCGCCGAGATCGGAAG	52:G>A	chr1R	396547032
3906028|F|0-58:A>G-58:A>G	TGCAGCAACATCTTCTCCTCCAGCGGCAGCTCGAAGAACTTCTTGCTCTCGGCGAACAACGCCTCCAGC	58:A>G	chr1R	397029081
3365044|F|0-64:A>G-64:A>G	TGCAGCGTCTGTCCATGTCGCCCGAGATTGCTCGCGCAATCGTCGGCCACAGCGGCGTCCGTCCACTCA	64:A>G	chr1R	397759545
5503569|F|0-10:A>G-10:A>G	TGCAGATGCAAAGCGACCTCGACGCTCTCGCCGAGATCGGAAGAGCGGTTCAGCAGGAATGCCGAGACC	10:A>G	chr1R	397760049
3580066|F|0-14:C>T-14:C>T	TGCAGATCACGAGGCTGGGTGTTGTAGCTGGTGCGACCAGGAAATGAGCTTGCACAGCTGTCCGAGATC	14:C>T	chr1R	397760382
4092066|F|0-29:A>G-29:A>G	TGCAGCAGAACATATGTCGCCCAGGCCATATCCTCTTTCTGCGCCGTTGACAGATCATCAGGAATCACA	29:A>G	chr1R	397772247
3902576|F|0-68:C>T-68:C>T	TGCAGTACAAAAGGTGCCCACGGTAGAATGTGGTAGATCTGTGGACGGTTTCGAAAGTGTCTGCCTGGC	68:C>T	chr1R	398397132
3596640|F|0-14:A>G-14:A>G	TGCAGCAGCGCTGAAGACCCCACCCCATGGGGGCAAGTGATAACTCATGGACGGATAGCGACTGCTCGA	14:A>G	chr1R	398713013
3596868|F|0-30:G>A-30:G>A	TGCAGAGCTAGAAGGCCTCCCTGTTGAGCTGCTCCACCGAGATCGGAAGAGCGGTTCAGCAGGAATGCC	30:G>A	chr1R	399054633
3577386|F|0-9:G>A-9:G>A	TGCAGAAAGGGAAGATGGGTGACAAGTGTAGTGTGGCAGCTCAACGAAACCTCACCAGATGCAGATAGC	9:G>A	chr1R	399055303
3577386|F|0-17:G>A-17:G>A	TGCAGAAAGGGAAGATGGGTGACAAGTGTAGTGTGGCAGCTCAACGAAACCTCACCAGATGCAGATAGC	17:G>A	chr1R	399055303
5035118|F|0-13:C>A-13:C>A	TGCAGCGCGGCGACGGGGAAGAAGGAGTCGGCGGCGGCGGCGGCCACCTCCCCCGAGATCGGAAGAGCG	13:C>A	chr1R	399489964
5035118|F|0-41:G>T-41:G>T	TGCAGCGCGGCGACGGGGAAGAAGGAGTCGGCGGCGGCGGCGGCCACCTCCCCCGAGATCGGAAGAGCG	41:G>T	chr1R	399489964
3596612|F|0-20:A>G-20:A>G	TGCAGCAGCGCGAGGAGCGCATCGTGATCGCCCTCGCCGAGATCGGAAGAGCGGTTCAGCAGGAATGCC	20:A>G	chr1R	400666853
6210624|F|0-40:G>A-40:G>A	TGCAGCGCCCACGCCCGCGCCTCGCCGCTCACGACCCTCGGCAGGAACCCGCGCGGCTCGGCCTCGAAG	40:G>A	chr1R	400667099
3590658|F|0-50:G>A-50:G>A	TGCAGAGGCCGCAGAGATGACAACAGAAGATGAGCCACTAAACCCTTGAAGCACACCAGCAGCCATTGA	50:G>A	chr1R	406033407
3907167|F|0-16:C>G-16:C>G	TGCAGGGGCCCTACGTCTACTACCTCTACAGCCAGTACGGGTTCGACAAGGGCGACATCGGCCGCCTCT	16:C>G	chr1R	406035880
7498305|F|0-8:G>T-8:G>T	TGCAGGTAGGGGCGCAGCACGCGCGTCCGAGATCGGAAGAGCGGTTCAGCAGGAATGCCGAGACCGATC	8:G>T	chr1R	406656859
3734763|F|0-31:G>C-31:G>C	TGCAGCACGTGGTGGCGCCGCGGACGAGCTCGGCTGCGCGGCCGCCCAGGCTGACCTCAAGATCGTCCG	31:G>C	chr1R	406657671
7070184|F|0-21:C>A-21:C>A	TGCAGGCAGCACTTCTTGCTGCTGTATCCCGAGATCGGAAGAGCGGTTCAGCAGGAATGCCGAGACCGA	21:C>A	chr1R	406867995
3354314|F|0-30:G>C-30:G>C	TGCAGCGTGGGGACTATCAGGCTATTGTGGGCTCGTTGCAATGGTTCGATCTGTTAAGACTCCCGCTAC	30:G>C	chr1R	407668834
3360383|F|0-48:G>A-48:G>A	TGCAGCCCTTTCGCTGAAGCGCGCAAAACGGGCCAGCCCACATTGAGCGCTGAAGCGAATATCCTATTT	48:G>A	chr1R	408376067
3734430|F|0-23:G>T-23:G>T	TGCAGTGGCTACCTTACATGATAGTGCAAAAACCATGAATACCTTTGTCACAAAATTGAGTTGCGGGTA	23:G>T	chr1R	408835950
3744170|F|0-13:G>C-13:G>C	TGCAGATCCTCCTGCGCCGCCTGAAGCACCCGCTCGCCCGCCTCCGAGATCGGAAGAGCGGTTCAGCAG	13:G>C	chr1R	410790102
5046710|F|0-56:G>T-56:G>T	TGCAGCTTCACCTTGATGGTGTCGAACGGGTGGCCGACGACCAGCTGCGCCGCGCCGCCCACCGTGCCG	56:G>T	chr1R	410997254
5222566|F|0-38:G>C-38:G>C	TGCAGCCCGCGCAGGGCGTCTCTCGGCCGTCGGATGGCGGAGCCGCGGCGTGCACGCACGCATGCTTTG	38:G>C	chr1R	412493520
3898836|F|0-53:G>A-53:G>A	TGCAGCCCGCGCAGGGCGTCTCTCGGCCGTCGGATGGCCGAGCCGCGGCGCGCGCGCACGCATGCTTTG	53:G>A	chr1R	412493520
5201792|F|0-16:G>A-16:G>A	TGCAGCAGCGGAAGGAGGCCGCGCACGTCGTCGAGCTCGAGAGGCGGTTCAAGGTGCTCGACGGCCTCA	16:G>A	chr1R	413632259
3577265|F|0-11:C>T-11:C>T	TGCAGACACGACGGATCAATCATTAATTGGGGTTTCGTGGGCGGCCGAGATCGGAAGAGCGGTTCAGCA	11:C>T	chr1R	413634359
3577265|F|0-16:C>T-16:C>T	TGCAGACACGACGGATCAATCATTAATTGGGGTTTCGTGGGCGGCCGAGATCGGAAGAGCGGTTCAGCA	16:C>T	chr1R	413634359
3348349|F|0-52:C>T-52:C>T	TGCAGAAATTCAGAGATAGTTGAACTGCACTGCCTGGTGAGTGCTTCATTTTCCCCCTTTCAAGTTACC	52:C>T	chr1R	413699381
3908226|F|0-48:C>T-48:C>T	TGCAGGGTCGGTCTCGATAACTTTGAACTCCACGCTTGTCATTCCGCCCCTCACAAGGAAAAGGTCTCC	48:C>T	chr1R	413703789
7500083|F|0-14:A>G-14:A>G	TGCAGCAATCAAACACGTATAAGATCCGAGATCGGAAGAGCGGTTCAGCAGGAATGCCGAGACCGATCT	14:A>G	chr1R	414090042
3579654|F|0-20:C>T-20:C>T	TGCAGAAGGACATGCATGTACAGTGAGAACTCGCGCGAAATGGCGACGGAGGGTTCAAGAATTGGTCGA	20:C>T	chr1R	414097323
3579654|F|0-33:C>A-33:C>A	TGCAGAAGGACATGCATGTACAGTGAGAACTCGCGCGAAATGGCGACGGAGGGTTCAAGAATTGGTCGA	33:C>A	chr1R	414097323
5227654|F|0-29:C>T-29:C>T	TGCAGCAGCGGCAGGTGTTGCCTTCAGCTCGAATGGGATCCGCAGCTGATCAGGTACTTCGGTGGTCTA	29:C>T	chr1R	414792926
3910076|F|0-37:A>T-37:A>T	TGCAGGGGCTGATGATCTTCTGGCCCCGAGCTCTGCCACACCGAGATCGGAAGAGCGGTTCAGCAGGAA	37:A>T	chr1R	414793931
3581634|F|0-29:G>A-29:G>A	TGCAGCATCCCCGCGGACACCGACAGCAAGGCGCCCAAGAAGCCGAGATCGGAAGAGCGGTTCAGCAGG	29:G>A	chr1R	415321686
3736206|F|0-68:G>A-68:G>A	TGCAGCTCGGCGGCGTCCATGCTCTGGATCTGCGTCGACGACGGCGGCCAGGAGGCGGAGGACGACGAG	68:G>A	chr1R	415321747
3892003|F|0-19:G>A-19:G>A	TGCAGATGATCGTGGAGAAGGAGATCGTGGGCGGCGCCGACCTGCGGGAGCTCCTCCACCGAGATCGGA	19:G>A	chr1R	417084217
5041129|F|0-49:C>G-49:C>G	TGCAGCCCACGGGGAGGAGCTCGTCGTCGCCGCCGTGGTAGATGGTGACCCCGCAGGTGAGCTGGTCCT	49:C>G	chr1R	417535647
3577026|F|0-51:G>A-51:G>A	TGCAGGGCACTCCGCTTTCCTTTGTACTCTACTACACGCCACTTCCTCCAAGTGCTGCTACTCCGAGAT	51:G>A	chr1R	417872930
3743502|F|0-5:T>C-5:T>C	TGCAGTTGATGTCCGCGGGCCCGCTGGTGGACGTGGGCCTCGCGGCGCTGCGGTCTCCGAGATCGGAAG	5:T>C	chr1R	418838856
3743502|F|0-52:G>A-52:G>A	TGCAGTTGATGTCCGCGGGCCCGCTGGTGGACGTGGGCCTCGCGGCGCTGCGGTCTCCGAGATCGGAAG	52:G>A	chr1R	418838856
3743502|F|0-55:T>G-55:T>G	TGCAGTTGATGTCCGCGGGCCCGCTGGTGGACGTGGGCCTCGCGGCGCTGCGGTCTCCGAGATCGGAAG	55:T>G	chr1R	418838856
3582450|F|0-30:G>T-30:G>T	TGCAGGCCTAAGAAGTGCAATGTTAACAGCGCTCAGTTCGTTTGAAGGCGAGCCGAGATCGGAAGAGCG	30:G>T	chr1R	419004723
3594350|F|0-11:G>A-11:G>A	TGCAGGTGCTCGGAGCTGTTCAGGCGGATGCCGACCTGCCCGAGATCGGAAGAGCGGTTCAGCAGGAAT	11:G>A	chr1R	420020440
3741867|F|0-22:T>G-22:T>G	TGCAGCAAAGCCTTCCAGTACCTGGAGCAAGACGGGTTCTGGTGTATCGCCCTCAGAAGCCACGCCCCG	22:T>G	chr1R	420344740
3741867|F|0-29:A>T-29:A>T	TGCAGCAAAGCCTTCCAGTACCTGGAGCAAGACGGGTTCTGGTGTATCGCCCTCAGAAGCCACGCCCCG	29:A>T	chr1R	420344740
3749380|F|0-28:C>A-28:C>A	TGCAGCTTGTGTGCGTGTAGCCAGCCTCCTTGACCCGAGATCGGAAGAGCGGTTCAGCAGGAATGCCGA	28:C>A	chr1R	420344806
5207772|F|0-5:T>A-5:T>A	TGCAGTGCCTTGGTCCTGATTTCCTCGGAGGTGGGTTGCGCCGCGACGGCGGACTGGTCCTCGACTCTC	5:T>A	chr1R	421263516
5207772|F|0-42:G>A-42:G>A	TGCAGTGCCTTGGTCCTGATTTCCTCGGAGGTGGGTTGCGCCGCGACGGCGGACTGGTCCTCGACTCTC	42:G>A	chr1R	421263516
3583663|F|0-25:T>C-25:T>C	TGCAGTTTGCCAAGATAAGAAAAGTTCCCCCAAGAGTACAGTGTTCCCGAGATCGGAAGAGCGGTTCAG	25:T>C	chr1R	421586237
3595154|F|0-8:G>T-8:G>T	TGCAGCATGATTCAATTGAAGCTGTTGTAATTGGGGTAGTAATTTTGAGCCCTGAAAAAGGGGATTTTT	8:G>T	chr1R	422184736
3595154|F|0-47:A>G-47:A>G	TGCAGCATGATTCAATTGAAGCTGTTGTAATTGGGGTAGTAATTTTGAGCCCTGAAAAAGGGGATTTTT	47:A>G	chr1R	422184736
3595154|F|0-68:T>G-68:T>G	TGCAGCATGATTCAATTGAAGCTGTTGTAATTGGGGTAGTAATTTTGAGCCCTGAAAAAGGGGATTTTT	68:T>G	chr1R	422184736
3748025|F|0-43:A>G-43:A>G	TGCAGAAATATTTAGGTCTTGGATCTCAAATTCTCAATCCAAAAGCGTACAGACGGAGGAAGATTTGAT	43:A>G	chr1R	422824414
7413760|F|0-29:A>G-29:A>G	TGCAGGGCGTCCGCCGCGGCGCGCGCGGCACCCCGAGATCGGAAGAGCGGTTCAGCAGGAATGCCGAGA	29:A>G	chr1R	422835164
3890128|F|0-31:T>C-31:T>C	TGCAGACCAGACCAGAACAGATTACTTTCTCTTACAGTTTCACCGAGATCGGAAGAGCGGTTCAGCAGG	31:T>C	chr1R	423563850
5801991|F|0-41:T>G-41:T>G	TGCAGGACGTCTACGGCGAGGTGTTCCGCGTGCTCAAGCCATGGGGCCTCTACGTCTCGTACGAGTGGG	41:T>G	chr1R	423859562
7104724|F|0-17:A>G-17:A>G	TGCAGCCTGGGCGCGTGACAGGTGGCCTCGATGGAGTAGGCGCCGTCGAAGGACGCGTCCGAGATCGGA	17:A>G	chr1R	423859628
3736139|F|0-54:C>G-54:C>G	TGCAGAACACGGCCCTCGCGATCATCGACCAAACCTACGCCGCCGCGCTCCAGACCGCCGAGATCGGAA	54:C>G	chr1R	424996945
3743622|F|0-32:C>G-32:C>G	TGCAGTTCTTCCCACGGGCGGTGCCGCTTGATCAGCGCCGCGACGGCCGCTGGGGCCGTCGGGCCGTCG	32:C>G	chr1R	424997002
3741004|F|0-13:A>G-13:A>G	TGCAGCCTGCGGGAGCAGAGGGGGAGTCGCGTGCACGATGTGCGGCGCGTCTTCGGTCACCGAGATCGG	13:A>G	chr1R	425898820
3741004|F|0-47:C>T-47:C>T	TGCAGCCTGCGGGAGCAGAGGGGGAGTCGCGTGCACGATGTGCGGCGCGTCTTCGGTCACCGAGATCGG	47:C>T	chr1R	425898820
6211335|F|0-5:A>G-5:A>G	TGCAGAGTGAACTTGGCGCCGTTGGCGCACCGAGATCGGAAGAGCGGTTCAGCAGGAATGCCGAGACCG	5:A>G	chr1R	426208635
3357866|F|0-15:A>C-15:A>C	TGCAGCACGGCCTGAAAGTACAACAGCAAACCTTGATGCAGCCACAATGGCTGCGCAAGAGCTTGACCG	15:A>C	chr1R	427311598
3357866|F|0-25:G>T-25:G>T	TGCAGCACGGCCTGAAAGTACAACAGCAAACCTTGATGCAGCCACAATGGCTGCGCAAGAGCTTGACCG	25:G>T	chr1R	427311598
3886684|F|0-14:G>C-14:G>C	TGCAGCGTGGGCCAGCAGCCGAAAGGAGCAGCTCAACTACCCACACCGACCTGGACCCACCCGCCAGGG	14:G>C	chr1R	427752056
3887200|F|0-36:C>A-36:C>A	TGCAGGGGTGGGATAATGCGACCATTGCAGGTAATTCGTTCGTTCGTGCCTCCGAGATCGGAAGAGCGG	36:C>A	chr1R	427953008
3888350|F|0-45:G>A-45:G>A	TGCAGGGGTGGGATAATGCGACCATTGCAGGTAATTAATTCGTTCGTGCCTCCGAGATCGGAAGAGCGG	45:G>A	chr1R	427953008
100320693|F|0-67:A>T-67:A>T	TGCAGCAGGTTCCCGATGGACGCCGCTATGGCGACCAGCACGGCGCCCGACATGGCCGCCGAATCTTAC	67:A>T	chr1R	427953059
3909193|F|0-24:C>T-24:C>T	TGCAGCTCGTTCACTCCGCCACGTCAAGGTCAAGTGTCTGGCTCCGAGATCGGAAGAGCGGTTCAGCAG	24:C>T	chr1R	431703761
3907517|F|0-19:T>A-19:T>A	TGCAGTGTGTGCATATGATTATCATCTCGACATGCATTTCAGTGAAAGTTGGATCGATCGACCGAGATC	19:T>A	chr1R	431712561
3358389|F|0-36:T>C-36:T>C	TGCAGTGGCAGAGAGCAGGCTCTCATTCCATTCTTTTTTTAGACCCGCCGAGATCGGAAGAGCGGTTCA	36:T>C	chr1R	431808293
7501911|F|0-9:C>T-9:C>T	TGCAGTTGGCCCTGATCTTGCCGCTGCTGCCGAGATCGGAAGAGCGGTTCAGCAGGAATGCCGAGACCG	9:C>T	chr1R	432343279
3908384|F|0-22:G>T-22:G>T	TGCAGACACCGTCCCCGACGGCGCAGGACCCGACCATGGACCCCGAGATCGGAAGAGCGGTTCAGCAGG	22:G>T	chr1R	432343575
3744567|F|0-18:G>A-18:G>A	TGCAGGTTTGTCATCGTCGCAGCCGCTAATTTAGCTTTGCAAGACATTACAGATTCTGTCTAAATATAT	18:G>A	chr1R	433171186
3346164|F|0-60:G>T-60:G>T	TGCAGAGAACCTCTGACGACTGGACTCAAGTTGAAACGCCCAGCACACCAATTGTTTCTTGGCCTGGCT	60:G>T	chr1R	433171252
3730916|F|0-25:A>G-25:A>G	TGCAGAAGATGGCATGGGGTGAGTGAATTTATAGTGTGCATTACGTCGGATTGGATCAATCAGTACGGT	25:A>G	chr1R	433579201
3593098|F|0-29:C>A-29:C>A	TGCAGAGCTCAGCCAACAAGAGATCACCACAAGGCAAAGCGAAGCAAAAACAATGGCTTCTACCACGTC	29:C>A	chr1R	433579267
3744019|F|0-19:T>C-19:T>C	TGCAGACTGCTGTCTGTCGTTGTGGTGGTGAGTGGGCACTGTTCCGATTCTCCGAGATCGGAAGAGCGG	19:T>C	chr1R	433983128
4093558|F|0-21:G>C-21:G>C	TGCAGCGTGGTGTAGATGAACGCCAGCAGCCCCACCGCGACGATGTACCTGACGAGCCAGCCGCCGACA	21:G>C	chr1R	435222942
3908920|F|0-47:G>A-47:G>A	TGCAGGATGGTCGCCGCCCACGTCCACTGCGACACGATCACGCTGGCGATCAGGCCCGTCTTCACGCTC	47:G>A	chr1R	435794275
3908920|F|0-53:G>C-53:G>C	TGCAGGATGGTCGCCGCCCACGTCCACTGCGACACGATCACGCTGGCGATCAGGCCCGTCTTCACGCTC	53:G>C	chr1R	435794275
3884947|F|0-7:C>G-7:C>G	TGCAGACCCCGTTCACCACCGAGTAGTACTGCCCGCCGAAACTCAGCTCCGAGATCGGAAGAGCGGTTC	7:C>G	chr1R	435794668
5501482|F|0-40:A>G-40:A>G	TGCAGCGGATGGGCGTGGGGAGGGTCCTGGTGGTTCTGGCAATGGCGACGGCGGCGCTGGTGGAGAGCC	40:A>G	chr1R	436526555
5224488|F|0-16:A>C-16:A>C	TGCAGCAGAACGTGTCATGGGCGCTCGGCTTCGGCGTCTCCGCGCTCTGCCTGCTCCTGGCGGCCGCGG	16:A>C	chr1R	436527164
3598560|F|0-64:T>C-64:T>C	TGCAGCAGAACGTGTCCTGGGCGCTCGGCTTCGGCGTCTCCGCGCTCTGCCTGCTCCTGGCGGCTGCGG	64:T>C	chr1R	436527164
3602826|F|0-11:T>G-11:T>G	TGCAGATGGCGTCCTCTGCTGGTAATGGCAAGGAGATGGCCACGCTCGAGTCCGAGATCGGAAGAGCGG	11:T>G	chr1R	436528029
3578630|F|0-26:A>G-26:A>G	TGCAGCTGCTCCAGCTCGCGCGCGTCATCCCGTGGCCCGATGAGCATCTCGCAGATGGCCCTGAAGGTG	26:A>G	chr1R	437047749
3898370|F|0-55:C>G-55:C>G	TGCAGGACCTCGGGGTGTCGGCCTTCATCAACATCCTGGGGGCCTTCGTCTTCCTCCTGCTCTTCGCCG	55:C>G	chr1R	437220369
3364259|F|0-14:G>T-14:G>T	TGCAGGAACAATGGGGGAGGCTGCGTCGGCATCGGCATCGGCATCGTAGAAGCGTGAGCGACCTGGGTT	14:G>T	chr1R	437488069
3595806|F|0-41:C>G-41:C>G	TGCAGCAGCGGTTCCCCGTGGGGGACGGGACGATGGACCTGCTGCGGGCGGGGCACGCGGTGAACCGAG	41:C>G	chr1R	437800882
3595806|F|0-47:G>A-47:G>A	TGCAGCAGCGGTTCCCCGTGGGGGACGGGACGATGGACCTGGTGCGGGCGGGGCACGCGGTGAACCGAG	47:G>A	chr1R	437800882
3909941|F|0-11:G>T-11:G>T	TGCAGCAGCGCGGTGAGGTAGACGAGCTCGTCCTTGGCGCCATTGCCGAGATCGGAAGAGCGGTTCAGC	11:G>T	chr1R	437801128
3578082|F|0-31:G>A-31:G>A	TGCAGCTTTGGAATCAGTTCCTCCTGCTCCAGGACGCAGGGCAGCACGGTCCGAGATCGGAAGAGCGGT	31:G>A	chr1R	439951772
3597764|F|0-7:G>A-7:G>A	TGCAGAAGGTCGACGAGGGCGCCGCCGCCGCCGTCATCAGGCCGAGATCGGAAGAGCGGTTCAGCAGGA	7:G>A	chr1R	439951950
3597764|F|0-31:C>T-31:C>T	TGCAGAAGGTCGACGAGGGCGCCGCCGCCGCCGTCATCAGGCCGAGATCGGAAGAGCGGTTCAGCAGGA	31:C>T	chr1R	439951950
3597764|F|0-32:G>A-32:G>A	TGCAGAAGGTCGACGAGGGCGCCGCCGCCGCCGTCATCAGGCCGAGATCGGAAGAGCGGTTCAGCAGGA	32:G>A	chr1R	439951950
3906142|F|0-38:C>T-38:C>T	TGCAGGAGCGTCTTGACCTGGCCGCGCAGCAGCGCTTCCCCAGAGCCGAGATCGGAAGAGCGGTTCAGC	38:C>T	chr1R	439951991
3347353|F|0-59:T>G-59:T>G	TGCAGTGGCAATGATCTAGAGTATGTTGTATTGCACGAATACGTATTTTAGCACCGAAATGACGCACAG	59:T>G	chr1R	440931960
3579138|F|0-18:G>A-18:G>A	TGCAGATCAGCAAGGGAAGCAGCCAAGAAGGAGATGGAAGGGGACTGCTTGCTGCTGCATGGGGCTCGC	18:G>A	chr1R	441289764
5503403|F|0-32:C>T-32:C>T	TGCAGTGGTACGGCACTAGCGCCAGTGTTTTCCCTGAATTCTTATCCAACCAATTAGCTGCTGCAACAT	32:C>T	chr1R	441853170
3362032|F|0-61:T>C-61:T>C	TGCAGTGGTACGGCACTAGCGCCAGTGTTTTCTCTGAATTCTTATCCAACCAATTAGCCACTGCAACAT	61:T>C	chr1R	441853170
3746387|F|0-58:G>A-58:G>A	TGCAGAGGTTGAGGTCGCTCCAGTTCCTCTCGTCGAAGGCGTCGACGAGCTTGTGGTCGTCCTTCCAGA	58:G>A	chr1R	441853678
3597375|F|0-67:G>A-67:G>A	TGCAGGACCAAGCAAGCAAGCAGCAGAGGCCAGGGCGCCTTCCCCTATACACAATGCCGCCCGTGCCGC	67:G>A	chr1R	441864237
3749700|F|0-18:C>T-18:C>T	TGCAGGCAGAGTAGGATTCGGGCGGCGGTACCGTGGAGGTCCGCCGAGATCGGAAGAGCGGTTCAGCAG	18:C>T	chr1R	442516361
3739110|F|0-26:G>T-26:G>T	TGCAGCCTAGAAATTATCTGATCACTGACCTCCGCGCCCCCGAGATCGGAAGAGCGGTTCAGCAGGAAT	26:G>T	chr1R	442842134
3732441|F|0-12:C>A-12:C>A	TGCAGCCAGGTGCTCCTCCTTCCTTCTCCTTGGTCGGTCGGTCGGTCGAGGAATTAAGGAAGAAGAATC	12:C>A	chr1R	443394219
7091281|F|0-31:T>C-31:T>C	TGCAGCGTGCTGTGACTCGGGAAGCCGTGGCTCGCCTCCAACTGCGGCGAGCTCTGGCTCTGATACGGG	31:T>C	chr1R	443444497
7091281|F|0-40:A>G-40:A>G	TGCAGCGTGCTGTGACTCGGGAAGCCGTGGCTCGCCTCCAACTGCGGCGAGCTCTGGCTCTGATACGGG	40:A>G	chr1R	443444497
3735568|F|0-10:T>C-10:T>C	TGCAGCGGCGTTGGTTGGATTACATGGGACGAGCCCCAGAACGGGGAAGCGGATCGAGATGTGTGTATG	10:T>C	chr1R	446124122
3360425|F|0-16:T>C-16:T>C	TGCAGGAATCCAGCCATGCCTTGCGCAAGTTAAGTTAAGCGCCCAACTTGCCGTCTTTAACAGTCAAAA	16:T>C	chr1R	447698991
3742336|F|0-68:G>A-68:G>A	TGCAGATGCAGGAGGCGAGCCTTCGGACGAACTTGGTCCAGGCGAAGCAGAAGCGTGATCCCGTCATGG	68:G>A	chr1R	448857913
3359960|F|0-59:T>C-59:T>C	TGCAGTTCCTGTTGCCTAGGAAGAACAATCTGAGCCCCTTGACCTGACGAGGAGAAGTATCTATCCAGA	59:T>C	chr1R	449229858
3893869|F|0-26:C>G-26:C>G	TGCAGGATACAACGTGGGGGCCTGATCTTAGGGCATAACGATGGTCTGACTTTCTCTGCAATCAACAAT	26:C>G	chr1R	450286381
5768406|F|0-34:C>A-34:C>A	TGCAGGCGTGGTGGCACGACGTGCGCACCGTCGGCCACGGCGACCGACAGGGCGACCCGAGATCGGAAG	34:C>A	chr1R	451675957
5796433|F|0-13:C>T-13:C>T	TGCAGGAACTGTGCGCATGGATCGAAGGCCGCAACCTGAAGCGGGCGGCGGTGACGAACGCGCCGAGGG	13:C>T	chr1R	452214835
3597195|F|0-18:A>G-18:A>G	TGCAGGGTCCAGCTCCTGAAGCATGGCCATCAGCTTCGGGTCCCGAGATCGGAAGAGCGGTTCAGCAGG	18:A>G	chr1R	452215300
3579902|F|0-7:C>T-7:C>T	TGCAGCCCTTGGTGGTTTCGACGGTGCACAGGGTGTCGAGGGCATCGTCGCTCCGAGATCGGAAGAGCG	7:C>T	chr1R	452344896
3358580|F|0-18:C>T-18:C>T	TGCAGAATGGAAAAGTAGCGGCAAGGAGACTCATCCTCTATCCGAGATCGGAAGAGCGGTTCAGCAGGA	18:C>T	chr1R	452375457
3362825|F|0-45:G>A-45:G>A	TGCAGAGTCAAAGTCAAGTCTACTGAAGATAGAGTAGGTGACCAGGAAAAATATGCTCGATTTATATCC	45:G>A	chr1R	452622493
3597121|F|0-46:G>A-46:G>A	TGCAGCGCGTATGGGCTGGCCTAATAGTGTGTTACTTGCTCGTTCGGTCGCCGAGATCGGAAGAGCGGT	46:G>A	chr1R	453073572
3744252|F|0-66:A>C-66:A>C	TGCAGCAGGAAGGCGACCTGGTCCTCCAACATCTCCGCCGCCGCCGCCGATCGTCGGCGACTGCCGACG	66:A>C	chr1R	454863509
5504035|F|0-7:G>T-7:G>T	TGCAGGCGGCGGCCGTGGCGGCGGGGCACGAGAACTGGGGGACGAGTGGGCCGCACGACGCCGAGATCG	7:G>T	chr1R	455440735
5220882|F|0-25:A>G-25:A>G	TGCAGGCTGCGGCCGTGGCGGCGGGACACGAGAACTGGGGGACGAGTGGGCCGCACGACGCCGAGATCG	25:A>G	chr1R	455440735
3907727|F|0-13:G>T-13:G>T	TGCAGCGACGCCCGCATGTACTTGTCGTAGCACTGGAACTCGCCGATGCCCGAGATCGGAAGAGCGGTT	13:G>T	chr1R	455440795
5798365|F|0-16:C>T-16:C>T	TGCAGTCGGAGGACACCCTGACGTAGTCCGAGATCGGAAGAGCGGTTCAGCAGGAATGCCGAGACCGAT	16:C>T	chr1R	456135505
3343674|F|0-35:A>G-35:A>G	TGCAGCAAAAGTTCTTGCTGGTTCTAGCAAATTTTATTGCCGAGATCGGAAGAGCGGTTCAGCAGGAAT	35:A>G	chr1R	456273736
3361977|F|0-14:G>A-14:G>A	TGCAGATTTAATTCGAATCTGCCTCAACTAAGTGATCATGCTGCACTAAGCAACCTCAATTATGGTTCT	14:G>A	chr1R	456998346
3355104|F|0-7:T>C-7:T>C	TGCAGGCTCCATGGATGATAGAACAAAATTGCAGGCGAACGGCAAGCATTCGAGAGTTTTGACCGAGAT	7:T>C	chr1R	458200474
3890372|F|0-22:C>T-22:C>T	TGCAGGTTGCAGCTTCTATTTCCTCAGTGACTACGTGTCCTACAACGCCTTCGCATACCCGCATCGCAT	22:C>T	chr1R	458200600
3890372|F|0-25:A>G-25:A>G	TGCAGGTTGCAGCTTCTATTTCCTCAGTGACTACGTGTCCTACAACGCCTTCGCATACCCGCATCGCAT	25:A>G	chr1R	458200600
3576786|F|0-13:C>T-13:C>T	TGCAGTCGGTGGACCTCAGGGAGTGGTGCATGGCAAACGCCCGCAGGCCGAGATCGGAAGAGCGGTTCA	13:C>T	chr1R	458201386
3576786|F|0-34:A>G-34:A>G	TGCAGTCGGTGGACCTCAGGGAGTGGTGCATGGCAAACGCCCGCAGGCCGAGATCGGAAGAGCGGTTCA	34:A>G	chr1R	458201386
3576786|F|0-40:C>T-40:C>T	TGCAGTCGGTGGACCTCAGGGAGTGGTGCATGGCAAACGCCCGCAGGCCGAGATCGGAAGAGCGGTTCA	40:C>T	chr1R	458201386
17394198|F|0-41:T>C-41:T>C	TGCAGCCTGCCGCCCCTCTCGCCGCTGTCGCCGTACCCGCATTTCGCTTTCCCGCAGCTCTCGGTCGTC	41:T>C	chr1R	459600184
5500303|F|0-27:G>A-27:G>A	TGCAGTAAGATTTAACTTCTTTCCGTCGACCGAGATCGGAAGAGCGGTTCAGCAGGAATGCCGAGACCG	27:G>A	chr1R	460405703
3597876|F|0-15:C>G-15:C>G	TGCAGCCTTCGGCAGCGGCGGTGGCATCAGCAGCACGGTGCCCGAGATCGGAAGAGCGGTTCAGCAGGA	15:C>G	chr1R	460406480
3882590|F|0-14:G>A-14:G>A	TGCAGCTCACCACCGGAAAGATCTTCTACATTCCGAGATCGGAAGAGCGGTTCAGCAGGAATGCCGAGA	14:G>A	chr1R	460521243
3884211|F|0-23:C>T-23:C>T	TGCAGGATCTCACGCTCCGTCTCCGCGCGGCTCAGCTTCCGAGATCGGAAGAGCGGTTCAGCAGGAATG	23:C>T	chr1R	460526217
3591712|F|0-52:C>T-52:C>T	TGCAGAGGATCGAGTCCATCAAGAAGTCCGCGGGACCCCGCGGCCTCAAGCACGGCAAGTAGCTCGCTC	52:C>T	chr1R	461071333
4492436|F|0-29:G>A-29:G>A	TGCAGCCTGATCTGCTCCCTGAACCTGGCGATGAACTCCTCCGCCTTCTTGTCCACCTCGTTCTCGTCC	29:G>A	chr1R	461071399
3896185|F|0-56:C>T-56:C>T	TGCAGGACACACGACCGATCGATGAATGGATCCCACGTAAGCTAGAGAGAGAAAAGCTTCAGCAAGATC	56:C>T	chr1R	461076075
3890275|F|0-16:G>T-16:G>T	TGCAGGACGTGGATGGGCGACCCTGACCCGCCGAGATCGGAAGAGCGGTTCAGCAGGAATGCCGAGACC	16:G>T	chr1R	461178890
4105300|F|0-28:A>G-28:A>G	TGCAGCGGGAGGTGCAGGAGCTGCGCGCACTCAAGCTGCTCGCCCCGCCGAGATCGGAAGAGCGGTTCA	28:A>G	chr1R	461179966
3903473|F|0-20:C>G-20:C>G	TGCAGCACCACCCTCCCGTACACCGGCATCTGCCCCGAGATCGGAAGAGCGGTTCAGCAGGAATGCCGA	20:C>G	chr1R	461889089
3903360|F|0-9:C>T-9:C>T	TGCAGCAACCTGTCGAAGCAGGTTCTGCACATCGTCGACCCAGTTCTGCTTACTCGTGCCGTCCTGACA	9:C>T	chr1R	463103108
3594354|F|0-49:A>T-49:A>T	TGCAGCACTGGATGGATACAGCCGCGCACGCAGCCAAGACCGATCAAGCAGACCGACCGAGATCGGAAG	49:A>T	chr1R	463105550
3344268|F|0-35:A>G-35:A>G	TGCAGCAGAGTAAATGGCACGAGCAAGAACTCGCCATGCCATTGACATGGCAATAGCTTCGACTCCGCA	35:A>G	chr1R	463113088
3594952|F|0-48:C>T-48:C>T	TGCAGTGCGCGCGTCAGTGCATTAACGCGGCTCACCAACTCATTCGCTCCCGCGCAGTTACTCCTCCCG	48:C>T	chr1R	463113154
3734857|F|0-19:G>A-19:G>A	TGCAGCTGCATCTGCATCAGGAGAGGTCCATCCGAGATCGGAAGAGCGGTTCAGCAGGAATGCCGAGAC	19:G>A	chr1R	463114240
3584474|F|0-67:C>T-67:C>T	TGCAGACAAAGGAACTGATAGCAGAGATTGAATTGCTCGAAGAGGAAATCGCGAACCGCGAGCAGCACG	67:C>T	chr1R	463114667
3359179|F|0-5:T>C-5:T>C	TGCAGTCCTTGCACGTCGTTGGCATGGAGGAGCAGCGTCATGCCGACGCCGTCGGTGTGCGGCGAGAGG	5:T>C	chr1R	463408122
3359179|F|0-20:G>C-20:G>C	TGCAGTCCTTGCACGTCGTTGGCATGGAGGAGCAGCGTCATGCCGACGCCGTCGGTGTGCGGCGAGAGG	20:G>C	chr1R	463408122
3885254|F|0-22:G>A-22:G>A	TGCAGGCCGAGGGCAAGATGCCGCTGCCGAGCAGCACTGACGTTGCCTCGCGGATGCTCGATGGCGCAG	22:G>A	chr1R	464701953
3342996|F|0-47:G>C-47:G>C	TGCAGCGTCTGAGCAAAGGCCTGGTATTTGCGAATATCAGCATCACTGACACTCCGAGATCGGAAGAGC	47:G>C	chr1R	465050358
6211663|F|0-5:T>C-5:T>C	TGCAGTGAGGGAAGACGGTCACCTGGACTGGCCGACGCGGCTGCGGGTGGCGGTGGGGATCGCCTACTG	5:T>C	chr1R	466302249
5796567|F|0-68:G>A-68:G>A	TGCAGGCTCGCCATCTCCGCCCTCGTCGACGAGGCGTCGTCGGAGCAGAAGAAGACGTCCGCGATCTTG	68:G>A	chr1R	466302404
3582332|F|0-16:T>C-16:T>C	TGCAGTCCCTCCTGGCTCTGTCCGACAGGGAGAGCGTCGTGTACAGCTACGGCATGGTGCTGCTGGAGA	16:T>C	chr1R	466302470
3582332|F|0-37:C>T-37:C>T	TGCAGTCCCTCCTGGCTCTGTCCGACAGGGAGAGCGTCGTGTACAGCTACGGCATGGTGCTGCTGGAGA	37:C>T	chr1R	466302470
3362222|F|0-5:G>A-5:G>A	TGCAGGCTGGAGCACAATCGGTGACGTGCAGTCAATTTCTAGCCACCGTCAGATTTCAATCCAAGGGCT	5:G>A	chr1R	466698761
3362222|F|0-27:G>C-27:G>C	TGCAGGCTGGAGCACAATCGGTGACGTGCAGTCAATTTCTAGCCACCGTCAGATTTCAATCCAAGGGCT	27:G>C	chr1R	466698761
3904772|F|0-14:G>A-14:G>A	TGCAGACACAGATCGGAAACCAACCCGCCGGCATGTCGTCCTCCAACGACGCCCCCGTCAGCCCTCGCT	14:G>A	chr1R	466698827
7091693|F|0-15:C>T-15:C>T	TGCAGCCTCAGCCCACGCGCCGCCACCGAGCCACCGAGATCGGAAGAGCGGTTCAGCAGGAATGCCGAG	15:C>T	chr1R	466710463
3600841|F|0-9:T>C-9:T>C	TGCAGGCTCTTGTTGGGCATTTTCTGCTGTTGCTGCAACAGAGGGTATTGTCATGTTAAGTACCGAGAT	9:T>C	chr1R	467419970
3356084|F|0-33:G>A-33:G>A	TGCAGTTAGCGCCACCTTCACTCGCCGTCCTCGGTTGAGGTACCGAGATCGGAAGAGCGGTTCAGCAGG	33:G>A	chr1R	468306246
3736113|F|0-13:C>G-13:C>G	TGCAGGAGGCGCCCGCGGGTGCTGGCCCGCGCGCTACACCGAGATCGGAAGAGCGGTTCAGCAGGAATG	13:C>G	chr1R	469050933
3892907|F|0-61:A>G-61:A>G	TGCAGCTACACGCCCGACAGAGGAACCTTCGACATACGCGAGCGCAGGGAGTGCGGCGACGAGTACGGG	61:A>G	chr1R	470577176
3596648|F|0-19:C>G-19:C>G	TGCAGTGGGTGAGGGAGAACATGGACCTCAACGCCACCAGGGTCTTCTTCACCAGCATGTCGCCCACCC	19:C>G	chr1R	471163792
3906988|F|0-17:G>A-17:G>A	TGCAGTCCAACGCGGACGACGCCGTGGTGCACAAGATCTCGGACCGCATGGTGCGCAACGGCTCCATCG	17:G>A	chr1R	471164035
3907849|F|0-11:G>T-11:G>T	TGCAGCAGGAAGGGCGCCCAGTAGAACTCAACCGTCGCGTTGTACTCCCTGGCGGTGAACACGGTGTGC	11:G>T	chr1R	471164101
3591718|F|0-25:G>A-25:G>A	TGCAGTGTCTACAAGAAGAGCTATCGAAAGGATCAGCCATGGACAGAACATGATCATTATGGTTATTGC	25:G>A	chr1R	472535585
3353410|F|0-27:C>T-27:C>T	TGCAGCATCGACGAGATCTGCCGCATTCTCGCCAGCCAAGATCAAAGACCCCGAGATCGGAAGAGCGGT	27:C>T	chr1R	474099909
3907256|F|0-46:C>T-46:C>T	TGCAGGACTGCAAGCTCCTCTCCGAGCTCAACGTCGACTTCCTCTCCGCCACCGAGATCGGAAGAGCGG	46:C>T	chr1R	476105263
3587076|F|0-34:T>C-34:T>C	TGCAGCAGCAGTGATGCGCGTGCTGCAAACACGCTGCCGAGATCGGAAGAGCGGTTCAGCAGGAATGCC	34:T>C	chr1R	477452062
3735758|F|0-48:C>G-48:C>G	TGCAGTGCTCTACTCTACCTCTACCACCGCCCCTTGGTGCGTCTGCGTCGGAACCAGAGCTACAAGTGG	48:C>G	chr1R	477743548
3579592|F|0-8:G>C-8:G>C	TGCAGATGGATGGATGCATGCACGGAGACGGAGATGAGACGGGGTACGGGCGCGAGCGATTCCCGAGAT	8:G>C	chr1R	477743614
3352850|F|0-17:C>T-17:C>T	TGCAGTAGTGTAAGGACCATTGGCGAGCATGTTGCCGAGATCGGAAGAGCGGTTCAGCAGGAATGCCGA	17:C>T	chr1R	479265594
4093282|F|0-19:T>A-19:T>A	TGCAGCACTTTCTTCACCTTCTTCTTGCATCCCTCGCAATGGATGGACACCCGAGATCGGAAGAGCGGT	19:T>A	chr1R	481526107
3584208|F|0-21:G>A-21:G>A	TGCAGTTTCTATGAGAAGCAAGCATGGCAATCTAAGAGGAGGTGAACTTGGTGACGGCCTTGGTGCCCT	21:G>A	chr1R	481971559
4484649|F|0-12:G>T-12:G>T	TGCAGCTCCCACGGCTGGGCCGAGTCGCCGAGATCGGAAGAGCGGTTCAGCAGGAATGCCGAGACCGAT	12:G>T	chr1R	486204177
3353864|F|0-28:A>G-28:A>G	TGCAGCTCCTCTGCTTCTTCCCCTTCTAATTGCAGGTGGTCTACTCGTTCTCGCTGCACCACCAGCGGT	28:A>G	chr1R	486205068
5498095|F|0-36:T>C-36:T>C	TGCAGGCACCGCGGCGGGCCACTTCGTGGACGGCGTTTCGGCGTTCGGCCTCGGCAGGGGCACCGCCGC	36:T>C	chr1R	488106211
3602483|F|0-29:C>T-29:C>T	TGCAGCCACCGCCGCCGCTCCATCCCCTCCAACCGCGGCACGAGAATCCACCGACCAAACACACCGAGC	29:C>T	chr1R	491627189
5211203|F|0-8:C>T-8:C>T	TGCAGTGTCAAGCTTACGTAACAGCTTTGTGTCGGGGAAATGGCAGGAGTCGGATCTTTTGCGGCCGCG	8:C>T	chr1R	491627770
17396551|F|0-43:A>G-43:A>G	TGCAGGTATAGAGGCCTTTCTGGAGATTGGGGAGTTTACAGAGATGTACTGGAATCTGAGATTCTTCCG	43:A>G	chr1R	491636119
3596344|F|0-7:C>G-7:C>G	TGCAGAACGGAATGTGGCATCAAATCGGTGGTGGTGGTTATGAGTTGACCGTGCATGCTATGGCTAGCT	7:C>G	chr1R	492436677
3346741|F|0-32:C>G-32:C>G	TGCAGAAGTGCAGCGTGCAGACTTTTGTCAGCCAATTAAAGGGGTTGACGTTGAGTGTCTAAATCAGCA	32:C>G	chr1R	494039581
3588263|F|0-43:G>A-43:G>A	TGCAGCGGGTCGTCAACTCCCTGGCCGTCGAGATGTTCGCTGGGCTCGCGTCCGAGGACGCCAGCAAGG	43:G>A	chr1R	494043727
3599787|F|0-49:C>G-49:C>G	TGCAGCCGCTCCGTGGGCGTGGCGAAGCTCTCCTCGACGTCACGCAGCACCGCCATGGCCCGAGATCGG	49:C>G	chr1R	494043793
3742793|F|0-47:G>A-47:G>A	TGCAGGTCATCTCATGTGCGGGAGCATCAAATCAAATCCACTTCAAAGGCCTTAGGTGCGCCTAGAACA	47:G>A	chr1R	494527655
3353349|F|0-8:G>C-8:G>C	TGCAGCGCGGCCTGGTCGGGGGCGTACAGCCGCATGGAGTTGATGCCGTTGGACTTGAACATGCTGACG	8:G>C	chr1R	494529818
3601074|F|0-7:G>A-7:G>A	TGCAGGTGTACTGGGGCGAGTTCCCCAAGGAGCGGGTCGACGAGGCCCACCGTGCCGAGATCGGAAGAG	7:G>A	chr1R	495771374
7504005|F|0-37:T>C-37:T>C	TGCAGGTGTACTGGGGCGAGTTCCCCAAGGAGCGGGTTGACGAGGTCCACCGTGCCGAGATCGGAAGAG	37:T>C	chr1R	495771374
3883652|F|0-15:T>C-15:T>C	TGCAGTCTGCACTTGTCCAGCCGCCTTGGTTACCATGCCAGCAATTTTGGAGGTTTGCTCGGGGTTTTA	15:T>C	chr1R	496775377
3888245|F|0-40:G>A-40:G>A	TGCAGGGGCCTGCGCGGCGCGCCAGGCGCGCCATGAGAGGGCGGAGCGCGAAGAACGTGAACGCCACGA	40:G>A	chr1R	496897946
3363961|F|0-8:C>T-8:C>T	TGCAGAAACGGACGAAACAACTTGGCAAATGCCAACAAATTAGACGAGTCAGCGATCTCGCTTACCATC	8:C>T	chr1R	497046579
5138625|F|0-43:T>C-43:T>C	TGCAGGACCCCACGGGGGCCCTCGCCGACTGGAACGCCTCCGATGCCGACCCCTGCTCCTGGAACGGCG	43:T>C	chr1R	497762224
3602954|F|0-37:G>C-37:G>C	TGCAGAAGACGTGGTCCTGGGTTTTGAGCACGGCCTCGGCCAGGGAGGGCGAGGAGACCACGACGGTGG	37:G>C	chr1R	499187473
3602954|F|0-63:C>A-63:C>A	TGCAGAAGACGTGGTCCTGGGTTTTGAGCACGGCCTCGGCCAGGGAGGGCGAGGAGACCACGACGGTGG	63:C>A	chr1R	499187473
3576616|F|0-18:G>A-18:G>A	TGCAGGCGCGCGATGACGGCGTGCAGCAGGCCGATGGTCTGCTCCTGCCTCATCGCCGTGGCCTCCATC	18:G>A	chr1R	500015765
3739895|F|0-7:G>A-7:G>A	TGCAGGAGGCCGAAGACCAGCGTCTCCTTCAGAAGCAAGGCCTGCCGACGGCCACCCCGAGATCGGAAG	7:G>A	chr1R	500015831
3739895|F|0-11:G>A-11:G>A	TGCAGGAGGCCGAAGACCAGCGTCTCCTTCAGAAGCAAGGCCTGCCGACGGCCACCCCGAGATCGGAAG	11:G>A	chr1R	500015831
5792087|F|0-13:C>A-13:C>A	TGCAGCCCCGCCGCGTCGGCCGCGGCGGGGTTGGGGGAGGCCATGGCGCCGCCGCCGCCGAGATCGGAA	13:C>A	chr1R	500023569
3584712|F|0-50:G>C-50:G>C	TGCAGTTCCCTCTGCAATGTCACCTTGGCGTCGACGGCCTCGGCCAGTTCGTCCATCTCGCCGTCCGAG	50:G>C	chr1R	500784932
3359737|F|0-8:A>G-8:A>G	TGCAGCTCACCTCCGCGGCCACCAGGGACGACGCGCTCGCCTCCCTCGTCGGCCAGCTAGAGCAGAACC	8:A>G	chr1R	501115466
3592032|F|0-31:A>G-31:A>G	TGCAGCCAAGGCTGCAAGAACTCAAACCCGCAGCAAGCGCGTCGGCAAGTGGGCGATGCTGCTCCGAGA	31:A>G	chr1R	502048911
3588190|F|0-7:T>G-7:T>G	TGCAGCCTCTGTTGGGGGACAGTGCAGGCACTGGCAACAGATGAAGAAGCTGCTGCCGCTGGCATGTCG	7:T>G	chr1R	502559188
3350945|F|0-28:G>C-28:G>C	TGCAGTGCTTTCCCACCACCATCAGGCTGGGAGTCGACCATTTGAACAGGCACACCGAGATCGGAAGAG	28:G>C	chr1R	504119907
3597648|F|0-22:C>T-22:C>T	TGCAGGTGCTTGCGGAGATCGACGATAGGTTCTTGAAGGCGTCAGAGAGCGCCGAGATCGGAAGAGCGG	22:C>T	chr1R	506447685
3341932|F|0-22:C>T-22:C>T	TGCAGCTATGTTCTTAGCTCCGCCACTCCATCCCCCTTTTACACTACAAACCCTACGCAAAATACTACC	22:C>T	chr1R	507893205
3341932|F|0-66:A>T-66:A>T	TGCAGCTATGTTCTTAGCTCCGCCACTCCATCCCCCTTTTACACTACAAACCCTACGCAAAATACTACC	66:A>T	chr1R	507893205
5138039|F|0-29:C>G-29:C>G	TGCAGGGCCAGAAGCGGCAGCATCCCGCTCGACGGGCCGCTGCCCCAGCCTACGCCGAGATCGGAAGAG	29:C>G	chr1R	507893625
5138039|F|0-35:G>A-35:G>A	TGCAGGGCCAGAAGCGGCAGCATCCCGCTCGACGGGCCGCTGCCCCAGCCTACGCCGAGATCGGAAGAG	35:G>A	chr1R	507893625
3735404|F|0-7:G>C-7:G>C	TGCAGAAGGTTGGTTGGAGGCTTTTCGTTGGGCCTCTGTTTACTTATCGAGGCCGCGCACCAGGCCGAG	7:G>C	chr1R	510303733
3740400|F|0-14:A>G-14:A>G	TGCAGTCTGCACGAACACATTCGAAACAACTCGTAGTCAAAGACTTCCGCTGTCCTCCGAGATCGGAAG	14:A>G	chr1R	510303799
7513511|F|0-37:G>A-37:G>A	TGCAGGTGCCCTCGACGTCCTTCATGAGCTTGGCGACGAGCTTGTCGCGGAGGTGCGGGCCGAAGTGCC	37:G>A	chr1R	511066463
3578173|F|0-38:G>C-38:G>C	TGCAGAGTGGCGCGTCAATCTCCACCCCTAACCACCGCGCCGAGATCGGAAGAGCGGTTCAGCAGGAAT	38:G>C	chr1R	511106650
7069124|F|0-23:C>T-23:C>T	TGCAGCACCAGCTCCACCGTCGGCACGGCCGAGATCGGAAGAGCGGTTCAGCAGGAATGCCGAGACCGA	23:C>T	chr1R	512150054
7356955|F|0-34:G>C-34:G>C	TGCAGCGGTCGCGGCTCGGGTTCAGCTCCTCCCTGCTCTTCCGCCAGACCACCTGCAACAACTTCCGCC	34:G>C	chr1R	512150244
5216471|F|0-42:T>C-42:T>C	TGCAGCCGAGGGCGAGCGGGTAGGCGGCGAGGTCGTCGGGGCTGAGGCCGAGGGAGCGGAGGAACTCGA	42:T>C	chr1R	512642022
3356408|F|0-8:C>G-8:C>G	TGCAGGGCCAGAGTTACCTGGGAGACGACGCCGAGTACCCCAAGGGAGACCTTGGCCGCGTCCAGGTCC	8:C>G	chr1R	512946553
3743153|F|0-22:G>C-22:G>C	TGCAGAGAGGCTACGACCAGGTGGTGCACGACGTGGACCTCCAGAAGCTCCCGAGATCGGAAGAGCGGT	22:G>C	chr1R	519371919
3364665|F|0-8:A>C-8:A>C	TGCAGGAAAGAGGAGTAGATGGCGCAGAAGGGCTTGAGCCCCTCGCAGGCCAGGCCGAGATCGGAAGAG	8:A>C	chr1R	519371969
3885517|F|0-48:T>G-48:T>G	TGCAGTTCGAGTCCAGGTACCAGGTACGAACCCGATGCGCGTCCAAGCTGAGATGCGTTTAGACGTGCG	48:T>G	chr1R	519840245
17396580|F|0-5:T>C-5:T>C	TGCAGTAAGGGCTGCGCCAGATACTTGCTGGCGGCAACCAGCCGCCGTTTCAACCTGCGCAACCGAGAT	5:T>C	chr1R	520074232
3747558|F|0-23:G>T-23:G>T	TGCAGCAGCGTGTGGTACTTGATGGTCCACCAGAGCGCCATGTCCGTGATGAGGAACTGCACCTCGCCG	23:G>T	chr1R	521020837
3907738|F|0-20:A>G-20:A>G	TGCAGATTCCAGCCATCCCTATCGTCCGACACATCGGCCGAGATCGGAAGAGCGGTTCAGCAGGAATGC	20:A>G	chr1R	521202161
3599311|F|0-9:T>C-9:T>C	TGCAGCCCGTTGGCGCGGCGGCACGGGACCGCGGGAGGCGAGCAGGGTCCGAGATCGGAAGAGCGGTTC	9:T>C	chr1R	521204890
3350753|F|0-52:T>C-52:T>C	TGCAGCCATGACAATCAGGCATCATCATCACCTCCTCTCCCTGCTATGATGATCAGTCAAGGCTGGCGG	52:T>C	chr1R	521884450
17401866|F|0-14:G>T-14:G>T	TGCAGCCACTCCCCGCCGCTTGCGCTCTGCACCACCATGACGAGCACCGTTCCCAGGTAGTTCCCGAGC	14:G>T	chr1R	521999333
3357530|F|0-29:C>G-29:C>G	TGCAGGGTGAGGTACGAGATCAGGTTCGACCCAAACCCCATCGTCGCCAGCCGAGATCGGAAGAGCGGT	29:C>G	chr1R	522128317
3589970|F|0-58:C>T-58:C>T	TGCAGTGGGCGACGGCACAGCGGACGTTGCACGGCCTGCCGACGGCAACGCCAGACAACACGCAGCAAG	58:C>T	chr1R	522841287
3595098|F|0-59:C>T-59:C>T	TGCAGCTCCCGCTTCTCCTTGCCATAGTCCTTCTTGTTCGTGAAGGCGATCTGTTTGTTCACCACACAT	59:C>T	chr1R	522841353
3898080|F|0-19:C>T-19:C>T	TGCAGCTCAACTATTGCTGCTGTTGCCATTGCAGATCGCCACCGTCATCGCCGTGTACTGCAACTTGCC	19:C>T	chr1R	522841640
5499760|F|0-18:T>C-18:T>C	TGCAGCAAATGAAGCACATCTGCGGGATGACCGAGATCGGAAGAGCGGTTCAGCAGGAATGCCGAGACC	18:T>C	chr1R	522842858
3742453|F|0-32:A>G-32:A>G	TGCAGCTTCTTGACGATCTCGTACTTGTGCTCAGGAAAGACACCGAGATCGGAAGAGCGGTTCAGCAGG	32:A>G	chr1R	522842888
3588937|F|0-8:A>C-8:A>C	TGCAGAGAAGATGTCAAGAACAAGGCGCACGCCATCATCGACAAGTACGCCGAGCGCGGCCTCCGATCC	8:A>C	chr1R	522843246
3588937|F|0-30:G>T-30:G>T	TGCAGAGAAGATGTCAAGAACAAGGCGCACGCCATCATCGACAAGTACGCCGAGCGCGGCCTCCGATCC	30:G>T	chr1R	522843246
3588937|F|0-65:A>G-65:A>G	TGCAGAGAAGATGTCAAGAACAAGGCGCACGCCATCATCGACAAGTACGCCGAGCGCGGCCTCCGATCC	65:A>G	chr1R	522843246
3591556|F|0-5:G>A-5:G>A	TGCAGGAAAACTAGCAAGGTTGGCTCACCAAGTCGACGGACTCGTTCTTGATTCGCTCCAGACCTTCGG	5:G>A	chr1R	522845194
4104881|F|0-39:T>A-39:T>A	TGCAGATTCGTCTAGAAAATCTAACTCGTGAAAAGCAGCTCGCAAATTCCCTGGAGTTAGGCAGGCCCA	39:T>A	chr1R	523141010
3602837|F|0-13:T>C-13:T>C	TGCAGCTGCTGCGTATTAGATCCTAGCTTTTGTCCTTCCTTGCTGGTTCCTGCTGCGCCCGAGATCGGA	13:T>C	chr1R	523741052
3362300|F|0-58:A>C-58:A>C	TGCAGATTGCAGCTAGCATTGCGCTGCGCAGGTGCGCGTATCCCAACCACCCCTGCTCAGCTCTGCCCA	58:A>C	chr1R	523741116
5502707|F|0-8:T>C-8:T>C	TGCAGGCGTCCGTTAACGAAATGCATGTTAACCGAGATCGGAAGAGCGGTTCAGCAGGAATGCCGAGAC	8:T>C	chr1R	524252302
5499915|F|0-28:A>G-28:A>G	TGCAGCGCAAACCACCTCCCGCCAGCTGAGCCGAGATCGGAAGAGCGGTTCAGCAGGAATGCCGAGACC	28:A>G	chr1R	524252333
3344511|F|0-40:A>T-40:A>T	TGCAGGTCGTGAGAAGGTGTGGTCAAAGCAAGTTTACATTAGAAAACCCGAGCCTTGGTCGATGCGCCC	40:A>T	chr1R	524857812
5211385|F|0-38:A>G-38:A>G	TGCAGCCCCAACAGTACCCTCAACCTCGTGCTCCCCGCACTAAGGGATGTCCACGGCTTGCCCCCGAGA	38:A>G	chr1R	525553159
3746498|F|0-13:C>G-13:C>G	TGCAGAATCGAGCCGAGATTTTTGCGTCAGATCCGCCGAGATCGGAAGAGCGGTTCAGCAGGAATGCCG	13:C>G	chr1R	525862315
100789812|F|0-14:A>G-14:A>G	TGCAGCTCAAGGACACCGTCTACGAGGCCGACGAGGTCGTCGACGAGTTCGAGTACCGAGATCGGAAGA	14:A>G	chr1R	526437337
3344138|F|0-6:T>G-6:T>G	TGCAGCTCAAGGACGGGCCAGAATGGGATAAAATAGCTCATATCCCGATTAAACGGATCCATTGACCAG	6:T>G	chr1R	526440382
3584486|F|0-47:G>A-47:G>A	TGCAGCAGCAGCAACAAACCCGCACCAATCAGGCAAAGAGGCAAGCGGTTTCTTGCCCGAGATCGGAAG	47:G>A	chr1R	526444457
3890170|F|0-25:T>A-25:T>A	TGCAGGGGCGTGCATGCATAGATATTGATAGACTTATGCAGTAGTACGTAGTAGTAGGTTTGCTTGCTA	25:T>A	chr1R	528577402
4095633|F|0-47:G>C-47:G>C	TGCAGGACGGAGATGACGCCGACGCAGCCGTAGACGGGGTCGCGGAGGCGCATGTCGGCCTCGTAGGCG	47:G>C	chr1R	528580328
3363201|F|0-21:C>T-21:C>T	TGCAGAACAGATTCACCTCTCCACGACAGGGGGACGCGCGCAGGCGAAGCACTCTCCTCGTGGTCTCGC	21:C>T	chr1R	528600497
3901929|F|0-17:T>A-17:T>A	TGCAGTTTACCTTCCGATTCAGCCACGCCCCAGCGTCCCCACCTCCACATCACTACAGGCTGCCTCCCC	17:T>A	chr1R	530868831
3903183|F|0-21:G>A-21:G>A	TGCAGAAGAGTACTAGATCTCGTCAAACCCAGCATTTTCTTCAAGACATACTTCTTGGAGGAACACCAC	21:G>A	chr1R	530873467
3362205|F|0-38:A>C-38:A>C	TGCAGAAGAGTACTAGATCTCATCAAACCCAGCATTTTATTCAAGACATACTTCCTGGAGGAACACCAC	38:A>C	chr1R	530873467
3598404|F|0-15:A>G-15:A>G	TGCAGTGACATGCAAACTAACGACTCTCGTTTTTTTCCACAGGGATGGATAATGTCTGACTCGCTACTG	15:A>G	chr1R	532443408
3598404|F|0-18:A>G-18:A>G	TGCAGTGACATGCAAACTAACGACTCTCGTTTTTTTCCACAGGGATGGATAATGTCTGACTCGCTACTG	18:A>G	chr1R	532443408
4104621|F|0-25:A>T-25:A>T	TGCAGGCAACAAAATGGCTCGATTTATATGTGAAAATAACACATCCTATGCTACCGAGATCGGAAGAGC	25:A>T	chr1R	534033316
3589765|F|0-5:A>T-5:A>T	TGCAGAGGCCACAGGCGATACTGTGGTTCTCTTGGAACTTGGTGGAACGGGAGCCGAGATCGGAAGAGC	5:A>T	chr1R	534036451
3590508|F|0-44:C>T-44:C>T	TGCAGAGGAGACAGAGACCATCAGCGAGAGTCAATGGGCACTTGCGTGAGCACATGCTACCCCTGCTCG	44:C>T	chr1R	534164212
3579121|F|0-11:G>C-11:G>C	TGCAGCTCCCAGCCTCCACTGCCACTCGCCTCATCAGAAGCTCCATCAAAATTCACCTTGAGAGTGCCC	11:G>C	chr1R	534845989
3905126|F|0-12:A>G-12:A>G	TGCAGTGCGGGTAGGCACCAGATATGTCTCCTTCCCTCGCCTCGAAAGGGAAAAAGGAGGGGAGATGGT	12:A>G	chr1R	535081773
3576881|F|0-8:C>G-8:C>G	TGCAGTGGCGGCACGCCGCAAGTGCCCGCGTCCGTTCGTCCGTCCGAGATCGGAAGAGCGGTTCAGCAG	8:C>G	chr1R	535195175
3576881|F|0-35:T>C-35:T>C	TGCAGTGGCGGCACGCCGCAAGTGCCCGCGTCCGTTCGTCCGTCCGAGATCGGAAGAGCGGTTCAGCAG	35:T>C	chr1R	535195175
7503226|F|0-59:A>C-59:A>C	TGCAGGACGGCGACGTGGACGGGCTCCAGGTGCTCGTCGACGGCGCATGGCGCTTCGTGAGGCCCAAGA	59:A>C	chr1R	535425270
3890868|F|0-38:G>C-38:G>C	TGCAGGCCGTCGGCGCACGTCTGCTGGTTGGTCAGGATGGCGGACAGCAGCGTCTGCACGTCCTCGGCC	38:G>C	chr1R	535949814
3890868|F|0-41:G>C-41:G>C	TGCAGGCCGTCGGCGCACGTCTGCTGGTTGGTCAGGATGGCGGACAGCAGCGTCTGCACGTCCTCGGCC	41:G>C	chr1R	535949814
17403486|F|0-46:C>T-46:C>T	TGCAGCCAGGTCGTTGGTGCATTTCTGGATCTGAACAGTAAGGTTTCTGTGGTCAGTAGCTCGGTATGC	46:C>T	chr1R	536471391
3343716|F|0-27:A>T-27:A>T	TGCAGCTCTAGTGGGGAATTTAGGTACAGAGAAATAGTGGCATTATCTTTCATTACGTCCGAGATCGGA	27:A>T	chr1R	536471601
3731469|F|0-6:A>G-6:A>G	TGCAGAAAAAGACCGCGCCCGTGCCCGTACCTGAGCCCGACCGAGATCGGAAGAGCGGTTCAGCAGGAA	6:A>G	chr1R	537071169
24841043|F|0-29:C>T-29:C>T	TGCAGGCCACCAGCCATGCGTACTGAGGACGCGCGTGCGCTCTTGGCTCCGAGATCGGAAGAGCGGTTC	29:C>T	chr1R	537275729
3345342|F|0-19:T>G-19:T>G	TGCAGAAGGCGCACAAGCGTCTGTCGCAGGGCAGCGTGGACAGCGCCATGACCATGGAGATCCAGAAGT	19:T>G	chr1R	537409541
3746306|F|0-15:G>T-15:G>T	TGCAGCCCACGTGCAGGGTAAGTTTTATAGCCAGGTCCAACCGAGATCGGAAGAGCGGTTCAGCAGGAA	15:G>T	chr1R	538742217
3579146|F|0-5:A>G-5:A>G	TGCAGACATGTGTGTATGTGCGTCAATGGAGGAAACCCGAGATCGGAAGAGCGGTTCAGCAGGAATGCC	5:A>G	chr1R	539110035
3593538|F|0-30:G>A-30:G>A	TGCAGCAAAATGCCGGCGCTTCGCACAGGGGAACTACTGAGCGACGCTGCTTGGTCCGAGATCGGAAGA	30:G>A	chr1R	539283704
5503426|F|0-40:T>G-40:T>G	TGCAGTTTGCTTGGTTTTCTTACTTTGAGGTCTTTGTTGTTCCCTTTCTGCTCCTCCTGCACTTCCCGA	40:T>G	chr1R	539726362
3346140|F|0-56:A>C-56:A>C	TGCAGTTTGCTTGGTTTTCTTACTTTGAGGTCTTTGTTGTGCCCTTTCTGCTCCTCATGCACTTCCCGA	56:A>C	chr1R	539726362
3344420|F|0-11:G>A-11:G>A	TGCAGGGAGGAGGTACCACTAAAGGTGAGCTTCTTTTGCCTGCAATTTGGGCGTTCCAGACTCCCCGAG	11:G>A	chr1R	540310342
3599398|F|0-25:A>G-25:A>G	TGCAGAGCCCGAGCTCACGGAGGTTAGGGAAAGAGGCGCCGAGATCGGAAGAGCGGTTCAGCAGGAATG	25:A>G	chr1R	542144686
3730753|F|0-31:T>C-31:T>C	TGCAGACCTACACAAGGCCAGCCGAGCCGCCTCAGCCTCCGTCCCCACAATCGGCCGAGATCGGAAGAG	31:T>C	chr1R	542149645
3601540|F|0-19:T>G-19:T>G	TGCAGGTGAGCAGTTCCCGTGCGCTGATCCGCACCGAGAGAACCACCGAGATCGGAAGAGCGGTTCAGC	19:T>G	chr1R	542488035
3601540|F|0-33:C>T-33:C>T	TGCAGGTGAGCAGTTCCCGTGCGCTGATCCGCACCGAGAGAACCACCGAGATCGGAAGAGCGGTTCAGC	33:C>T	chr1R	542488035
3747806|F|0-66:A>T-66:A>T	TGCAGATGTGAGCGTCTCATCACTGCTACCGAGCTCACTGTCGCTGACTTGGTACACTCGGACGAGACC	66:A>T	chr1R	542623380
3600642|F|0-15:C>T-15:C>T	TGCAGCGGGCTCCACCCCCACTTCCCGAACCCGACGATCATGTCCCGAGATCGGAAGAGCGGTTCAGCA	15:C>T	chr1R	542948913
3594068|F|0-10:C>G-10:C>G	TGCAGGGCCTCGGGATGCTGGCGCTCTCGTCCATGTTCTCGTCACCTCACAGCGAACAATGCAAACTCG	10:C>G	chr1R	543267087
5225498|F|0-11:A>G-11:A>G	TGCAGGGAGGAACGCGGGCATTCTCGCCGAGATCGGAAGAGCGGTTCAGCAGGAATGCCGAGACCGATC	11:A>G	chr1R	543350316
4493691|F|0-5:T>C-5:T>C	TGCAGTCCGACCATGGTGAACACGTCCGCCGCGCCGAACAGCACGTACTGCGGTACCATCCACCACAGG	5:T>C	chr1R	543356629
3349174|F|0-44:G>A-44:G>A	TGCAGCCCCACCATGGTGAACACGTCCGCCGCGCCGAACAGCACGTACTGCGGCACCATCCACCACAGG	44:G>A	chr1R	543356629
3891134|F|0-16:C>T-16:C>T	TGCAGCGCATCGGCGTCGGGATGGTGCTCTCGCTCGTGTCGATGGTGGTCGCGGCGCTCGTGGAGACGC	16:C>T	chr1R	543356761
3891134|F|0-34:T>C-34:T>C	TGCAGCGCATCGGCGTCGGGATGGTGCTCTCGCTTGTGTCGATGGTGGTCGCGGCGCTCGTGGAGACGC	34:T>C	chr1R	543356761
4484654|F|0-26:G>T-26:G>T	TGCAGCATGGTGATGCCCGAGGAGACGCCGAGATCGGAAGAGCGGTTCAGCAGGAATGCCGAGACCGAT	26:G>T	chr1R	543356827
5501875|F|0-5:C>T-5:C>T	TGCAGCAGGAGGGGGGAACTGCTGCTGCTGGTTGGGTGCGTGCGCACCATAGCCCAGTGCCGAGATCGG	5:C>T	chr1R	544794991
3344916|F|0-46:A>T-46:A>T	TGCAGGTGCTTCTGTTGCTGCTGATCACCTCAGCTCAGGATCCTGGAATCGTCCCTCGCGCATCGCATC	46:A>T	chr1R	545425794
3344916|F|0-52:C>G-52:C>G	TGCAGGTGCTTCTGTTGCTGCTGATCACCTCAGCTCAGGATCCTGGAATCGTCCCTCGCGCATCGCATC	52:C>G	chr1R	545425794
5799798|F|0-58:G>T-58:G>T	TGCAGCCGTTCGGCTCGATATCCAAGCTCGTCATGCTGCGTGGCAAGAATCAGGTGGGGTCTTTTCTTC	58:G>T	chr1R	545634749
3589952|F|0-40:G>A-40:G>A	TGCAGCGAACAACGGTGAGGAGAGGCACACGCCGAGTGCAGAAGCCGAGATCGGAAGAGCGGTTCAGCA	40:G>A	chr1R	545634839
3589777|F|0-28:G>A-28:G>A	TGCAGCTTCTACTGGGCGAGGCAATCACGTCCATGCTCCGATCCGCACATCACGCCTCGTCCTGCCGCA	28:G>A	chr1R	546758828
3589777|F|0-60:C>T-60:C>T	TGCAGCTTCTACTGGGCGAGGCAATCACGTCCATGCTCCGATCCGCACATCACGCCTCGTCCTGCCGCA	60:C>T	chr1R	546758828
3595430|F|0-8:G>T-8:G>T	TGCAGCGAGAGTGCGAGACCCACGAACAGCTATGATATAGTAAGACAACCGAGATCGGAAGAGCGGTTC	8:G>T	chr1R	547005852
3595430|F|0-36:A>C-36:A>C	TGCAGCGAGAGTGCGAGACCCACGAACAGCTATGATATAGTAAGACAACCGAGATCGGAAGAGCGGTTC	36:A>C	chr1R	547005852
4094196|F|0-13:A>G-13:A>G	TGCAGTGTCGCGCAGCGGCACAGCTAGATATCTCGGTCCCCCAGGCTCGCGGTCTTTGAGAAGAAGAAA	13:A>G	chr1R	547005900
4094196|F|0-14:G>C-14:G>C	TGCAGTGTCGCGCGGCGGCACAGCTAGATATCTCGGTCCCCCAGGCTCGCGGTCTTTGAGAAGAAGAAA	14:G>C	chr1R	547005900
4094196|F|0-36:T>C-36:T>C	TGCAGTGTCGCGCGGCGGCACAGCTAGATATCTCGGTCCCCCAGGCTCGCGGTCTTTGAGAAGAAGAAA	36:T>C	chr1R	547005900
7512038|F|0-41:G>C-41:G>C	TGCAGTGTCGCGCGGCGGCACAGCTAGATATCTCGGTCCCCGAGGCTCGCGGTCTTTGAGAAGAAGAAA	41:G>C	chr1R	547005900
3596905|F|0-12:G>C-12:G>C	TGCAGAGGTGGAGCTGATGAAGGAGAGGTTCTCCAAGCTGCTGCTGGGCGAGGACATGTCCGAGATCGG	12:G>C	chr1R	547894406
3597279|F|0-65:G>C-65:G>C	TGCAGGCCGCTTTGAAAGGCAGGTGGATAAAAAGGGTGTGGGCACGTACGCCTCGCCGTCGTCGCGGCG	65:G>C	chr1R	548089045
4094641|F|0-35:C>G-35:C>G	TGCAGGCTGTGGCTGTGGCTCCCGATGAGAGGAAGCCCGAGATCGGAAGAGCGGTTCAGCAGGAATGCC	35:C>G	chr1R	550470052
3596214|F|0-17:C>T-17:C>T	TGCAGTCGAGCTGGGCGCGGGAGATCTCGTAGGTTATGACCCGAGATCGGAAGAGCGGTTCAGCAGGAA	17:C>T	chr1R	550474507
3596214|F|0-19:G>C-19:G>C	TGCAGTCGAGCTGGGCGCGGGAGATCTCGTAGGTTATGACCCGAGATCGGAAGAGCGGTTCAGCAGGAA	19:G>C	chr1R	550474507
3578561|F|0-7:C>A-7:C>A	TGCAGACCGACTACGTGGACCTTTACCTCGTGAGCCCGCGCGCCATCTGACCGACTGCATTATTGCTGC	7:C>A	chr1R	550667562
3578561|F|0-59:T>C-59:T>C	TGCAGACCGACTACGTGGACCTTTACCTCGTGAGCCCGCGCGCCATCTGACCGACTGCATTATTGCTGC	59:T>C	chr1R	550667562
3581071|F|0-10:G>A-10:G>A	TGCAGATCGGGTTCGCCCTCAAGAAGGTGTTCGACGAGGGCATAACCAGCCGAGATCGGAAGAGCGGTT	10:G>A	chr1R	550667809
3354759|F|0-13:T>C-13:T>C	TGCAGATCGGATTTGCTCTCAAGAAGGTGTTCGACGAGGGCATAACCAGCCGAGATCGGAAGAGCGGTT	13:T>C	chr1R	550667809
3581071|F|0-34:C>T-34:C>T	TGCAGATCGGATTCGCCCTCAAGAAGGTGTTCGACGAGGGCATAACCAGCCGAGATCGGAAGAGCGGTT	34:C>T	chr1R	550667809
3581071|F|0-46:C>A-46:C>A	TGCAGATCGGATTCGCCCTCAAGAAGGTGTTCGACGAGGGCATAACCAGCCGAGATCGGAAGAGCGGTT	46:C>A	chr1R	550667809
3581071|F|0-48:G>C-48:G>C	TGCAGATCGGATTCGCCCTCAAGAAGGTGTTCGACGAGGGCATAACCAGCCGAGATCGGAAGAGCGGTT	48:G>C	chr1R	550667809
3901975|F|0-18:C>G-18:C>G	TGCAGCACCACCTCCACGCTGGTGTTGAAGGCGAGCGGCACCACCCGAGATCGGAAGAGCGGTTCAGCA	18:C>G	chr1R	551170414
3745711|F|0-50:C>T-50:C>T	TGCAGGAGCGACGTCTTGGGCATCACGAACGACACGTTGTTGATGCTCGCCGCGAACCGAGATCGGAAG	50:C>T	chr1R	551170579
4485455|F|0-5:C>A-5:C>A	TGCAGCGCCTGCTTGATCACCGCCTCCGAGATCGGAAGAGCGGTTCAGCAGGAATGCCGAGACCGATCT	5:C>A	chr1R	551171257
3597141|F|0-8:A>G-8:A>G	TGCAGTGCAGGTAGATCGATACCAGCAGGAGATCTTCACGTCGGTTACGATGTGACAAAAAAACATCTG	8:A>G	chr1R	551173831
3597141|F|0-13:G>T-13:G>T	TGCAGTGCAGGTAGATCGATACCAGCAGGAGATCTTCACGTCGGTTACGATGTGACAAAAAAACATCTG	13:G>T	chr1R	551173831
3597141|F|0-42:G>T-42:G>T	TGCAGTGCAGGTAGATCGATACCAGCAGGAGATCTTCACGTCGGTTACGATGTGACAAAAAAACATCTG	42:G>T	chr1R	551173831
3597141|F|0-54:A>G-54:A>G	TGCAGTGCAGGTAGATCGATACCAGCAGGAGATCTTCACGTCGGTTACGATGTGACAAAAAAACATCTG	54:A>G	chr1R	551173831
3575989|F|0-5:A>C-5:A>C	TGCAGATGGAGCCGCCGCGGCCGCCGCCGCTGAAGCCCGTGTCGACCAGCTGCGACCTGCACCCGAGAT	5:A>C	chr1R	552578460
17402180|F|0-31:A>G-31:A>G	TGCAGGAGCGGGCGACGAGGCGGAGGGCGTCAGTGGAGAAGCCGAGATCGGAAGAGCGGTTCAGCAGGA	31:A>G	chr1R	552777913
3576846|F|0-13:C>T-13:C>T	TGCAGCTCCCGCACGATGAGCACCATGGAGGAGAAGGCGCGGCCCACCGACTCGCCGAGATCGGAAGAG	13:C>T	chr1R	553842101
3579632|F|0-11:C>G-11:C>G	TGCAGGCCGTCCTGGCGCGCGCCCACGGCGAGATGCAGGACTCGTTCGTCTGGCTCTTCCAGCACATCT	11:C>G	chr1R	553842206
3909253|F|0-54:C>T-54:C>T	TGCAGGGCGATGCGGCGGCCACCATAGGCTGGCAAAATCTTGCTGGTGCCGCCCCAATACCCGAGATCG	54:C>T	chr1R	554672936
3909253|F|0-63:A>G-63:A>G	TGCAGGGCGATGCGGCGGCCACCATAGGCTGGCAAAATCTTGCTGGTGCCGCCCCAATACCCGAGATCG	63:A>G	chr1R	554672936
3594088|F|0-67:C>A-67:C>A	TGCAGGGTGCACGCAGGTGCCCATAAGTATCGTGGTGTTCCATAGGAGGGGATCCAGGCCCGTGCCGCC	67:C>A	chr1R	554673111
3582672|F|0-19:G>A-19:G>A	TGCAGTTCGACCCAGCGGCGTCGTTGAAGATCACTTACGACGTCATCAACACAAAGTACTTGAAGTTCC	19:G>A	chr1R	554870179
3582672|F|0-67:C>T-67:C>T	TGCAGTTCGACCCAGCGGCGTCGTTGAAGATCACTTACGACGTCATCAACACAAAGTACTTGAAGTTCC	67:C>T	chr1R	554870179
3342414|F|0-11:T>G-11:T>G	TGCAGCAGATCTAACGTCCTTTATCCGCACAGTGCTCCCCCACACCACACTGTTGTCGGACTGATCCGA	11:T>G	chr1R	555792601
3601415|F|0-6:C>T-6:C>T	TGCAGGCCGCCATGGAGAAGGCCACGAGCTGGCCGAGGAAGAGCACGAGCAGCAGGCTCCATGCACCCT	6:C>T	chr1R	555920703
3601415|F|0-14:G>T-14:G>T	TGCAGGCCGCCATGGAGAAGGCCACGAGCTGGCCGAGGAAGAGCACGAGCAGCAGGCTCCATGCACCCT	14:G>T	chr1R	555920703
3596557|F|0-56:C>T-56:C>T	TGCAGCGCTGCTCGGGTAATGTGCAAGAGTGAGGAAGAACTGTCGGAATGGGGAAGCGCCCGAGATCGG	56:C>T	chr1R	555940412
3364956|F|0-24:T>C-24:T>C	TGCAGTTCTGCATCGGACAAGAGCTAGCAACCTTCGTTTACACATTGCGTTGCTGGTTTTGGGGTCAGC	24:T>C	chr1R	556356405
3364956|F|0-55:G>A-55:G>A	TGCAGTTCTGCATCGGACAAGAGCTAGCAACCTTCGTTTACACATTGCGTTGCTGGTTTTGGGGTCAGC	55:G>A	chr1R	556356405
4096207|F|0-10:A>G-10:A>G	TGCAGCAGTCATCGGAGCAAGCTGAGGAGGCGCTCGAGCAGGGGCTAAAGCAGCTGCACCAGTCACTGG	10:A>G	chr1R	556671086
3734497|F|0-22:G>C-22:G>C	TGCAGGCCCAGGTCCTCGACGCGAACCTCGGCACCATTGTCGAAGACTGCATGCGGCACCACGACGAGC	22:G>C	chr1R	556671458
3595599|F|0-26:G>C-26:G>C	TGCAGCACGCTGTTCACAACAGCACTGCTGCAAAGCAAACGCATATGTACCCCTGCCCCCGAGATCGGA	26:G>C	chr1R	559178241
3595599|F|0-47:T>C-47:T>C	TGCAGCACGCTGTTCACAACAGCACTGCTGCAAAGCAAACGCATATGTACCCCTGCCCCCGAGATCGGA	47:T>C	chr1R	559178241
7070423|F|0-6:A>G-6:A>G	TGCAGTAATCTGGTCTCTTTGAAGGCCGAGATCGGAAGAGCGGTTCAGCAGGAATGCCGAGACCGATCT	6:A>G	chr1R	559498116
7070423|F|0-15:T>A-15:T>A	TGCAGTAATCTGGTCTCTTTGAAGGCCGAGATCGGAAGAGCGGTTCAGCAGGAATGCCGAGACCGATCT	15:T>A	chr1R	559498116
3589262|F|0-19:T>C-19:T>C	TGCAGCAGTGAAGCTGCCGTGATTGTTTGCTGTTACGGGCCGAGATCGGAAGAGCGGTTCAGCAGGAAT	19:T>C	chr1R	559503829
3589262|F|0-25:T>C-25:T>C	TGCAGCAGTGAAGCTGCCGTGATTGTTTGCTGTTACGGGCCGAGATCGGAAGAGCGGTTCAGCAGGAAT	25:T>C	chr1R	559503829
3733088|F|0-11:T>G-11:T>G	TGCAGTTGCGGTCCGATTCGAGGCTTCGCAAGATCATAATCATGACCGTCACCCCAACTCTTAAAGAAG	11:T>G	chr1R	559751020
3363967|F|0-18:C>T-18:C>T	TGCAGCTCAACCTTACTACCAGCAGAGGGAGCCGCCTCGGGCGCAGTTTCCTTCTCCTGCGGCCGTCGA	18:C>T	chr1R	560051359
3363967|F|0-39:G>T-39:G>T	TGCAGCTCAACCTTACTACCAGCAGAGGGAGCCGCCTCGGGCGCAGTTTCCTTCTCCTGCGGCCGTCGA	39:G>T	chr1R	560051359
3363967|F|0-55:C>G-55:C>G	TGCAGCTCAACCTTACTACCAGCAGAGGGAGCCGCCTCGGGCGCAGTTTCCTTCTCCTGCGGCCGTCGA	55:C>G	chr1R	560051359
3577847|F|0-22:A>T-22:A>T	TGCAGCCCGAACTGAGTTTTCAACCGAGCTCCATCCCGACCGAACGCAGCGCACGTCGGTCGCAGAATC	22:A>T	chr1R	560138457
4103565|F|0-23:A>C-23:A>C	TGCAGCCCGAACTGAGTTTTCAGAAGAGCTCCATCCCGACCGAACGCAGCGCACATCGGTCGCAGAATC	23:A>C	chr1R	560138457
3577847|F|0-46:C>T-46:C>T	TGCAGCCCGAACTGAGTTTTCAACCGAGCTCCATCCCGACCGAACGCAGCGCACGTCGGTCGCAGAATC	46:C>T	chr1R	560138457
3901759|F|0-25:C>T-25:C>T	TGCAGAACGGGCTAAGGGGTGGATTCAGCAACATCTCAGTGGGGTATCCACCTGCTATGAAGCCTGCCG	25:C>T	chr1R	560538234
3364181|F|0-27:C>T-27:C>T	TGCAGAGTGCCCTGAACCACACAAAGTCGATCGATCGTTAAGTTCGGGAATTGCGAATTGATTTCTCAT	27:C>T	chr1R	560845225
7501180|F|0-57:C>A-57:C>A	TGCAGGTATGGAGGCACTGGAGCCGTGGGAGTGTGTCGGGGTTGCTCGACGGCTGCTCGGCCGAAGGAC	57:C>A	chr1R	560846150
3593225|F|0-27:T>A-27:T>A	TGCAGAGGGAAGGCAGCTCGGGCGATCTCTCTCTCTCTGGCTGCAACGATCTCTGCGCGACGTGGCGGC	27:T>A	chr1R	561219653
3592302|F|0-22:G>A-22:G>A	TGCAGATCTCGATGAGCTCGTCGAGGCCCTCGGACTCCGCGGCGACCTTGGACGCCGCCGACGACGACA	22:G>A	chr1R	561235951
3731127|F|0-7:A>G-7:A>G	TGCAGCCAGCAGAAGAACGCGCCCTTGCCCTGCGAGACCATGACGGCGTCAGGCGACCGAGATCGGAAG	7:A>G	chr1R	561859851
3746703|F|0-27:G>T-27:G>T	TGCAGCTTGCTGAACGGAATGGGGATCGGCATGGGGCTGGCATCAGTGAACCACCTCCGAGATCGGAAG	27:G>T	chr1R	562020726
3738308|F|0-24:A>G-24:A>G	TGCAGCTTGCTGAAAGGCAGGGGGATCGGCACGGGGCTGGCATCAGTGAACCACCTCCGAGATCGGAAG	24:A>G	chr1R	562111095
3904298|F|0-24:A>G-24:A>G	TGCAGGTCAAGGAGTGCACTGGAGACCTGGAGCAGAATGAGAATTTCTTGGGTTTCTAGATGTCGGTAT	24:A>G	chr1R	562517550
3596610|F|0-23:G>A-23:G>A	TGCAGCTCTTCTTCGACATGTATGCTAATTATAAACTCCGAGATCGGAAGAGCGGTTCAGCAGGAATGC	23:G>A	chr1R	563046705
3730326|F|0-6:C>T-6:C>T	TGCAGCCTCCCGAAGGTGCTGATCGACGGGCCATACGGTGCGCCGAGATCGGAAGAGCGGTTCAGCAGG	6:C>T	chr1R	563075360
17394306|F|0-13:C>T-13:C>T	TGCAGGCGGCTCTCGTAGCTGGGGTCGGAGATTTGATCCCAGAACTCGCGCAGCTGCGCCTTGTTGATG	13:C>T	chr1R	563150596
3344313|F|0-15:G>T-15:G>T	TGCAGCCACTTCTGGGATCCTAGGACAAACCCTCTCTGTTCCAACTTCCAACACGAAGCGTCTCGGCCG	15:G>T	chr1R	563444884
7087034|F|0-41:G>A-41:G>A	TGCAGCGGGTTCACGATCGACTCCAGCGACCCCAGCGGGTAGTAGGAGTGGAGGACGTGGAAGCGGAGC	41:G>A	chr1R	564528405
3342957|F|0-17:T>C-17:T>C	TGCAGGCTACAGCCCACTGGGATGCATAGCTTTGTACCGAGATCGGAAGAGCGGTTCAGCAGGAATGCC	17:T>C	chr1R	564584569
3731502|F|0-44:A>G-44:A>G	TGCAGGTGCAGGTACTGTTATTATTGGCTCGCAATTCGCAAAGAAATGTCTGATTCTTTTGGGTTCGAT	44:A>G	chr1R	564721157
3602994|F|0-7:C>G-7:C>G	TGCAGGCCGTGGTGGAGCTCAAGGACTTCTTGGACCACACCGCCATGCTCGCCATGCCCAGCCAGAGGA	7:C>G	chr1R	564721303
3744794|F|0-50:C>T-50:C>T	TGCAGCAGCGCCGTGGTCGGGAGCACGAAGGAGACGTTGTTGATGGACGCCGCGAACCGAGATCGGAAG	50:C>T	chr1R	564948840
3594471|F|0-27:T>C-27:T>C	TGCAGCGGCTCTAAGAAGAGTGAGTGTTGTTGTGCCTTATTTTTCGGTCAGTCCGAGATCGGAAGAGCG	27:T>C	chr1R	564958564
17400409|F|0-29:C>T-29:C>T	TGCAGCGGCTCTAAGAAGAGTGAGTGTTGCTGTGCCTTATTTTTCGGTCAGCCCGAGATCGGAAGAGCG	29:C>T	chr1R	564958564
3582924|F|0-17:A>G-17:A>G	TGCAGGAAGAAGGAGGGACGCGGGCGCTCAGCAAGGCACTGAAGGTGAAGCCGTCGCCGAGATCGGAAG	17:A>G	chr1R	567639221
3345548|F|0-17:G>T-17:G>T	TGCAGGGTTTCATGTAGGGGAGGGCAACCTGTTCCCAGCCCTCGATTTCCACCGAGATCGGAAGAGCGG	17:G>T	chr1R	567644646
3345548|F|0-28:C>T-28:C>T	TGCAGGGTTTCATGTAGGGGAGGGCAACCTGTTCCCAGCCCTCGATTTCCACCGAGATCGGAAGAGCGG	28:C>T	chr1R	567644646
3345548|F|0-41:T>A-41:T>A	TGCAGGGTTTCATGTAGGGGAGGGCAACCTGTTCCCAGCCCTCGATTTCCACCGAGATCGGAAGAGCGG	41:T>A	chr1R	567644646
3588946|F|0-7:T>G-7:T>G	TGCAGCATTGGTGGGTATCTCAGCTGTTGTTATCTGGTGGACCGAGATCGGAAGAGCGGTTCAGCAGGA	7:T>G	chr1R	567647378
3588946|F|0-29:T>C-29:T>C	TGCAGCATTGGTGGGTATCTCAGCTGTTGTTATCTGGTGGACCGAGATCGGAAGAGCGGTTCAGCAGGA	29:T>C	chr1R	567647378
3578932|F|0-28:T>C-28:T>C	TGCAGGTGCGGCAGCTCTGCGGGCTCCATGCCCTCAACGCGGCCTTGCAGGGGCCGTTCTTCAGCGAGT	28:T>C	chr1R	567682386
7502488|F|0-10:A>G-10:A>G	TGCAGGGCTGATGATAATGCTGGACATGGGCAGGGGCCGCCTCAAGGAGACGGTGGAGGCGCTGAGGGT	10:A>G	chr1R	568141251
4485378|F|0-17:G>A-17:G>A	TGCAGGTCTGCTGCTGAGGCTGGACAGGGGCAGGGGCCGCCTCAAGGAGACGGTAGAGGCGCTGAGGGT	17:G>A	chr1R	568210943
7504436|F|0-29:A>G-29:A>G	TGCAGGTCTGCTGCTGAGGCTGGACAGGGACAGGGGGCGCCTCAAGGAGACGGTAGAGGCGCTGAGGGT	29:A>G	chr1R	568210943
3591863|F|0-26:G>A-26:G>A	TGCAGGAGGGACTCGTCGGCGAGGAGGAAGAAGCCGATCTGCTTGGGGTCCGCCCGCGCGAAGGAGGAG	26:G>A	chr1R	568791045
3591863|F|0-32:G>A-32:G>A	TGCAGGAGGGACTCGTCGGCGAGGAGGAAGAAGCCGATCTGCTTGGGGTCCGCCCGCGCGAAGGAGGAG	32:G>A	chr1R	568791045
3580465|F|0-29:C>A-29:C>A	TGCAGGAAGGGCCTCAGGAAGGACCACCCCGTGCCGACCAGCACGATGACCGCGAAGAGGATGACGCCC	29:C>A	chr1R	568791654
3598906|F|0-34:T>C-34:T>C	TGCAGGTCATGGCCAACATCGCCGACGCGGTGATTGGGGAGACCGAGATCGGAAGAGCGGTTCAGCAGG	34:T>C	chr1R	568791762
3588790|F|0-34:A>G-34:A>G	TGCAGAAATCCTTGGAGGAGAAGAGTGTAGCCCAAGAGCGGCAAACGGCCCGAGATCGGAAGAGCGGTT	34:A>G	chr1R	570783292
3358027|F|0-50:A>G-50:A>G	TGCAGCCGCTCGTCCTCTGCTCCGTGCTCATTTTAGTGCGCGCAGCAGAGACCGAGATCGGAAGAGCGG	50:A>G	chr1R	570836299
3603135|F|0-67:T>C-67:T>C	TGCAGTTCGCCGACTTCGGCCCCAGGCTCGCGCTCAACCAGCCGTCTGCCGACCACGACGACGCCCGTG	67:T>C	chr1R	571619485
5801075|F|0-21:A>G-21:A>G	TGCAGGCTCTTCTTCCAGCGGACGCAAAGCACACCGAGATCGGAAGAGCGGTTCAGCAGGAATGCCGAG	21:A>G	chr1R	571619983
3893525|F|0-7:A>G-7:A>G	TGCAGTGAACAAGTTGAGGAGGAAGAAGATATCGAGTGGGTTGAAATTTGTGGGTGTTTGTGCACTGCT	7:A>G	chr1R	571620016
3889759|F|0-40:G>C-40:G>C	TGCAGCCGCCGCCGCTCGGTGCTCCTTGCACCAGGCCAGGGAGCACCAATCAGGTGCCGAGATCGGAAG	40:G>C	chr1R	571906906
17390324|F|0-48:T>G-48:T>G	TGCAGTTAACTTCCCTTTCCTTCCCGCCGTTTTTCTGCACGCATTTGCTGATTTTCTCCAGTAACCGAG	48:T>G	chr1R	572337253
4093761|F|0-26:C>T-26:C>T	TGCAGCTTCAGCTGCTCGATCTCCAACCGAACCTCTCGGCCGAGATCGGAAGAGCGGTTCAGCAGGAAT	26:C>T	chr1R	572516937
3597584|F|0-20:C>A-20:C>A	TGCAGGAGGAGCCCGAGCCACCCCACCACCGCCCACCACGCCGCCTGCTCCCGAGATCGGAAGAGCGGT	20:C>A	chr1R	572997741
3745447|F|0-13:G>C-13:G>C	TGCAGCCGTGCGAGGCGAGCGAGAGCGAGAGCGAAGCAAAGCACCGAGATCGGAAGAGCGGTTCAGCAG	13:G>C	chr1R	573006102
3348620|F|0-20:T>G-20:T>G	TGCAGAGACTATCGGTCATATTATCCTGCATTGCAAACTTGCTGACACCGTATGGCCTAAGGCCGAGAT	20:T>G	chr1R	573234259
3363023|F|0-20:A>T-20:A>T	TGCAGATGGAATTTGGCTGGATTCCAGCCACGTTGGGAGCACACATGGTAGTAAGGGATGATCTGGTAC	20:A>T	chr1R	573641081
3577073|F|0-65:G>C-65:G>C	TGCAGACCTAGTGGGTGCCTCCGTTCCAACATAATTCGTGCGATTGACACGGCGGTGAGCGATGGGGTA	65:G>C	chr1R	573783407
4102230|F|0-9:C>A-9:C>A	TGCAGCGTGCTGCCTGCTTCCGATTACCCGACGCTGAGCAGGTACCGAGATCGGAAGAGCGGTTCAGCA	9:C>A	chr1R	573798698
4102230|F|0-28:C>T-28:C>T	TGCAGCGTGCTGCCTGCTTCCGATTACCCGACGCTGAGCAGGTACCGAGATCGGAAGAGCGGTTCAGCA	28:C>T	chr1R	573798698
5036407|F|0-12:G>A-12:G>A	TGCAGCTCGGCGGCGGCGAACCTGTCAGGCGGCCCGTGGCCGCGATCGGCCTGGGTGAGGAGGCCCATG	12:G>A	chr1R	574967702
3588762|F|0-67:G>A-67:G>A	TGCAGCTACCAGACCTCCCGATCAGCCAGTACTTGATTCATCAGCATTATATGGTACGTCCGCTACCGA	67:G>A	chr1R	575297320
3749862|F|0-44:A>T-44:A>T	TGCAGGAGAGGTCGCCTCCCCGCAGGGTTTCTTGACCGATCTGAACCCCGAGATCGGAAGAGCGGTTCA	44:A>T	chr1R	576440441
3749862|F|0-46:C>T-46:C>T	TGCAGGAGAGGTCGCCTCCCCGCAGGGTTTCTTGACCGATCTGATCCCCGAGATCGGAAGAGCGGTTCA	46:C>T	chr1R	576440441
3347913|F|0-5:G>C-5:G>C	TGCAGGGACACCTGGCGCTCCATCTGGATGTGCTTGTAGAAGTTGGCGATGAACTGCTCCGCGCGCCGA	5:G>C	chr1R	576440518
17401876|F|0-65:T>C-65:T>C	TGCAGCGACACCTGGCGCTCCATCTGGATGTGCTTGTAGAAGTTGGCGATGAACTGCTCCGCGCGTCGG	65:T>C	chr1R	576440518
3894543|F|0-15:G>A-15:G>A	TGCAGGAACTGGCGCGACGCCATAGACGGCCGCAGACTGGTGCTCGAGCACCTCGCGCCGAGATCGGAA	15:G>A	chr1R	578651123
3907299|F|0-65:C>T-65:C>T	TGCAGGTTCATGTACTTGCTCCGCGCCGACAGCGCCTTCACCTCCTCGATGGCCTTGTTGTCCACCCGC	65:C>T	chr1R	580164202
5217619|F|0-36:A>G-36:A>G	TGCAGAGACCTCTGCGCGGAGTGCGGCGGAGTAAGGATCGGAGAACACGGGGTCAAGGTCCGAGATCGG	36:A>G	chr1R	580185371
5216713|F|0-45:G>C-45:G>C	TGCAGAGACCTCTGCGCGGAGTGCGGCGGAGTAAGGGTCGGAGAAGACAGGGTCAAGGTCCGAGATCGG	45:G>C	chr1R	580185371
3746230|F|0-56:C>A-56:C>A	TGCAGCAATGGGTTGATCTTGCTCGGTACACTGGAATACAGAAGATTCAGGAACAGCTTCCTTCTGATG	56:C>A	chr1R	580290171
3595342|F|0-32:A>G-32:A>G	TGCAGCTGCTGATCCTGCATGCCCGCGTACGAATACGACGGGTTGCCGAAACCGAGATCGGAAGAGCGG	32:A>G	chr1R	580840029
3746100|F|0-25:C>G-25:C>G	TGCAGCGGCTCCCCGTCAAATCCGTCCTGCGCTTCCGAGATCGGAAGAGCGGTTCAGCAGGAATGCCGA	25:C>G	chr1R	581073757
3746100|F|0-28:G>C-28:G>C	TGCAGCGGCTCCCCGTCAAATCCGTCCTGCGCTTCCGAGATCGGAAGAGCGGTTCAGCAGGAATGCCGA	28:G>C	chr1R	581073757
3583321|F|0-46:T>C-46:T>C	TGCAGGCTGTAGTTGTGTGAGTCTGAGCTGCCTGGTCCCATGTTATTGGATGGTGGCAGCCGAGATCGG	46:T>C	chr1R	582344300
17380920|F|0-66:C>T-66:C>T	TGCAGCTCTATGATTCAGAGGAGTTCACGTTTGCCTCTGCGTCCGCGCATGCGTGCATGCACTGGCCGA	66:C>T	chr1R	582539822
3906287|F|0-21:G>C-21:G>C	TGCAGTGAGCAGCAGCATGTGGCACTGTTGAGGCACATGACCTCCTCTCCTCGCCCATGGAGACGGAGA	21:G>C	chr1R	582542394
5215308|F|0-31:G>A-31:G>A	TGCAGCGGCGGCCGCGGCGCCGTGTCTTTGGGCCGCTGTCTAGCGGCCCGAGATCGGAAGAGCGGTTCA	31:G>A	chr1R	582543647
3595516|F|0-11:C>T-11:C>T	TGCAGGAGTCGCCGCCTTTCTCAAGTTGAAAAAACGGCGAGAATGTCCGAGATCGGAAGAGCGGTTCAG	11:C>T	chr1R	582543694
3595516|F|0-30:T>A-30:T>A	TGCAGGAGTCGCCGCCTTTCTCAAGTTGAATAAACGGCGAGAATGTCCGAGATCGGAAGAGCGGTTCAG	30:T>A	chr1R	582543694
3595516|F|0-38:G>A-38:G>A	TGCAGGAGTCGCCGCCTTTCTCAAGTTGAAAAAACGGCGAGAATGTCCGAGATCGGAAGAGCGGTTCAG	38:G>A	chr1R	582543694
3890485|F|0-25:G>T-25:G>T	TGCAGCGCGGCGTCCTCGGAGTTGAGCAGTGGCACGAGGAGCGGGACGGCGCCGAGATCGGAAGAGCGG	25:G>T	chr1R	582867051
3353245|F|0-24:C>T-24:C>T	TGCAGAGGCTTTCAAGGGCCAACACAACATGGCGCCGCCGCCCGCGCCTCGCCGAGATCGGAAGAGCGG	24:C>T	chr1R	583433357
3344009|F|0-13:T>C-13:T>C	TGCAGCCAAATACTGCTCCTTGTTTATTACCACTAACTGGTAACCAAGTTGCAGTCTTGGTGATAACAA	13:T>C	chr1R	583785383
3344009|F|0-26:T>C-26:T>C	TGCAGCCAAATACTGCTCCTTGTTTATTACCACTAACTGGTAACCAAGTTGCAGTCTTGGTGATAACAA	26:T>C	chr1R	583785383
5499817|F|0-25:A>C-25:A>C	TGCAGCAGCTCAGCAGCAGGCTTGCAACTTGGCCGAGATCGGAAGAGCGGTTCAGCAGGAATGCCGAGA	25:A>C	chr1R	583786806
3739809|F|0-19:T>C-19:T>C	TGCAGATCATAAGAAAAGTTGAATCAACACGCTACGCCGAGATCGGAAGAGCGGTTCAGCAGGAATGCC	19:T>C	chr1R	583894919
3730238|F|0-47:T>C-47:T>C	TGCAGCTAGGCAGCTGAGCTACGGTAGGGATAGGGACACGCACATACTACGCCTTTTGGTCGCTTTGGA	47:T>C	chr1R	583944826
3730485|F|0-20:C>G-20:C>G	TGCAGCAGGCGCTGGACACGCTGCTGGGGCGGCGGAGCCTGAAGATGAGCGACTTCGTGGTGGGCGAGC	20:C>G	chr1R	584775999
3884749|F|0-15:G>T-15:G>T	TGCAGCGGGGACAGAGGAACAGAGGAGCGTCAGAGGAGATCGAGCCGACGGAAAACCCGCCGCATTGGG	15:G>T	chr1R	586222782
3342376|F|0-44:G>A-44:G>A	TGCAGCAAAACTGTCTGTACGAGACCACAGTGCAATCAACGTATGGTTTGTCCCTCCAGCTACAGATAA	44:G>A	chr1R	587906218
7504984|F|0-17:G>A-17:G>A	TGCAGCTCCCGTGCCACGTCCTCTTCATCTCCTGCGCGACCATGCTGTCCTTCCTCGCCTACTTCCCCA	17:G>A	chr1R	587989513
3909818|F|0-8:C>G-8:C>G	TGCAGCTCCTTCTTGGCTATGGGGATAACCTGGGAAGCCAGAGTGACGTCGGTGACGATGGCCGACGCG	8:C>G	chr1R	588130371
3909818|F|0-9:T>A-9:T>A	TGCAGCTCCTTCTTGGCTATGGGGATAACCTGGGAAGCCAGAGTGACGTCGGTGACGATGGCCGACGCG	9:T>A	chr1R	588130371
3909818|F|0-24:A>G-24:A>G	TGCAGCTCCTTCTTGGCTATGGGGATAACCTGGGAAGCCAGAGTGACGTCGGTGACGATGGCCGACGCG	24:A>G	chr1R	588130371
3909818|F|0-53:G>T-53:G>T	TGCAGCTCCTTCTTGGCTATGGGGATAACCTGGGAAGCCAGAGTGACGTCGGTGACGATGGCCGACGCG	53:G>T	chr1R	588130371
3909818|F|0-55:C>T-55:C>T	TGCAGCTCCTTCTTGGCTATGGGGATAACCTGGGAAGCCAGAGTGACGTCGGTGACGATGGCCGACGCG	55:C>T	chr1R	588130371
3364174|F|0-32:G>A-32:G>A	TGCAGCTGTATGTTGCGGAAGCGCTCCTGCGCGGAGTTCATGGCGAAAGAGCGTTCCCGAGATCGGAAG	32:G>A	chr1R	589802939
3361991|F|0-10:T>C-10:T>C	TGCAGCATCTTCGCCATCCTAGATCGATTGATTGATTGTGACATGTGCTGTGCTTGACAGGAGCTGGAC	10:T>C	chr1R	589811707
3744176|F|0-37:T>C-37:T>C	TGCAGACCCAAATTAATGTGGGGTGAGATTAGTGGGTTACTCATGACTTTTCACAGTCCCAAGTGCCCA	37:T>C	chr1R	590572599
3746342|F|0-50:A>G-50:A>G	TGCAGGTCCTCATCGGCGACTGGTTCACCAAGGACCACGCCGTCATGGCCAGCCTCCTCGACGCCGAGA	50:A>G	chr1R	591683179
5201098|F|0-6:T>A-6:T>A	TGCAGTTCCTCCTGATTTCGCCTTGCTTGCCGAGATCGGAAGAGCGGTTCAGCAGGAATGCCGAGACCG	6:T>A	chr1R	591811913
3361140|F|0-43:A>C-43:A>C	TGCAGCAGCGCCTGTTTTGTTTCACACAACCCATGTTTGTTCCATACATCCCAAGCCCCGCAGGTAACG	43:A>C	chr1R	594236237
3893950|F|0-19:G>A-19:G>A	TGCAGGGGAGGCGGCGGCTGCTGCCGCCGCTAACGCTGCTGCTGCGATGGTGGCACTGCAAGCTTCAAA	19:G>A	chr1R	594654462
6211267|F|0-52:T>G-52:T>G	TGCAGGTGAGGAGGGAGTCGCTGCGGCAGGCCGCGGCGCTGGACGAGATGAGTCGGCGGCTCGAGCGGC	52:T>G	chr1R	595987325
3342865|F|0-6:T>C-6:T>C	TGCAGCTTGCACGTACGGACGCATGTTGTTGCATCGAACAATGTTTGGATTTGGCCGAGATCGGAAGAG	6:T>C	chr1R	596733408
3577578|F|0-35:G>C-35:G>C	TGCAGGTACATCACCATCGAGGAGCTGGAGCAGGCGCTGAGGGAGAAAGGGCTGATGGACGGCCGAGAT	35:G>C	chr1R	598105437
3736909|F|0-34:A>G-34:A>G	TGCAGCTGAAGTGGACGGAAAATGACACGTCTTCAAAGGAAATCCTGGGCTTCTAGATCGACCGACCGA	34:A>G	chr1R	598577509
3736909|F|0-35:A>G-35:A>G	TGCAGCTGAAGTGGACGGAAAATGACACGTCTTCAAAGGAAATCCTGGGCTTCTAGATCGACCGACCGA	35:A>G	chr1R	598577509
3739481|F|0-19:A>C-19:A>C	TGCAGGGGCGAGGAGGCGGACGAGCAGAGGCAGGAGGATGCCCCGAGATCGGAAGAGCGGTTCAGCAGG	19:A>C	chr1R	598578067
3589820|F|0-19:C>T-19:C>T	TGCAGCTGGAGCGTGTCAACGTCTACTACAATGAGGCCTCCTGCGGTCGTTTTGTGCCCCGTGCTGTCC	19:C>T	chr1R	598582510
3898679|F|0-7:T>A-7:T>A	TGCAGCGTCGGACGACGGCGTGTTCCCGACGCAGTGGTGCAACCCCCGCCCACAGCACCTCAAGGCCGA	7:T>A	chr1R	599006840
3898679|F|0-30:G>A-30:G>A	TGCAGCGTCGGACGACGGCGTGTTCCCGACGCAGTGGTGCAACCCCCGCCCACAGCACCTCAAGGCCGA	30:G>A	chr1R	599006840
7505778|F|0-11:T>G-11:T>G	TGCAGGATGAATAGCGAGGCCCAGGCGAGGGTGGCGATGATGATGAAGAGGGAGCCGAGGAACCACTCC	11:T>G	chr1R	599146652
17400043|F|0-41:A>G-41:A>G	TGCAGGATGAAGAGCGAGGCCCAGGCGAGGGTGGCGATGATAATGAAGAGGGAGCCCAGAAACCATTCC	41:A>G	chr1R	599146652
7513035|F|0-53:C>G-53:C>G	TGCAGGATGAAGAGCGAGGCCCAGGCGAGGGTGGCGATGATGATGAAGAGGGACCCCAGAAACCACTCC	53:C>G	chr1R	599146652
4490882|F|0-68:C>T-68:C>T	TGCAGGATGAAGAGCGAGGCCCAGGCGAGGGTGGCGATGATGATGAAGAGGGAGCCGAGGAACCACTCC	68:C>T	chr1R	599146652
3583780|F|0-16:A>G-16:A>G	TGCAGGCCGTCGCCACACCGCGCCTGGAGAATGAGGAGCTGTACAAGAGGGTCCCGAGATCGGAAGAGC	16:A>G	chr1R	599734796
3600308|F|0-8:C>G-8:C>G	TGCAGTTCCGAGAGAATATTCGTACTGATTTTCCCATGTCAAGTCATCCAGTCCTCAGTAACAACGACC	8:C>G	chr1R	599740316
3600308|F|0-27:A>T-27:A>T	TGCAGTTCCGAGAGAATATTCGTACTGATTTTCCCATGTCAAGTCATCCAGTCCTCAGTAACAACGACC	27:A>T	chr1R	599740316
3744595|F|0-68:A>T-68:A>T	TGCAGAAGTAATTTAGGATGTGACATATATTGATTGCTCAATAGCCAGTAGTAGCTAGTATTTTGTGTA	68:A>T	chr1R	599997707
3748706|F|0-29:C>T-29:C>T	TGCAGCTTGATATGGTTGTAGTAGGCAACCCCCAAGAAGGCGATGCCGTAGCCGAAGAGGTTGATGGGG	29:C>T	chr1R	601134533
3594553|F|0-16:G>C-16:G>C	TGCAGATCGACGGCACGATCGTCGCGCCCAGCGAGCCCACCACGTGGCCGAGATCGGAAGAGCGGTTCA	16:G>C	chr1R	601269570
3594553|F|0-40:C>G-40:C>G	TGCAGATCGACGGCACGATCGTCGCGCCCAGCGAGCCCACCACGTGGCCGAGATCGGAAGAGCGGTTCA	40:C>G	chr1R	601269570
5792186|F|0-17:C>T-17:C>T	TGCAGCGTGACGCTGCCCTTGCACGGCCCGAGATCGGAAGAGCGGTTCAGCAGGAATGCCGAGACCGAT	17:C>T	chr1R	601269617
3744407|F|0-33:T>C-33:T>C	TGCAGGGCCACGCCACGCTCGAGGCCGAGGTGGTGCGGCTGAGGGGCCTCCTCTTCGACGTCCGAGATC	33:T>C	chr1R	602386181
17398632|F|0-35:T>C-35:T>C	TGCAGGGCCACGCCACGCTCGAGGCCGAGGTGGCGTGGCTGAGGGGCCTCCTCTTCGACGTCCGAGATC	35:T>C	chr1R	602386181
3883621|F|0-36:G>A-36:G>A	TGCAGAGGCAGAGCCATCGCCTCCTCCTCGGCGTCAGGTGCAGCTCCGAGATCGGAAGAGCGGTTCAGC	36:G>A	chr1R	602426433
5497398|F|0-65:G>T-65:G>T	TGCAGCAGCCCATGGAAGAGGCGGCGGCGGCGGGAAAGCTCGGCAGGTTGGAGCACCACCACGGCGCCG	65:G>T	chr1R	603251184
17390201|F|0-8:C>A-8:C>A	TGCAGCTACAGACGACGACATTCCTCTAACCATGTGCATCGATCCGTAACATATAGTATTACATGTACT	8:C>A	chr1R	603988710
3734679|F|0-32:C>G-32:C>G	TGCAGCTTGGCCTTGAGCAGCTCCTGCGCCAGCGCGCCCACGAAGCCCACCACGCCGCCGTGCTGCCCC	32:C>G	chr1R	604431355
3732700|F|0-32:C>G-32:C>G	TGCAGGAGTTCCTCGGGCAGCCGCTGCCGGCCCACGCCGCGAGGGACGCCGCCCCGTCGCTGCCGTCCA	32:C>G	chr1R	604835397
3603117|F|0-34:C>T-34:C>T	TGCAGTCTGCACGTGTAGCATCCATTCAAGTTTACTCCAATAAACAACAGATAGCTGCCACCGAGATCG	34:C>T	chr1R	605556479
3603117|F|0-50:A>G-50:A>G	TGCAGTCTGCACGTGTAGCATCCATTCAAGTTTACTCCAATAAACAACAGATAGCTGCCACCGAGATCG	50:A>G	chr1R	605556479
100870823|F|0-19:G>A-19:G>A	TGCAGGGCCAGAGCGTGGAGAGCAAGTCCAGGGGCTTCTGGAGCGCCGACGCAGAGCTCTGGAACGGCC	19:G>A	chr1R	605916333
4100084|F|0-5:G>A-5:G>A	TGCAGGGCCAGTTAAACACGCAAGCCAGTCAGCGACCCCGAGATCGGAAGAGCGGTTCAGCAGGAATGC	5:G>A	chr1R	606345479
4100084|F|0-7:C>A-7:C>A	TGCAGGGCCAGTTAAACACGCAAGCCAGTCAGCGACCCCGAGATCGGAAGAGCGGTTCAGCAGGAATGC	7:C>A	chr1R	606345479
3887465|F|0-17:G>C-17:G>C	TGCAGGAAACACGAAGAGGCTCCCAATACAGACGAAGGCGGCACCTGCTACAAAACTGAGAAAATCCAC	17:G>C	chr1R	606346466
3599662|F|0-52:A>G-52:A>G	TGCAGCGGCTGTCGCTGGCGTCGGGGAGCTCCAGGGAGAGGTCAGGAGGGACAAGTCGAAGCAGGCGAT	52:A>G	chr1R	607390881
3747002|F|0-39:T>C-39:T>C	TGCAGATGGTCTGCGGATTGACACAACACTGCCCGAGTCTCAGCGATCACACCTTTTTTGTTCGTCGAG	39:T>C	chr1R	607829783
17404250|F|0-5:C>T-5:C>T	TGCAGCACGCGTAAATCGAACAGTCCGCAGTTTCCCGCCACCTTCTTCCCCTACCTCTGCATGCATATA	5:C>T	chr1R	607895131
7506123|F|0-54:A>C-54:A>C	TGCAGCACGCGTAAATCGAACAGGCCGCAGTTTCCCGCCACCTTCTTCCCCTACATCTGCATGCATATA	54:A>C	chr1R	607895131
3598742|F|0-17:G>A-17:G>A	TGCAGTACGCGTGGATCGAACAGGCCGCAGTTTCCCGCCACCTTCTTCCCCTACCTCTGCATGCATATA	17:G>A	chr1R	607993953
3601681|F|0-18:T>C-18:T>C	TGCAGGACAGGAGGAAGGTCGTCGATCAGCGCCACCAAACGAGCGCTGCGGCAGAAAGAGCGGCGGCGG	18:T>C	chr1R	608309625
3601681|F|0-50:G>A-50:G>A	TGCAGGACAGGAGGAAGGTCGTCGATCAGCGCCACCAAACGAGCGCTGCGGCAGAAAGAGCGGCGGCGG	50:G>A	chr1R	608309625
3601681|F|0-64:G>C-64:G>C	TGCAGGACAGGAGGAAGGTCGTCGATCAGCGCCACCAAACGAGCGCTGCGGCAGAAAGAGCGGCGGCGG	64:G>C	chr1R	608309625
7357847|F|0-31:G>A-31:G>A	TGCAGCTGAGCCGCGTGGCCGCGGCGTCTCGGCCGTCTCCGAGATCGGAAGAGCGGTTCAGCAGGAATG	31:G>A	chr1R	608309696
3580647|F|0-50:G>A-50:G>A	TGCAGAATATACTCCTAGGCCCTAGCTACAACCTTCTGGCATTTTCTAACGGGTTCTACAAATGGCATC	50:G>A	chr1R	608973648
3741178|F|0-59:C>T-59:C>T	TGCAGGTGAGTTTGCTGTAGACTCTGTCGATGATGACTTGGTGCAACTGCAACGGATCACGGCTTCCGA	59:C>T	chr1R	609605897
3593755|F|0-21:C>G-21:C>G	TGCAGATGAATAGAGTAGTTTCGAAGGACAAACGTCGTCGTCATCGCATCGGGCCATTGCCCAGGCCGA	21:C>G	chr1R	609606189
3593755|F|0-37:T>C-37:T>C	TGCAGATGAATAGAGTAGTTTCGAAGGACAAACGTCGTCGTCATCGCATCGGGCCATTGCCCAGGCCGA	37:T>C	chr1R	609606189
4103366|F|0-16:C>A-16:C>A	TGCAGAGGACCTACCCCCACACCAGGATCATGTACGCCGACTTCTACGCGCAGGTCATCCAGATGATCC	16:C>A	chr1R	609765664
4104868|F|0-24:G>A-24:G>A	TGCAGCTTCGTGGACAGCATGACCGTCACCATGATCGAGGGCCGAGATCGGAAGAGCGGTTCAGCAGGA	24:G>A	chr1R	609985962
3592147|F|0-20:C>G-20:C>G	TGCAGCGTGAAGAGGCACACCAGCACGATGCACGACAGGATCACCACCTCACCTGCTCTCTTTTGCAGA	20:C>G	chr1R	610421260
3738163|F|0-7:C>T-7:C>T	TGCAGCACTGGGGGACGCACCGCGTGGCCTTCCTGTTCGCGCCGGTCATCGTCACCTGGCTCCTCCTCC	7:C>T	chr1R	610421326
4098200|F|0-25:G>T-25:G>T	TGCAGATCTATCGACCTAGGCTCGAGACTTTTGAGTTTTGATCCGAGATCGGAAGAGCGGTTCAGCAGG	25:G>T	chr1R	610776600
3749103|F|0-47:C>T-47:C>T	TGCAGGTACGTTGGTTCGTTCATTCATTAGATCGGGTCACAAACGCTCCAATCATGCCAAGACGAACGC	47:C>T	chr1R	610933007
17394132|F|0-13:T>C-13:T>C	TGCAGATCGGGTTTAGGTTGAGGCCGAAATAGCACTCACTGGAGGCGTACATGGTGCACGCCAGAGGCA	13:T>C	chr1R	610933742
3355505|F|0-37:G>A-37:G>A	TGCAGATCGGGTTCAGGTTGAGGCCGAAATAGCACTCGCTGGAGGCGTACATGGTGCACGCCAGAGGCA	37:G>A	chr1R	610933742
3355582|F|0-67:T>C-67:T>C	TGCAGATCGGGTTCAGGTTGAGGCCGAAATAGCACTCACTGGAGGCGTACATGGTGCACGCCAGAGGTA	67:T>C	chr1R	610933742
3362853|F|0-62:C>A-62:C>A	TGCAGTCCAGCCGAGGTCGCGTACACGCTGATCCCGACAATGTGCTACTTCGAGTTCCTCCCCGTCCAG	62:C>A	chr1R	610933808
3898704|F|0-63:G>A-63:G>A	TGCAGGAGTGTGCAAGTTTTTCAACACGGCCAGTGTACGTGCTCGGGCTAGCTTTAGCTTTAGGCCCAG	63:G>A	chr1R	611044243
17395411|F|0-33:C>G-33:C>G	TGCAGTGTAATGGACGTCAGAGGAGCCGCGTCCCAAAAGAAGCCGAGATCGGAAGAGCGGTTCAGCAGG	33:C>G	chr1R	611506432
28857515|F|0-5:G>A-5:G>A	TGCAGGACAATCTACAGTCATCATCATCCGAGATCGGAAGAGCGGTTCAGCAGGAATGCCGAGACCGAT	5:G>A	chr1R	612088533
3365338|F|0-52:A>G-52:A>G	TGCAGATTCTGGATTCTTGCGTTCTAATCAACGTTGTGAGTTGCAGCTGATCAGCTGGCGGGCATGGCA	52:A>G	chr1R	612507418
3738233|F|0-49:G>A-49:G>A	TGCAGTTTTGCACCCTTCTTTTGTTCACAACACTGGCCAAAATCACGCGGAGCGCAAGACCAAATGGTC	49:G>A	chr1R	612526373
3358591|F|0-34:T>C-34:T>C	TGCAGTAAATATGAGACCGAAATGTGGATGCAGGTAGCTGGACTAAATATGGCCGAGATCGGAAGAGCG	34:T>C	chr1R	613012229
5041798|F|0-40:A>G-40:A>G	TGCAGTAAATATGAGACCGAAATGTGGATGCAGGCAGCTGAACTAAATATGGCCGAGATCGGAAGAGCG	40:A>G	chr1R	613012229
3362447|F|0-14:C>T-14:C>T	TGCAGCTTCTTCAGCTGCTTCTCTTCCCACTGTGCCCGAGATCGGAAGAGCGGTTCAGCAGGAATGCCG	14:C>T	chr1R	614193866
3343933|F|0-31:G>A-31:G>A	TGCAGTAGCAGGTGAACTCGTGAGCCGATTCGTTTCCTTCCTCGCCAACAGGTACCTCCACTCTACCAG	31:G>A	chr1R	614193904
5046182|F|0-17:G>A-17:G>A	TGCAGCACGGCCCTCCTGGCGGTGTGCCGAGATCGGAAGAGCGGTTCAGCAGGAATGCCGAGACCGATC	17:G>A	chr1R	614282553
5228420|F|0-7:G>C-7:G>C	TGCAGCAGCACGGCTCACCTGGTGGCTCTCCGAGATCGGAAGAGCGGTTCAGCAGGAATGCCGAGACCG	7:G>C	chr1R	614318810
3352159|F|0-35:T>C-35:T>C	TGCAGAGGGGGCACTTCTCGCTCTCCTTGAGCGTCTCCTCAAGGCACGCGCCATGGAAGACGTGGGGCA	35:T>C	chr1R	615278822
3352159|F|0-38:T>A-38:T>A	TGCAGAGGGGGCACTTCTCGCTCTCCTTGAGCGTCTCCTCAAGGCACGCGCCATGGAAGACGTGGGGCA	38:T>A	chr1R	615278822
5222087|F|0-40:C>T-40:C>T	TGCAGCGCCATGGTGTGGTGGGCGGGGTATATCAGCGGCGCCAGCGAGGACCCGAGATCGGAAGAGCGG	40:C>T	chr1R	615279268
3899666|F|0-6:G>A-6:G>A	TGCAGCGCGCCCATTACTTTATCCATGCGCCTCTCCCTGTAGTCGTCGAGCCGAGATCGGAAGAGCGGT	6:G>A	chr1R	615459725
3577850|F|0-37:G>A-37:G>A	TGCAGGGTATGATGAGCTTAATGGCGACAAGGAGTATGTCGTGTCGTGGGACGAGATCCGAGATCGGAA	37:G>A	chr1R	616186168
3906544|F|0-20:C>G-20:C>G	TGCAGCTGCGGGAGCTGGAGCCGCCGCGGCAGCCCAAGACGACGCAGAACACGCCCCGCCTCCCGAGAT	20:C>G	chr1R	616270625
3884669|F|0-27:C>T-27:C>T	TGCAGGGAGAAGGTGAGCATCTCGCCGCTGCGCGCGTTCGTGACGGTGGAGGGCGCGGGCGCGGAGCGG	27:C>T	chr1R	616285221
3590184|F|0-35:G>C-35:G>C	TGCAGCGCCAGCTCCACGTCGATGCCGCCGCTGTCGCCGCCGCGGCCCGAGATCGGAAGAGCGGTTCAG	35:G>C	chr1R	616550103
3591215|F|0-22:C>A-22:C>A	TGCAGCTGAACTCAACCTCGCGCGGGCGGTACTGGTACTGCTGGTACACGGCAGCGCCGAGATCGGAAG	22:C>A	chr1R	616593231
17391834|F|0-35:G>C-35:G>C	TGCAGCTGTCGACGGCGGTGACCGTGGACGAGTCGGCCGACACGTTGCCGACATCCCCGAGATCGGAAG	35:G>C	chr1R	616997219
3358055|F|0-13:T>G-13:T>G	TGCAGCTTGTCCCTCAGGTCGTCCAGCTCCTTCCTCACCTCCACCAGCCGAGATCGGAAGAGCGGTTCA	13:T>G	chr1R	617903148
5796468|F|0-31:C>A-31:C>A	TGCAGGAGGCCGAGCGGCGCATGGACCTGGCCCGCGTCGCCGACCTCAAGTACGGCGCCCTCCAGGAGA	31:C>A	chr1R	617903288
3359312|F|0-7:G>C-7:G>C	TGCAGCCGAGGGCCAAAGGAGCAGTCTCAAATTCAGCGTCAGCGAGGCCGAGATCGGAAGAGCGGTTCA	7:G>C	chr1R	618079910
3597695|F|0-47:A>G-47:A>G	TGCAGACTCCTGAGCTCTGAATCAAAATCTTTCTGCATGGACACGGCACGGCGGCTGAACTGCTCGTCG	47:A>G	chr1R	618079957
3579793|F|0-27:C>T-27:C>T	TGCAGAGGAAAAACCGTCTCCTCCCCTCCCTGGAGCTCAATTATACTTTGTACAGGATTGTACACCACG	27:C>T	chr1R	618804936
3578060|F|0-13:A>G-13:A>G	TGCAGCCCAACGCACGCTGCCCTCTTCGCCTCGTCTGCCGAGATCGGAAGAGCGGTTCAGCAGGAATGC	13:A>G	chr1R	620113606
3740779|F|0-20:T>C-20:T>C	TGCAGCAAATTTCCTTCAGGTAACAGGATGATGAGTTCAGTGCAAGTCTTCAGGCTGTAGGGCTAATCA	20:T>C	chr1R	620309787
3747619|F|0-38:C>G-38:C>G	TGCAGGAACGCCATCCTCCTCATCCGCCGCAGCTGCTCCGTGGTGGTGGCGTCGTGCGGCTCGCTCTGC	38:C>G	chr1R	620881006
3362006|F|0-66:G>T-66:G>T	TGCAGAATCTGAAACCACCATCCATCCCGCGAGGGATCCTATCACGTCATCTCTGCTAGTTAAACAGAA	66:G>T	chr1R	620885701
3894843|F|0-31:C>T-31:C>T	TGCAGAAACCCCTTTCGCCCTTTGCTCAGTTCGAATCGAGTTGCGACGACCGAGATCGGAAGAGCGGTT	31:C>T	chr1R	622187182
3737840|F|0-7:A>C-7:A>C	TGCAGGAAGCTTTGCACACGGTGCCTTAACAGGGCATGAGTACGCATGCAGGTGTGCGAGTGCGACGTG	7:A>C	chr1R	622532851
3592668|F|0-7:A>G-7:A>G	TGCAGGCAGCCATGAAAGAAACAATGCGGCTACACCCGAGATCGGAAGAGCGGTTCAGCAGGAATGCCG	7:A>G	chr1R	622959675
3589092|F|0-17:T>G-17:T>G	TGCAGATGCAATACAATTCCAAGATAAAGCTAATAAGCGTACTCTGGCTGCTCCTACTCCTGGTGGCAG	17:T>G	chr1R	622959884
3739034|F|0-22:C>T-22:C>T	TGCAGAAGACGTGGTCCTGGGTCCTGAGCACCGCGTCGGCGAGCGGGGACGAGGATACCACGACGGCCC	22:C>T	chr1R	622960669
3590847|F|0-10:T>C-10:T>C	TGCAGGCGGCTATTAAAGAGACAATGCGGCTACACCCGAGATCGGAAGAGCGGTTCAGCAGGAATGCCG	10:T>C	chr1R	622971630
4097743|F|0-57:C>T-57:C>T	TGCAGAAGACGTTGTCCTGGGTCCTGAGCACCGCCTCGGCGAGTGAGGCCGAGGATACCACGACGGCCC	57:C>T	chr1R	622973439
3579238|F|0-40:G>A-40:G>A	TGCAGGTATACATGGACACATACGCATTAGTCGTGAGCACGGAGAATACCACCCTAAACTGGTATATAG	40:G>A	chr1R	623085662
3734748|F|0-13:G>C-13:G>C	TGCAGTTCACGATGACCACACCGATGTCGAACGGCCGAACGCGGGTTTTGGCCAGCAGCTCGTCGATCA	13:G>C	chr1R	623088594
3578571|F|0-10:G>C-10:G>C	TGCAGAAGTGGCGCGGCTGGTTGACGTTGTAGTTGTTGAAGTAGCAGAACTTGGTGTCCTCGCTCCGAG	10:G>C	chr1R	623453812
5799859|F|0-49:G>C-49:G>C	TGCAGCTCACGGTGTAGCAGCTGTCGGGGCGGGAGAGCGCGTCCGAGAAGCGCACCGCGGCCTCCTGGT	49:G>C	chr1R	623526982
5203362|F|0-22:C>T-22:C>T	TGCAGTGCTGGTGCTTGAATTTCCACGGCCGAGATCGGAAGAGCGGTTCAGCAGGAATGCCGAGACCGA	22:C>T	chr1R	623556123
4484932|F|0-6:T>A-6:T>A	TGCAGGTGGACGAGTCGAGCATGACAGGGGAACCCCACCCGATCGAGATCGATGCCGAGAAGAACCCCT	6:T>A	chr1R	624473785
4096003|F|0-25:G>A-25:G>A	TGCAGGTGGACGAGTCGAGCATGACGGGCGAGCCCCACCCGATCGAGATCGATGCCGAGAAGAACCCCT	25:G>A	chr1R	624689752
3589486|F|0-62:G>A-62:G>A	TGCAGTTCAACAAATGTATGAAAGAATCCCCTAAGCTATGTGACTTGAGAAATATGAACACTGCGGTAT	62:G>A	chr1R	625112751
3740918|F|0-59:A>G-59:A>G	TGCAGTCAGCCTTGCTGTACCACGTAGTAGTACTGTGCTAGTCCATCATCAGTTGTTGTATAAAAGCAT	59:A>G	chr1R	626329472
3578430|F|0-10:T>A-10:T>A	TGCAGCAAACTTGATGTGGTACTCAACGAGCGATGTGCGTACGTGCAGGTTAATGAGGCAACTGTCTGC	10:T>A	chr1R	626329538
3585496|F|0-11:G>T-11:G>T	TGCAGCATGGAGATGCCGCTCCTCACCCTGCCCCCGATCTCCGCCAGATCGCTCCGAGATCGGAAGAGC	11:G>T	chr1R	626465841
4093805|F|0-16:C>T-16:C>T	TGCAGAGCAACCTGGCCGTGGCGGAGATCTCCAAGATCGCGTCCTCGCTCCTGCCGTTCGGGGAGGAGG	16:C>T	chr1R	626465894
3345603|F|0-15:C>T-15:C>T	TGCAGACAAACAACGCCAATCTCCTGCACGTTTGTGTGTCCATTTGTCTGGTTTGTTGCAGATACTAAT	15:C>T	chr1R	626481981
3345603|F|0-31:T>C-31:T>C	TGCAGACAAACAACGCCAATCTCCTGCACGTTTGTGTGTCCATTTGTCTGGTTTGTTGCAGATACTAAT	31:T>C	chr1R	626481981
3599741|F|0-44:A>G-44:A>G	TGCAGAGAGAAACTTGGCATGATTCACACCCGATCGAGGTTGACACGGGCGGAGCCGACGGTGGTGACA	44:A>G	chr1R	626576045
3595267|F|0-10:C>T-10:C>T	TGCAGACGCACATTTGAGAGGCTCAGCTCTGTCAACCGCCGAGATCGGAAGAGCGGTTCAGCAGGAATG	10:C>T	chr1R	626776044
3362031|F|0-36:A>G-36:A>G	TGCAGTAATTTTAAAAACAACTAGTGATGATATATCACGCATTCACGCGTCTTATTTCAGCCGAGATCG	36:A>G	chr1R	627299425
5801260|F|0-16:T>A-16:T>A	TGCAGTGCTGGAACGGTGGCGGCGGCGCCGAGATCGGAAGAGCGGTTCAGCAGGAATGCCGAGACCGAT	16:T>A	chr1R	628248138
3889945|F|0-26:T>C-26:T>C	TGCAGCAGAGCAAGTTTGAGAAGTTGTATGTCCGAGATCGGAAGAGCGGTTCAGCAGGAATGCCGAGAC	26:T>C	chr1R	628258241
3732510|F|0-16:C>T-16:C>T	TGCAGGACCTGGTGGTCGCGGCAGGTGGCACCGTTCTGCACCGAGATCGGAAGAGCGGTTCAGCAGGAA	16:C>T	chr1R	628960452
3597133|F|0-13:C>T-13:C>T	TGCAGGGCGACCGCGCCCCCACCTTCTGCCGCCTCCTCGCCCGCAACACCGCCAGGGCCAAGCCCGAGA	13:C>T	chr1R	629464716
3359971|F|0-34:A>C-34:A>C	TGCAGAAATATATACAGCCACGGCATGTTCAGCTACTACAAGCGTTCCTCCTACATACATATATACATA	34:A>C	chr1R	631201840
3359971|F|0-35:C>T-35:C>T	TGCAGAAATATATACAGCCACGGCATGTTCAGCTACTACAAGCGTTCCTCCTACATACATATATACATA	35:C>T	chr1R	631201840
3738275|F|0-11:G>C-11:G>C	TGCAGCACCGTGGCGTAAGTGTGCAGGATGCTCGCAGTCGCCGAGATCGGAAGAGCGGTTCAGCAGGAA	11:G>C	chr1R	631404068
3602008|F|0-24:A>G-24:A>G	TGCAGCAGAAGCGATCCCATAGGGATTATGTCTGTCCTCAGAGAAAACCGAGATCGGAAGAGCGGTTCA	24:A>G	chr1R	631625389
4494512|F|0-22:G>A-22:G>A	TGCAGACACGGTCCAGAATGGCGACGAAGTCCCTCGCCACCATGAATATCCTCAGAGGGTGCGCCTCCT	22:G>A	chr1R	631639904
3357612|F|0-43:A>G-43:A>G	TGCAGGTCGTCGGAGGAGGACATGATCGAGGTGCTCGCCATGAACAATGCGGCACCGAGGAAAGGTGGC	43:A>G	chr1R	631642949
3730340|F|0-32:G>A-32:G>A	TGCAGGCCAACATCAAGAAGTCCGTCAACCTCGAGGCCCTCGCCGCCGAGATCGGAAGAGCGGTTCAGC	32:G>A	chr1R	631885860
3597347|F|0-46:T>C-46:T>C	TGCAGTCCGACGTCCAGTTCAAGATGGTCCGCGACATGCAGACCAATATCAGGAAGATCGTCAACCTCG	46:T>C	chr1R	631898970
3749326|F|0-17:C>T-17:C>T	TGCAGCCAGCACGGGCACTGCGGCTTCGGCTCCGAGTACTGCGGCGCCGAGATCGGAAGAGCGGTTCAG	17:C>T	chr1R	631980052
5222063|F|0-18:C>A-18:C>A	TGCAGCCAATCCCGGTCACGACATCGCACGGCCGAGATCGGAAGAGCGGTTCAGCAGGAATGCCGAGAC	18:C>A	chr1R	633293972
3590758|F|0-10:C>G-10:C>G	TGCAGCAGCGCGTCCTCCAGCTCGGCCACAGCTTCCTCTTCACGGACGTGGACGTGGTGTGGCTCCGAG	10:C>G	chr1R	633453159
3590758|F|0-53:G>A-53:G>A	TGCAGCAGCGCGTCCTCCAGCTCGGCCACAGCTTCCTCTTCACGGACGTGGACGTGGTGTGGCTCCGAG	53:G>A	chr1R	633453159
3590758|F|0-67:A>G-67:A>G	TGCAGCAGCGCGTCCTCCAGCTCGGCCACAGCTTCCTCTTCACGGACGTGGACGTGGTGTGGCTCCGAG	67:A>G	chr1R	633453159
5227543|F|0-12:G>C-12:G>C	TGCAGTGTGTCTGAAATCTGACGCCGTGACAATTTTTCTCCGAGATCGGAAGAGCGGTTCAGCAGGAAT	12:G>C	chr1R	633877586
3585838|F|0-63:A>C-63:A>C	TGCAGCTCGAAGGAATGGAGGCGTTGCAGGACAAGTAGCACTGCGAATAACAGTCTTTGCATGATATCG	63:A>C	chr1R	634950673
5757451|F|0-53:G>A-53:G>A	TGCAGGCGTCACAGTATCGGGTGGTGCAGGCGCTGATGCATGAATTGTTGATGGTGTCGTTGCACTCGT	53:G>A	chr1R	635078097
3592434|F|0-11:G>C-11:G>C	TGCAGCAGCACGACGACTACCTGCACAGCTTCGACGCCGCCACCGAGATCGGAAGAGCGGTTCAGCAGG	11:G>C	chr1R	636896880
3602638|F|0-53:A>G-53:A>G	TGCAGCTCCTCCCCAGCAATGTCGTGCGGCAGTTCTACGTCAACCTCAACGGCAAACCGTGGTACCCGA	53:A>G	chr1R	637707750
3904338|F|0-63:C>T-63:C>T	TGCAGTCACCTGCGGGTAGATCGTCTTATTGAGCGGCCTGAGCTCCAGAGAAGAGATGAAGGGCGTTCC	63:C>T	chr1R	638058273
3576628|F|0-6:G>A-6:G>A	TGCAGGGGGAGGAGGGCTACGTGGACACGGCCATCAAGCTCTCGTACTACCCGAGATCGGAAGAGCGGT	6:G>A	chr1R	638058686
4094314|F|0-7:G>A-7:G>A	TGCAGTTGCCGAAGCGGGCCACGCGCAGCGTCGTCGCGAAGCGGAGAATGGACAGCGGCATCGGAATTT	7:G>A	chr1R	638081852
3731728|F|0-27:T>G-27:T>G	TGCAGGATGATGGGCGAGGAGGAGGAGTATGCCTTCGAGGCGTCGTCGTGCGCGTCCTCCGAGATCGGA	27:T>G	chr1R	639016746
3731728|F|0-38:G>C-38:G>C	TGCAGGATGATGGGCGAGGAGGAGGAGTATGCCTTCGAGGCGTCGTCGTGCGCGTCCTCCGAGATCGGA	38:G>C	chr1R	639016746
5210766|F|0-21:G>A-21:G>A	TGCAGAACCTCGCGACGGCGCGAGTGCGGCCGCCGAGATCGGAAGAGCGGTTCAGCAGGAATGCCGAGA	21:G>A	chr1R	639367046
3596486|F|0-26:G>A-26:G>A	TGCAGGGCGCCATCGACCGCGAGATCGACAAGCCCAAGTACCGCTGCGGCTGCGCCTGCGTCGACGCGG	26:G>A	chr1R	639432955
5041450|F|0-13:C>T-13:C>T	TGCAGGGCGCCATCGACCGCGAGATCAACAAGCCCAAGTACCGCTGCGGCTGCGCGTGCGTCGACACGG	13:C>T	chr1R	639502696
4092593|F|0-35:A>G-35:A>G	TGCAGGCTTATGAGCGCGGGGCACTTGGCGAGGCTAGCCGAGATCGGAAGAGCGGTTCAGCAGGAATGC	35:A>G	chr1R	639784200
3587564|F|0-61:C>T-61:C>T	TGCAGCTTAGCCGCCGACGACGGAAGGCTGCCTCTGAACTTGTTATTCATGATGTAGAGCCCCGTCATG	61:C>T	chr1R	639784366
100534771|F|0-14:T>C-14:T>C	TGCAGGTGCCGCCATGCCCACTCCGCCAGCGAGCAGTGCTCGCCGCCGTTGCCGGCCTCCCTGCCGAGA	14:T>C	chr1R	639785852
3595274|F|0-14:C>T-14:C>T	TGCAGGTGCCGCCACGCCCACTCCGCCAGCGAGCAGTGCTCGCCGCCGTTGCCGAGATCGGAAGAGCGG	14:C>T	chr1R	639785867
3595274|F|0-41:A>G-41:A>G	TGCAGGTGCCGCCACGCCCACTCCGCCAGCGAGCAGTGCTCACCGCCGTTGCCGAGATCGGAAGAGCGG	41:A>G	chr1R	639785867
5222358|F|0-7:G>T-7:G>T	TGCAGTCGGGGAAGAGCATCGCCGACGCGGCGGACGAGTGCATCGGCGACGCCAGGCACAGCGACGACT	7:G>T	chr1R	639785918
7069901|F|0-19:G>A-19:G>A	TGCAGCGCGCCCCAGTGCAGCGCGAGCGCGCCGCCGAGATCGGAAGAGCGGTTCAGCAGGAATGCCGAG	19:G>A	chr1R	640124547
3345515|F|0-16:C>T-16:C>T	TGCAGAAGGCGTCCATCCTTGGAAGGAAGAGGAAGACAAACATGCCCGACGGGCCTTCAACGCCCTGAA	16:C>T	chr1R	642078754
5208569|F|0-24:C>A-24:C>A	TGCAGTCTCCGCCGCTGATGGAGCCGCAGCTCCAGCAGCCGCCGCAGTCGTCGACGTGCGACGCTGCGG	24:C>A	chr1R	642457982
3731896|F|0-24:G>A-24:G>A	TGCAGGTGATCGTCTCCCTCCCGCGAGTTCTCCATCGCCAATACGGAAGTGACGCACTTGCCTGCCGCT	24:G>A	chr1R	642458093
3749486|F|0-38:T>G-38:T>G	TGCAGCTGAAAAATCCTTCTCCCTTCCAGGTAACTGCTTCCGAACGCCGTCTGCGAGATGACATCTCCG	38:T>G	chr1R	642719632
3584651|F|0-36:A>T-36:A>T	TGCAGTGAATAAAGACATACCTACTTGTGTTGTGTGACATATTATGCATTTTCTCTCTATATATACGCT	36:A>T	chr1R	642910897
3586873|F|0-15:G>A-15:G>A	TGCAGCTTTAACACTGTTTAATCCCCCTTGTGCAGCCTGATGGCCAGATGCCCGAGATCGGAAGAGCGG	15:G>A	chr1R	644178489
3586873|F|0-21:T>C-21:T>C	TGCAGCTTTAACACTGTTTAATCCCCCTTGTGCAGCCTGATGGCCAGATGCCCGAGATCGGAAGAGCGG	21:T>C	chr1R	644178489
3579813|F|0-39:C>T-39:C>T	TGCAGGAGCTGCGGCTGGCCAACTCGGGCTACTCGGGGTCCATCCCGAGATCGGAAGAGCGGTTCAGCA	39:C>T	chr1R	644702839
3576100|F|0-32:C>T-32:C>T	TGCAGTCGTCGTTGCCGCTGCCGCTGCCGCTCCCGTCGGACGTCGACCAGGAGCGAGACCGCCGCTTCC	32:C>T	chr1R	644742711
3901881|F|0-32:C>T-32:C>T	TGCAGCGACGGCGACGTCCGATGCACCAACGACGCGAAGAGGAACGTGCCGCCGCACGTCCTGGCTGAA	32:C>T	chr1R	644742777
3589958|F|0-47:C>G-47:C>G	TGCAGGCCGTCGCCCAGGTTGACGAAGGACTCGAACTTGAGCGGCAGCCCCTTGCCGAGATCGGAAGAG	47:C>G	chr1R	644968567
3362360|F|0-36:C>T-36:C>T	TGCAGGTACACCTCCACGCCTGCATGCACAAACACACACAATGTTTCATCGATGCCGAGATCGGAAGAG	36:C>T	chr1R	645031363
3742959|F|0-14:G>A-14:G>A	TGCAGCCCGTCGCCGTGCTGGACGAAGGTCTTGAACTTGAGCGGCAGCCCCTCGCCGAGATCGGAAGAG	14:G>A	chr1R	645031588
3353763|F|0-8:T>C-8:T>C	TGCAGGTCTTGCACCATACCATGCCCTGCACGCCGATGGTGAAGTTCACCGAGATCGGAAGAGCGGTTC	8:T>C	chr1R	645037443
5211356|F|0-32:A>G-32:A>G	TGCAGGCCGTCGCCGTGCTTGACGAAGGAGTCAAACTTGAGCGGCAGCCCCTCGCCGAGATCGGAAGAG	32:A>G	chr1R	645037842
3592537|F|0-41:C>T-41:C>T	TGCAGGCCGTCGCCGTGCTTGACGAAGGAGTCGAACTTGAGCGGCAGCCCCTCGCCGAGATCGGAAGAG	41:C>T	chr1R	645037842
3730048|F|0-7:G>A-7:G>A	TGCAGGCGCTCTACTCCGTCGGCAACTTCTTCTTACGCCCTAGCAACCCCAACAAGTGCTACTGACGCA	7:G>A	chr1R	645037896
5204766|F|0-32:G>C-32:G>C	TGCAGCCAAAAACTTCGTCATCATAGCAATTTGCCGAGATCGGAAGAGCGGTTCAGCAGGAATGCCGAG	32:G>C	chr1R	646972765
3580293|F|0-11:A>G-11:A>G	TGCAGTTCTTGATGCAGCTCCACTGCTTTGGCCCCATCCCCGAGATCGGAAGAGCGGTTCAGCAGGAAT	11:A>G	chr1R	647358436
3748519|F|0-8:G>C-8:G>C	TGCAGCGGGCCGTACGCCAGCAGCGCCGGGATCATCCACCGAGATCGGAAGAGCGGTTCAGCAGGAATG	8:G>C	chr1R	647383411
4092667|F|0-14:C>A-14:C>A	TGCAGATAGCAAACCAGAGACAGAAAATAAGCTTGAAATGGTCTCCGAGATCGGAAGAGCGGTTCAGCA	14:C>A	chr1R	648178058
4092667|F|0-43:T>G-43:T>G	TGCAGATAGCAAACCAGAGACAGAAAATAAGCTTGAAATGGTCTCCGAGATCGGAAGAGCGGTTCAGCA	43:T>G	chr1R	648178058
3908732|F|0-21:G>A-21:G>A	TGCAGCTCCGCCGCGGACGCCGTCAACACCCGCTCCATCAACGCCTGCAACGTCCTCGCCCTCTCCGAG	21:G>A	chr1R	649109967
3895852|F|0-5:T>C-5:T>C	TGCAGTCTCATCGAGATCGACGGCGTGGTGCACGAGTTCCAAGCTGTTCCGAGATCGGAAGAGCGGTTC	5:T>C	chr1R	649285157
3895852|F|0-6:C>A-6:C>A	TGCAGTCTCATCGAGATCGACGGCGTGGTGCACGAGTTCCAAGCTGTTCCGAGATCGGAAGAGCGGTTC	6:C>A	chr1R	649285157
17401118|F|0-11:A>C-11:A>C	TGCAGCGATGGAGAATCTAGCACCCCCAAAACTTGTCGTGCCTACTTCTACTGGATCACCCGAGATCGG	11:A>C	chr1R	649739917
17398681|F|0-12:A>G-12:A>G	TGCAGTAGTTATAGATCTCGATGACACCCTCATTCTCTGTCTCCACCATCCTGTCTATGAATCTACGAA	12:A>G	chr1R	649740001
3598796|F|0-15:A>T-15:A>T	TGCAGACATATTCACAGTGGCTGATCCACTGGATGGGAGCACCGAGATCGGAAGAGCGGTTCAGCAGGA	15:A>T	chr1R	650224484
5226999|F|0-37:A>G-37:A>G	TGCAGTCAAGGGCGGATGTGATGCAAGGGAGGAGGACATGGAGCCGCTTGTGTTGTGGGGTGGTGTTAG	37:A>G	chr1R	650258212
3362323|F|0-49:G>C-49:G>C	TGCAGGTGGTGCACCTCAACTCCTGTCTCTGCGGCGACAGGGACATGATGATGATTGTGGATGCCCCCG	49:G>C	chr1R	650405848
5221941|F|0-47:G>C-47:G>C	TGCAGAAATCACCGCGTCCTGGCGGGAACCGAAACAACCTTTTCCCCGAACTGGAGGGTGTGGACTGTG	47:G>C	chr1R	652952549
5211868|F|0-25:A>G-25:A>G	TGCAGGATTCGAGCTCGTTCACATGACCATGGCAGGCAGGGTGGGAGCTTTCAATAAGCAGACAAATGG	25:A>G	chr1R	652952750
17394232|F|0-56:G>C-56:G>C	TGCAGCTCGCCCTTCATCATGCCGCCGAACTCCAGCACGCTCCACGCCAGCATCGTGGAGCTGAACGCC	56:G>C	chr1R	653040927
3902088|F|0-60:G>C-60:G>C	TGCAGCGGCTCAACTCGCTGCTCAACTACAAGGAGGTGCTCAACCGCGGCGGCGGCGGCGGCAAGTAGC	60:G>C	chr1R	654594337
3890942|F|0-26:G>A-26:G>A	TGCAGGAGCAGCTGAATCAAGAAGTCGCGATAGGAGCGGTTTAGACCAGCTAAACCGCCCCCTTCCAGT	26:G>A	chr1R	655061805
7091669|F|0-9:C>T-9:C>T	TGCAGCAGCCGCTTCTCCTGACACTCTTGGGGAGGACGACCGAGATCGGAAGAGCGGTTCAGCAGGAAT	9:C>T	chr1R	655579018
3591763|F|0-13:T>C-13:T>C	TGCAGTCCCGCGTTTGCACGCAACACATAGTTAGCCAGCTTGGTGCGTTGACGCCACCGAGATCGGAAG	13:T>C	chr1R	656624369
3591763|F|0-31:T>A-31:T>A	TGCAGTCCCGCGTTTGCACGCAACACATAGTTAGCCAGCTTGGTGCGTTGACGCCACCGAGATCGGAAG	31:T>A	chr1R	656624369
3588635|F|0-52:T>G-52:T>G	TGCAGGACGGCTCCGCCGCCACGCCTTCGGGAAGATCAGATTGGCAGCTCAATACGTCGATCCAGCCGT	52:T>G	chr1R	657067658
3895421|F|0-6:C>G-6:C>G	TGCAGGCGATGCCGTACCTGAAGGCCGTCGTCCTCGAGGGGCTGCGGCTCCACCCGCCGAGATCGGAAG	6:C>G	chr1R	657883115
3581557|F|0-20:C>G-20:C>G	TGCAGGACATCCAAACACGGCGGCTAGCTAGATTATTCCACTATAAACTGTTCGCGATGATGATGATCT	20:C>G	chr1R	658388822
3341792|F|0-15:A>G-15:A>G	TGCAGGTCATACAGTACTAATTAGTTGGTTTTCATGATCACCGAGATCGGAAGAGCGGTTCAGCAGGAA	15:A>G	chr1R	658422646
3346485|F|0-26:T>A-26:T>A	TGCAGGTTGATGGCCCCTGCATCCCGTGTGTGTCGAAGTTATATAGGAAGGATGGGCAATTTAACTTGA	26:T>A	chr1R	659100058
3592396|F|0-45:G>C-45:G>C	TGCAGTTAAATTGACTGAATCGGTGTATCCCCAAATCATATTGTTGTCCGAGATCGGAAGAGCGGTTCA	45:G>C	chr1R	659100631
3595018|F|0-36:G>A-36:G>A	TGCAGCTGGACGAAGCCCTCCTTGCCGACATGCCGTGCCCTGCCCACCACCGAGATCGGAAGAGCGGTT	36:G>A	chr1R	659186118
3357613|F|0-32:C>G-32:C>G	TGCAGCTGCACGAAGTCCTCCTTGCCGAGGCACGACTCCGAGATCGGAAGAGCGGTTCAGCAGGAATGC	32:C>G	chr1R	659187552
5220110|F|0-28:T>C-28:T>C	TGCAGTCTCCCGCCGAGCGCCGCAACAATCCGAGATCGGAAGAGCGGTTCAGCAGGAATGCCGAGACCG	28:T>C	chr1R	659304305
3591653|F|0-44:T>C-44:T>C	TGCAGGCACTCAAGCACCTCTTCATCAACTGAAACCTCGTTGCTTCCGAGATCGGAAGAGCGGTTCAGC	44:T>C	chr1R	659306230
3355258|F|0-10:A>C-10:A>C	TGCAGGAGGAAGGATAGGAGAACCTTCGAATGAAACGATGATCTCTCCATGGGAGCTAAGGTCCTCCGA	10:A>C	chr1R	662176808
3355258|F|0-13:A>T-13:A>T	TGCAGGAGGAAGGATAGGAGAACCTTCGAATGAAACGATGATCTCTCCATGGGAGCTAAGGTCCTCCGA	13:A>T	chr1R	662176808
3587911|F|0-12:T>A-12:T>A	TGCAGCTTCAGCTTGTTGGCGACTGTAATCACGCGGAGGGGCAGGTTCTACTGTTGACGCCGAGATCGG	12:T>A	chr1R	662177240
3578637|F|0-32:G>A-32:G>A	TGCAGGTTCGGCAACACGTCGAGCAGCTCGCTGTGGTACGAGCTCGCCTACTGCGAGGCCAAGGGCAGG	32:G>A	chr1R	663869701
3577655|F|0-40:G>C-40:G>C	TGCAGGTGTACCACGACACATACGCGCTGGTTGTCAGCACGGAGAATATCACCCTAAACGGGTACTTGG	40:G>C	chr1R	663870246
4487400|F|0-28:G>C-28:G>C	TGCAGGTGGATGAAACGATGGAGGTGCGGATGATGGGACGTGACGCGGCCGCGGTGCGTATGACCACCG	28:G>C	chr1R	664280384
3347171|F|0-25:A>G-25:A>G	TGCAGGAGGAAACAAAACTGAAGGAACTTTTAAAACCGAGATCGGAAGAGCGGTTCAGCAGGAATGCCG	25:A>G	chr1R	664940278
3586173|F|0-20:C>G-20:C>G	TGCAGACTCAGGTTCTGCATCACGGAGAGGCCGAGGAGCCCTTCGCTGTTGAAGTAGGGATGCGCCAGC	20:C>G	chr1R	665309293
3885435|F|0-19:C>G-19:C>G	TGCAGCTCCCTTCTGCCAGCGCCGCCGTGGTAGGCGAGTGCAAGGGCGTGCTGCTCAACTTCGATGACG	19:C>G	chr1R	666174977
3352424|F|0-62:G>A-62:G>A	TGCAGGCCGTCCCAGAGCTGATCCCCTGTTTCCTGCCCGCCGCTCTGCTGCCACGACTGCGGGACCCGA	62:G>A	chr1R	668183543
3586588|F|0-39:G>C-39:G>C	TGCAGCAGACTGGAAAGAAGGCATCACCACGCGGAAGACGACGGCCGAGATCGGAAGAGCGGTTCAGCA	39:G>C	chr1R	668369600
3583724|F|0-37:A>G-37:A>G	TGCAGTCAGTGCTTAATTAGCACAAGCAAGGGAGAAAAGAACAAGGGCCGAGCGGATTGTTGCACTGAC	37:A>G	chr1R	668798592
3357259|F|0-11:A>T-11:A>T	TGCAGTTAAGTAGGCAACAGTGGGCGCGGTTGGAACGCCGAGATCGGAAGAGCGGTTCAGCAGGAATGC	11:A>T	chr1R	669372862
3592676|F|0-32:G>C-32:G>C	TGCAGCCCCATGGTCGGCGGTGTCCACCTCGTGGCCTCCTCCTCTGTATCTCTAGCAGACGACCGAGAT	32:G>C	chr1R	669868927
3577553|F|0-52:G>A-52:G>A	TGCAGAACACCACCACGAGAGCAGCAGCGATGGCGACGACACCGAGAGCCACGGTTCCTCACGTCCGAG	52:G>A	chr1R	670127542
3589924|F|0-18:G>T-18:G>T	TGCAGGGAGCTGCTCCCTGGGGATAATCCCAAGCTCGCCGAGATCGGAAGAGCGGTTCAGCAGGAATGC	18:G>T	chr1R	670219880
3886337|F|0-29:G>T-29:G>T	TGCAGGTTGGGGTCCTTCTTGTACTTGCAGAGGCAGCTCGCCGAGATCGGAAGAGCGGTTCAGCAGGAA	29:G>T	chr1R	670265880
3349731|F|0-10:G>T-10:G>T	TGCAGGGTTGGTCCAATCGCCGCCATGTCTTTCGCAGGCGTAACCTTGATCCACGACGGCAAGCTATGC	10:G>T	chr1R	670294661
5213502|F|0-25:C>G-25:C>G	TGCAGGCCACTTGCGCCGCCCCACACAAACCGACGGCTGGAAAGCGTCGGTGCCGCTTTCCTTTCCGCC	25:C>G	chr1R	670491051
3342607|F|0-20:T>C-20:T>C	TGCAGACCGCACTATAGATGTCAGGGAACACCTCGGTACGCCAGTGCTCCCTATCCTGAATTCCTGATC	20:T>C	chr1R	671618650
3595784|F|0-53:T>C-53:T>C	TGCAGTAGATGACGATCTCGTCTTCGTCGTCGCTGGTCTGGGGCGTGCGCTCGTCGCGGGCCTGAGAGT	53:T>C	chr1R	672367299
3600372|F|0-28:C>T-28:C>T	TGCAGGTTCTCCGAGCCCGAGTCCGACTCCGACGAGCCCCGCCCCAGGCCCGACTACAACAAGCCCATC	28:C>T	chr1R	672367365
5205152|F|0-54:A>T-54:A>T	TGCAGGTTCTCCGAGCCCGAGTCCGACTCCGACGCGCCCCGCCCCAGGCCCGACAACAACAAGCCCATC	54:A>T	chr1R	672367365
3354959|F|0-10:C>G-10:C>G	TGCAGATGCCCTGCGACCGCGAGAACTTCTACCCGTTCCCGCCCTTCATGTCCGAGATCGGAAGAGCGG	10:C>G	chr1R	672899264
3591055|F|0-7:T>C-7:T>C	TGCAGGATATCCCCGACAGGCTCCTGGAGCCGATCCTGGCGCGACTCATGTCGTCGCCTCTCTGCCTCG	7:T>C	chr1R	673221267
5221480|F|0-27:C>A-27:C>A	TGCAGGAGGCGCCGAAGGAGGAAGGTCCCCGAGATCGGAAGAGCGGTTCAGCAGGAATGCCGAGACCGA	27:C>A	chr1R	673763603
24846344|F|0-6:T>C-6:T>C	TGCAGGTCACAGCGGTTGCAGGCTCTACGAAGTCGCCGCTCGCGCAGGAGTCGGGGATCGCCATGGGAC	6:T>C	chr1R	673763724
3584954|F|0-11:T>G-11:T>G	TGCAGGCCACATCGGTTGCAGGCTCTACGAAGTCGCCGCTCGCGCAGGAGTCGGGGATCGCCATGGGAC	11:T>G	chr1R	673763724
3584954|F|0-24:C>G-24:C>G	TGCAGGCCACATCGGTTGCAGGCTCTACGAAGTCGCCGCTCGCGCAGGAGTCGGGGATCGCCATGGGAC	24:C>G	chr1R	673763724
3584954|F|0-32:T>G-32:T>G	TGCAGGCCACATCGGTTGCAGGCTCTACGAAGTCGCCGCTCGCGCAGGAGTCGGGGATCGCCATGGGAC	32:T>G	chr1R	673763724
3907360|F|0-14:G>C-14:G>C	TGCAGCGGCCACCCGTCCATCGTGCGGCCGCGCGGCTCCGAGATCGGAAGAGCGGTTCAGCAGGAATGC	14:G>C	chr1R	674617346
5219783|F|0-53:C>G-53:C>G	TGCAGGGTGGACGGCACGCATTGGCTCCAGGACGGGGCAGGGCCTAACGGCGTCGCGGGCGCGGAGAAG	53:C>G	chr1R	674764815
5219783|F|0-64:A>G-64:A>G	TGCAGGGTGGACGGCACGCATTGGCTCCAGGACGGGGCAGGGCCTAACGGCGTCGCGGGCGCGGAGAAG	64:A>G	chr1R	674764815
3591737|F|0-33:A>C-33:A>C	TGCAGAGTAGAAGGTCGATGAGGGAGCCGAAGGAGATGGAGACGGGGAAGAACCAGGCGGTGACGAACG	33:A>C	chr1R	675935052
3895875|F|0-16:T>G-16:T>G	TGCAGTCGCACTCGTATCCGTCGGGGCTCGCGATCGGCACCACCGAGATCGGAAGAGCGGTTCAGCAGG	16:T>G	chr1R	676143685
4488085|F|0-14:C>T-14:C>T	TGCAGCGCCTCCCTCCGTCGAGCAGCCGAGATCGGAAGAGCGGTTCAGCAGGAATGCCGAGACCGATCT	14:C>T	chr1R	676691571
3576944|F|0-47:C>G-47:C>G	TGCAGATGAAAGCCGTCGCGGCAGCCGTGGTTAGGAGGTTCGCCGTTCAAGTACTGGTGCCTGCCGAGA	47:C>G	chr1R	677295871
3883362|F|0-7:C>A-7:C>A	TGCAGGCCTGCACTGTCAATTTAGCCGAGGCGAGGGGAAGTCGTCCGAGAGCCGAGATCGGAAGAGCGG	7:C>A	chr1R	677674143
5228014|F|0-14:C>T-14:C>T	TGCAGGCGCGTGATCCGACCGACGAACTGAGCCGAGATCGGAAGAGCGGTTCAGCAGGAATGCCGAGAC	14:C>T	chr1R	678362980
5228014|F|0-15:C>T-15:C>T	TGCAGGCGCGTGATCCGACCGACGAACTGAGCCGAGATCGGAAGAGCGGTTCAGCAGGAATGCCGAGAC	15:C>T	chr1R	678362980
3362728|F|0-45:A>C-45:A>C	TGCAGTGAACCTCTTGCGCTAGCTGGTTGTTTGCATTGCGACTAGATCTGGGCACTCCTCCGTGCCAGT	45:A>C	chr1R	680100599
4103542|F|0-8:C>T-8:C>T	TGCAGCCTCTTCGCCCCGACGCCGTCTTTCGCCGACATGGTCGTCAGCCGAGATCGGAAGAGCGGTTCA	8:C>T	chr1R	680101301
4103542|F|0-46:G>A-46:G>A	TGCAGCCTCTTCGCCCCGACGCCGTCTTTCGCCGACATGGTCGTCAGCCGAGATCGGAAGAGCGGTTCA	46:G>A	chr1R	680101301
7512383|F|0-16:A>G-16:A>G	TGCAGCCCATCCCGGCAAGGTGCACGCTGCGCACGTCCTCGCGGAGCTTGTACCGAGATCGGAAGAGCG	16:A>G	chr1R	680101348
3596491|F|0-26:C>T-26:C>T	TGCAGCCCATCCCGGCGAGGTGCACGCTGCGCACGTCCTCGCGGAGCTTGTACCGAGATCGGAAGAGCG	26:C>T	chr1R	680101348
3597958|F|0-23:A>G-23:A>G	TGCAGCCTGGGGCCTCCGTTCGAATTCGACTCCAGTATTTGGTGGTATCCAATAATGCGCGCCCGAGAT	23:A>G	chr1R	680717584
3348481|F|0-40:C>G-40:C>G	TGCAGCTCATAATCAATGCTCATGTCGCCTATATATACCACGCCGTCACCCCGTCAGATGACCACAACC	40:C>G	chr1R	681025046
17360867|F|0-63:C>G-63:C>G	TGCAGGAGACGCAGCGGCTGCTCAGCGAACCAGGTACGTTCTTCTCGCGCACAGAGAATTCTGCCGAGA	63:C>G	chr1R	681170136
3344772|F|0-19:A>G-19:A>G	TGCAGCTGCAAGCAAAGCAAAGCGATCCGTGAGCTCACCCTTGTCCTATAGAGGCGACCTTGCGCCGAG	19:A>G	chr1R	681275171
3596025|F|0-42:T>A-42:T>A	TGCAGCTCATGCGCGTGTATCACGATCGATCGTCTCTTGCCATTTGTTTCCCCCGAGATCGGAAGAGCG	42:T>A	chr1R	681924697
5499892|F|0-8:T>A-8:T>A	TGCAGCCGTGCAGTCGAATTTAGTGAGCCGAGATCGGAAGAGCGGTTCAGCAGGAATGCCGAGACCGAT	8:T>A	chr1R	682009216
3576447|F|0-57:C>T-57:C>T	TGCAGTGACCAATCATCACTAGAGCTGTAGTTCCAAATCTCCAACATATTACTATTGCCTTGAGGACGA	57:C>T	chr1R	682272464
3596219|F|0-39:C>T-39:C>T	TGCAGGATGGCACGCCAACATGGAGAGGCAAGGACGCACCCCGAGATCGGAAGAGCGGTTCAGCAGGAA	39:C>T	chr1R	682390940
3576343|F|0-13:G>C-13:G>C	TGCAGCAGCTTCTGCTCACGAATTTCACAGGCCTAACTGGTCTGGTGCAATTTGGTCCGAGATCGGAAG	13:G>C	chr1R	682406361
3347011|F|0-5:T>C-5:T>C	TGCAGTGGCTATTAGGGATTCAGAATCAGCCCCGTGCTTCTTTGACTCGAATCAAGCAGCCCAGCTGAG	5:T>C	chr1R	682836046
5223299|F|0-21:A>C-21:A>C	TGCAGTGGCAGTGGCAGTGGCAGTGGCAGGCGGTGGGGGAGGAAGGGAACGAGCGATCCGATCGATCGA	21:A>C	chr1R	683158906
5212459|F|0-14:G>C-14:G>C	TGCAGCTATCGACTGTCTGTCACCCCGTGCCGTGCCGCGGTTCCGTGCGTGGCAACGGCGTGCGGTGTG	14:G>C	chr1R	683422065
5035244|F|0-31:T>C-31:T>C	TGCAGAACTCCTGGACCATGAGGGCCTCCTGTGGCAGGTCCGTCATGACAACGTGCTTGCTCGGCTGCG	31:T>C	chr1R	684050446
3592588|F|0-20:G>A-20:G>A	TGCAGGCGGCAGTCCTAGGGGGCAGCTTCTGGCATGAGAGGAGACCATAGTGAGTTGGTGACCCGAGAT	20:G>A	chr1R	684056763
3591830|F|0-8:C>G-8:C>G	TGCAGGAACAAGCAACGCGCGCCGAGGTCAGCAACCAGATCCACTCCCCGGCCCGACCGAGATCGGAAG	8:C>G	chr1R	684430881
3593555|F|0-8:G>C-8:G>C	TGCAGGAAGAAGCAACACGCACCGAGGTCAGCAACCAGATCCACTCCCCGAGATCGGAAGAGCGGTTCA	8:G>C	chr1R	684430890
3741866|F|0-8:A>G-8:A>G	TGCAGGGCAAAATTTAGTCAAAACGATGCATGCCAATCCAAAAACACGGCCATCACCACGCCAGCCCGA	8:A>G	chr1R	684480457
6211446|F|0-21:G>T-21:G>T	TGCAGGCTGCGCCGCAGCCACGCTGGCTCCGAGATCGGAAGAGCGGTTCAGCAGGAATGCCGAGACCGA	21:G>T	chr1R	685025723
3580664|F|0-31:C>G-31:C>G	TGCAGCACCTGTCGGCGACGCCGCGCGCGGTCCCCATCGTCGTCGGCGAGCCGAGATCGGAAGAGCGGT	31:C>G	chr1R	685380486
3358356|F|0-29:G>A-29:G>A	TGCAGGCCCGCCTCAAGAAGCTCGCCGACGCCACCTTCTCCCAGTCCCAGGACCGACGGCAGAGCTCCG	29:G>A	chr1R	685381174
3596465|F|0-38:A>C-38:A>C	TGCAGGATGCCGAGGAAAAGGATGAAGATGCCGAGGCCACGGTGCGCCGGGATGTCGGCCTGGATCTTG	38:A>C	chr1R	688209648
3596465|F|0-47:C>A-47:C>A	TGCAGGATGCCGAGGAAAAGGATGAAGATGCCGAGGCCACGGTGCGCCGGGATGTCGGCCTGGATCTTG	47:C>A	chr1R	688209648
4091875|F|0-45:A>G-45:A>G	TGCAGGGAAAGGATTCGCCGACGGGCCCTTCCCCTACGGCCTTCGACGGGCGCACGGAGGGCTCAACCT	45:A>G	chr1R	688209869
5138274|F|0-40:C>G-40:C>G	TGCAGACTGTGAACGATGTGCTGGTTGGAGTGACCTCTGCCGCGCTGTCGCGCTATTATTTTCGCAAGA	40:C>G	chr1R	688711503
4093572|F|0-7:G>T-7:G>T	TGCAGAAGCACACACCATCCAGTCAAGTCACTGAGCGGACAGAGATCAAGCCACTGGCAATCAACAGAG	7:G>T	chr1R	689270683
3883550|F|0-29:G>C-29:G>C	TGCAGGTAGACGGCCGCGGCCTCCAGCACGGCCGCCACCACGTTGGCCCACACTAGGTACACGAAGGCG	29:G>C	chr1R	690486311
5227735|F|0-37:T>C-37:T>C	TGCAGATCCGACCCCGTGCGCATGGCGGAGCTCGCCATGCGCTTCTGGGGTTCTCCGAGATCGGAAGAG	37:T>C	chr1R	690564323
3364988|F|0-46:A>G-46:A>G	TGCAGACAGACAGCCTGGTCGGACGGAATCGGTTGGTCAATGTTTTACCGTGGCTCTTTCCGAGATCGG	46:A>G	chr1R	690567709
3348401|F|0-52:A>G-52:A>G	TGCAGCAGCAAGCATCTTTGAACAACAGCAGCCAGCTAGCCTTTCGAGTGCAACGCACCGAGATCGGAA	52:A>G	chr1R	690602729
3595796|F|0-57:C>T-57:C>T	TGCAGTCAATGCAGCGCCATATGTCAGACTCATACAATCGACGCCTACGTGTATAAGCTCACCGAGATC	57:C>T	chr1R	691192921
3734150|F|0-28:G>T-28:G>T	TGCAGCCCTAGGAGGCAGAGGCGTTGCAGCGAGCTCGTCCAGTGCTGCCATGATCTCCGAGCGTGGGAA	28:G>T	chr1R	691195399
3589398|F|0-36:T>G-36:T>G	TGCAGGTTATAATGGCCGCACTTCGCTTGGTCATTGTGTTCGTCAACGCGTTCGTAACCGCGTGGCCTC	36:T>G	chr1R	691888802
3588693|F|0-8:G>A-8:G>A	TGCAGACAGCCAATATTTCCAAAGCAGACAGTCACTGGGTCCGCCCGAGATCGGAAGAGCGGTTCAGCA	8:G>A	chr1R	691931563
3588693|F|0-17:T>G-17:T>G	TGCAGACAGCCAATATTTCCAAAGCAGACAGTCACTGGGTCCGCCCGAGATCGGAAGAGCGGTTCAGCA	17:T>G	chr1R	691931563
17396802|F|0-66:C>T-66:C>T	TGCAGGTGGTGGTAGCTCCATCGGCATGTCCAACTTTCGGGTCGTCGCCGTGGTCTACGAAAGCGACGT	66:C>T	chr1R	692176327
3744693|F|0-66:C>A-66:C>A	TGCAGCAGGCCGTAGTCCTGCGCCATCAGGTGCTCCATCCGCAGCGGATCGGCACCACTGCTGCTGCTG	66:C>A	chr1R	692311960
3906679|F|0-44:G>C-44:G>C	TGCAGGTAGTCGGCGAAGAACCACGGCGTCTGCGGCTGCTGCATGTGCATCATGGGCGACGGCGAGGCG	44:G>C	chr1R	692314442
3602860|F|0-33:C>G-33:C>G	TGCAGTTCTCGGTGTCGCCTTGGCCCTGTACATCGATCGCCGCCTCAAGATGGAGAACCGAGATCGGAA	33:C>G	chr1R	693993191
3904754|F|0-29:G>C-29:G>C	TGCAGGAGGTAGCGTTCTTCGCTGCCACCGCTCCATAATTACTGTCGCGTCTGGCACGGCAGCGGAGAG	29:G>C	chr1R	694653528
3362324|F|0-13:T>G-13:T>G	TGCAGGTGGGGTCTCTTCTCGGCCGCCATCAACCCTGCAAAACAAGGAAGCAACGGCATCAGCGGAAGG	13:T>G	chr1R	694885752
4485779|F|0-14:A>G-14:A>G	TGCAGGACCTCGGCATACTCCTGCTCCCGAGATCGGAAGAGCGGTTCAGCAGGAATGCCGAGACCGATC	14:A>G	chr1R	695287533
3596820|F|0-16:A>T-16:A>T	TGCAGAGTGCATACAGAGTGGACGGACAGGGACACGCTCGCACACATGATGCCAGCCAGGTTCCGAGAT	16:A>T	chr1R	695991716
3348150|F|0-21:T>C-21:T>C	TGCAGCCTTGCTTTGCAGCTGTGGTGGTGCGTGCTGGGCGGCCAATGCAGGACAGTCTGGGCAGTTTTT	21:T>C	chr1R	696013964
3362303|F|0-43:T>A-43:T>A	TGCAGGCACGTGCTTGGTACCTTGATGGTGCCTCCTATTGGTTTGCTTTGCTTTGGCAAAGCGGGGCAG	43:T>A	chr1R	696565300
3596897|F|0-48:A>G-48:A>G	TGCAGAATTTTTGGCCCTGTGCGGGCTGCACATTTTGTACCACAGAGGACCCGAGATCGGAAGAGCGGT	48:A>G	chr1R	696714970
3582172|F|0-6:C>T-6:C>T	TGCAGTCGCCGCTGCTGGTCGAGGTCACCCAGGTTGACACCGAGATCGGAAGAGCGGTTCAGCAGGAAT	6:C>T	chr1R	696749492
3731754|F|0-60:C>T-60:C>T	TGCAGTTTGGTTTTCCTCCAGGGGGCAAAATAGGCAATGAGTTAATAGGCCTGGGCCAACCGAAGGCAG	60:C>T	chr1R	696760301
3582992|F|0-55:C>G-55:C>G	TGCAGGAAAGGTCCTGACAAATGCAAAGATAAACAGATGGCCTTCGGTCCTAGCTCGGCATCTAGTTCT	55:C>G	chr1R	697432219
3588917|F|0-20:C>T-20:C>T	TGCAGGATGCCCTGCCACCTCGTATTTGTCGTGGCTGTGGGCGGCGCCGAGATCGGAAGAGCGGTTCAG	20:C>T	chr1R	697717125
3588917|F|0-25:T>G-25:T>G	TGCAGGATGCCCTGCCACCTCGTATTTGTCGTGGCTGTGGGCGGCGCCGAGATCGGAAGAGCGGTTCAG	25:T>G	chr1R	697717125
3588917|F|0-44:C>T-44:C>T	TGCAGGATGCCCTGCCACCTCGTATTTGTCGTGGCTGTGGGCGGCGCCGAGATCGGAAGAGCGGTTCAG	44:C>T	chr1R	697717125
3884088|F|0-14:C>A-14:C>A	TGCAGGGCTTTGAGCTCCACGACGACGACCACATGCTCGCCGGTAACCCCGCCGTGCACTCCACTGCTG	14:C>A	chr1R	698687395
3734744|F|0-14:C>A-14:C>A	TGCAGGGCTTTGAGCTCCACGACGACGACCACATGCTCGCCGAGATCGGAAGAGCGGTTCAGCAGGAAT	14:C>A	chr1R	698687422
3364475|F|0-5:A>G-5:A>G	TGCAGAGCTTTGAGCTCCACGACGACGACGACATGCTCGTCGGTAACCCCGCCGTGCACTCCACTGCTG	5:A>G	chr1R	698750624
3597739|F|0-28:T>C-28:T>C	TGCAGCCGCAGGGCGTGGGTGGGCTCGTTCTCCTCCTGCTGCACGACGCAGAGGGAGCGGCCGTCCGAG	28:T>C	chr1R	699880750
3592786|F|0-37:C>A-37:C>A	TGCAGTTCCACAGGCTTCTAGAGACGGGCACCATCATCCACCGAGATCGGAAGAGCGGTTCAGCAGGAA	37:C>A	chr1R	700189343
7069109|F|0-13:C>G-13:C>G	TGCAGATGGGGCTCCACGTCGGGGGCCGAGATCGGAAGAGCGGTTCAGCAGGAATGCCGAGACCGATCT	13:C>G	chr1R	700963987
17394142|F|0-19:A>G-19:A>G	TGCAGATTGGCTAAGATACAATCATGATTCTGTCAAAAAAGAAGTTTAATGAATATCATTCCGAGATCG	19:A>G	chr1R	701078069
3883612|F|0-9:T>C-9:T>C	TGCAGGGACTTTCGCGTCGTACATGGTCGTGAGCGCGTTCGCCCTCGTGTTCGTCATACTTTGGGTGCC	9:T>C	chr1R	701101986
3883612|F|0-55:A>G-55:A>G	TGCAGGGACTTTCGCGTCGTACATGGTCGTGAGCGCGTTCGCCCTCGTGTTCGTCATACTTTGGGTGCC	55:A>G	chr1R	701101986
3350175|F|0-8:C>G-8:C>G	TGCAGCACCGTGAAGTGATCCCTGCCGCAATGTACTCCGATGGTGTTCCGAGATCGGAAGAGCGGTTCA	8:C>G	chr1R	701113453
3350175|F|0-32:T>A-32:T>A	TGCAGCACCGTGAAGTGATCCCTGCCGCAATGTACTCCGATGGTGTTCCGAGATCGGAAGAGCGGTTCA	32:T>A	chr1R	701113453
3892472|F|0-10:C>G-10:C>G	TGCAGTTCTCCGTGTTCGGCTCGCTGTCCAACGTCGGCGCCATGGTCGGGGCCATCGCCAGCGGCCAGA	10:C>G	chr1R	701126052
5205664|F|0-11:T>C-11:T>C	TGCAGCTCGTGTCAGCGCAGACGTACACCTCCCGAGATCGGAAGAGCGGTTCAGCAGGAATGCCGAGAC	11:T>C	chr1R	701448683
5226345|F|0-26:C>G-26:C>G	TGCAGCCTCTTCAACCCGACGCCGTCCCTCTCGGCCATGATCGTCAACAGGTACAGGCTCAGGGGCAAC	26:C>G	chr1R	701506729
5034690|F|0-46:A>C-46:A>C	TGCAGCGGCCGCGCGTGGATGATGATGCCCGTCCCCTCGCCAGCCGACGCCATCGCCGCTGATGCTCGC	46:A>C	chr1R	701734697
3592046|F|0-29:G>C-29:G>C	TGCAGCTTCCGCGGCGTGGCGACGACGAAGGCGGACGCGGCCCCGAGATCGGAAGAGCGGTTCAGCAGG	29:G>C	chr1R	702171004
3884611|F|0-7:G>A-7:G>A	TGCAGGCGTCGGTGAACGCGGACGGGGCCTTCACCAAGGTTTTCGCCGAGATCGGAAGAGCGGTTCAGC	7:G>A	chr1R	702491429
3596272|F|0-23:C>T-23:C>T	TGCAGGGTGATGCTGTAGGACGGCCTGTTGCTGTTGCGCGGCGTGGCCCGAGATCGGAAGAGCGGTTCA	23:C>T	chr1R	702491474
3890383|F|0-44:C>G-44:C>G	TGCAGCCAGCATATGCCGTTGTGCCGGGACGCGCGGCGACCTACCTGCTTTCCGAGATCGGAAGAGCGG	44:C>G	chr1R	704271191
3585981|F|0-35:C>T-35:C>T	TGCAGCGAGCACTCGAAGTCCGCCGCGGACAGCGCCCCCTCCGAGATCGGAAGAGCGGTTCAGCAGGAA	35:C>T	chr1R	704603021
3355598|F|0-13:G>T-13:G>T	TGCAGCGTACAGAGATGTCAGCCCATGTGTTCTGTGGCCATGGCCCCGAGATCGGAAGAGCGGTTCAGC	13:G>T	chr1R	704609262
3365031|F|0-24:C>G-24:C>G	TGCAGCGTACAGAGTACAGATCGACCATCACGACCTCGAACGGCCACCCCATGTGGCCCGAGATCGGAA	24:C>G	chr1R	704985320
3365031|F|0-49:C>A-49:C>A	TGCAGCGTACAGAGTACAGATCGACCATCACGACCTCGAACGGCCACCCCATGTGGCCCGAGATCGGAA	49:C>A	chr1R	704985320
3594417|F|0-39:C>T-39:C>T	TGCAGAAATCTGAAAGAGTTTTCCACCTCAGGGTGCACACGGCGTACTAGTTCCGAGATCGGAAGAGCG	39:C>T	chr1R	705117298
3344167|F|0-9:T>C-9:T>C	TGCAGCAAATCATCGTACTTGTTAATAGCACGATGGACACAGTTGTTTGCAAGTATTGCCGAGATCGGA	9:T>C	chr1R	705119053
3905529|F|0-32:C>G-32:C>G	TGCAGCCGCACAGAGAACAAATCGTAAGAACCCAGAGCAAAATCCAAGCCCGAGATCGGAAGAGCGGTT	32:C>G	chr1R	705338317
3896327|F|0-20:C>T-20:C>T	TGCAGTGCACTGGCTATTTACCATCGGCCGAGATCGGAAGAGCGGTTCAGCAGGAATGCCGAGACCGAT	20:C>T	chr1R	705475592
3600528|F|0-44:C>T-44:C>T	TGCAGCTTCGGCCACCTCAAGAACTTGGAACCCAACAAAACGGGCCACGTGGATCCCATCCTCCCAATC	44:C>T	chr1R	705578365
17404728|F|0-22:C>G-22:C>G	TGCAGGGCGCGGGTTCGTGGGACGGGCTGCTGGACCCGCTGGACCGAGATCGGAAGAGCGGTTCAGCAG	22:C>G	chr1R	706155451
3345987|F|0-32:G>C-32:G>C	TGCAGCCTCTTCAACCCGACGCCCTCGCTCTCGGCCATGGTCGTCAGCCGCTACAAGCTCCGAGATCGG	32:G>C	chr1R	706691520
3734711|F|0-28:A>G-28:A>G	TGCAGGTCTCTGGGATTCCAGCTCCGTCAGGACTGGATTGGCAGTTCGGTCCGAGATCGGAAGAGCGGT	28:A>G	chr1R	706692377
4486715|F|0-22:T>C-22:T>C	TGCAGCAGAAATCCGTTCAAAATAGGCCGAGATCGGAAGAGCGGTTCAGCAGGAATGCCGAGACCGATC	22:T>C	chr1R	706698362
3364970|F|0-54:G>T-54:G>T	TGCAGCGGCACAGCCACTGCCTGATGACGATGACGATCTGATCGAGTAGAGAGAGGATCATGAGTCTGT	54:G>T	chr1R	706952549
3591669|F|0-10:T>C-10:T>C	TGCAGCCGATTGGCGCTGAGACGGCTCCCGTGTGCAGGTAAAGCCAATCTGTGCACGGTCGGTCCCGTG	10:T>C	chr1R	707607348
3901668|F|0-9:A>G-9:A>G	TGCAGACCAACAGCAACGTCCCGCTGGACTCTAGCAGGTATCGCGGCGAGTCTTTGAGGACCCGAGATC	9:A>G	chr1R	707814005
3901668|F|0-12:G>A-12:G>A	TGCAGACCAACAGCAACGTCCCGCTGGACTCTAGCAGGTATCGCGGCGAGTCTTTGAGGACCCGAGATC	12:G>A	chr1R	707814005
3901668|F|0-34:C>T-34:C>T	TGCAGACCAACAGCAACGTCCCGCTGGACTCTAGCAGGTATCGCGGCGAGTCTTTGAGGACCCGAGATC	34:C>T	chr1R	707814005
3906076|F|0-19:G>T-19:G>T	TGCAGCAGCGTCGTCGACGGGTCGTCCATGTCCGTGCGCCCCGAGATCGGAAGAGCGGTTCAGCAGGAA	19:G>T	chr1R	707863013
3589701|F|0-22:G>A-22:G>A	TGCAGGGCCATGAACAGCCCCAGGCTGAACATGGCCATCCCCAGCCCCGCGTCGGAGAGGATGGAGATG	22:G>A	chr1R	707948783
3909607|F|0-46:C>G-46:C>G	TGCAGAAGCTCCTCGTCCTCGCCTCGCTCGCCGTCTGGTCCCGCCTCCCCGTCCGCTTCGCCGAGATCG	46:C>G	chr1R	707950200
3362124|F|0-23:C>A-23:C>A	TGCAGCTCGATGCCGCACTATCACTGTTCTACATCGTCCTTGCCATCTTCCTAGTGGTGCATGTTCGTG	23:C>A	chr1R	708522244
3603085|F|0-9:C>T-9:C>T	TGCAGGTTTCAGCCACACGTTTTACTACTAGCATATGTATGCAGTGATGCAATCTACATATGTTGTCAA	9:C>T	chr1R	708613883
3603085|F|0-60:T>G-60:T>G	TGCAGGTTTCAGCCACACGTTTTACTACTAGCATATGTATGCAGTGATGCAATCTACATATGTTGTCAA	60:T>G	chr1R	708613883
3596586|F|0-15:T>A-15:T>A	TGCAGCGCGGCATCGTCGCCACCAACCAGACCGCGCAAAGCGTGACGTCCACGCTGCACATCATCTCAG	15:T>A	chr1R	708627560
5040808|F|0-63:A>C-63:A>C	TGCAGCGTGTCGTTCGAGGAGGCCGCCGCTGGGAGCACCCTTGCGTTGACGGCAGGGGAGACGACGCCG	63:A>C	chr1R	708627626
17360619|F|0-66:A>C-66:A>C	TGCAGCGTGTCGTTCGAGGAGGCCGCCGCTGGGAGCACCCTTGCGTTGACGGCAGGGGAGACGCCGAGA	66:A>C	chr1R	708627626
5223107|F|0-44:G>T-44:G>T	TGCAGACCTCGGAGGCTGGAGAGCTGCCGCTCGAGACGGCCCGAGAAGGTCTTGAAGTGGTCAAACCGA	44:G>T	chr1R	709213701
3358988|F|0-16:G>A-16:G>A	TGCAGTCGCTTGCCAAGGCTCTCTCGCACTACTACAAGGCCCGAGATCGGAAGAGCGGTTCAGCAGGAA	16:G>A	chr1R	709621640
3343811|F|0-16:A>C-16:A>C	TGCAGCCTGAATTCATAATCATCAACCATTGCCGTGTGCTTTGGAAAAATAAAACATTGTCGTACGTGT	16:A>C	chr1R	709927111
17403496|F|0-7:G>C-7:G>C	TGCAGCTGCTCGTGCTCCAAGTCCAGGTACCCCAGCATGTCGTACAGCGACGACGGCGTGGACGCCGCC	7:G>C	chr1R	709959500
3591163|F|0-25:G>T-25:G>T	TGCAGCTCCTCATGCTCCAAGTCCAGGTACCCCAGCATGTCGTACAGCGAAGACGGCGTGGACGCCGCC	25:G>T	chr1R	709959500
3591163|F|0-47:C>T-47:C>T	TGCAGCTCCTCATGCTCCAAGTCCAGGTACCCCAGCATGTCGTACAGCGAAGACGGCGTGGACGCCGCC	47:C>T	chr1R	709959500
3736928|F|0-17:C>T-17:C>T	TGCAGAGCGGGCAGGTGCTCTTCTTCTCCATCCACAGCGCGAGGCAGCGCCGAGATCGGAAGAGCGGTT	17:C>T	chr1R	710156848
3735006|F|0-56:G>A-56:G>A	TGCAGGTAGTCGGTGATGCTGGAGTAGGCCGACGGCGTGACACCACCATCGTCGCCGCCGCCGCCGCAC	56:G>A	chr1R	710292545
3745326|F|0-22:C>T-22:C>T	TGCAGCCAGAGGAGCAGCGGCGCGTCGGCGAGCGGGGCGCTGGCCTCGTAGAAGGCGTAGAAGAGGGAG	22:C>T	chr1R	710400711
3733391|F|0-30:T>C-30:T>C	TGCAGCTGGTTCTTCTCGGCGTCGCCGTCGTCGTCGTCTCGGCCTCGGCTGATGCGGCGTTTCCAAGAG	30:T>C	chr1R	710442828
3354961|F|0-9:T>C-9:T>C	TGCAGAGTCTGCATCGGCCTTGGGAGAGGAAGGAGGAGTAACCATTGCTCTGATTACCAAACTAAGCGT	9:T>C	chr1R	710464484
3354961|F|0-41:C>G-41:C>G	TGCAGAGTCTGCATCGGCCTTGGGAGAGGAAGGAGGAGTAACCATTGCTCTGATTACCAAACTAAGCGT	41:C>G	chr1R	710464484
17390117|F|0-60:C>A-60:C>A	TGCAGAGTCTGCATCGGCCTTGGGAGAGGAAGGAGGAGTAAGCATTGCTCTGATTACCAACCTAAGCGT	60:C>A	chr1R	710464484
3750538|F|0-23:A>G-23:A>G	TGCAGATCAAGGGCAGAGCACACAACCCCATAGCTCCCCTTGCCAATCACCTCCTGGATCTTGTACCGA	23:A>G	chr1R	710473142
4094285|F|0-28:G>C-28:G>C	TGCAGGAGTCGCCGGAGCTGAGGGAGATGATCGACTCGGAGTTCTGCGACACGGGCTCGCTGTCGGCGG	28:G>C	chr1R	710479984
3732751|F|0-46:C>G-46:C>G	TGCAGGTGGCGCTGGACTACGCGTGCGGGCAGGGCGCGGACTGCTCCCCGAGATCGGAAGAGCGGTTCA	46:C>G	chr1R	710646770
4496216|F|0-68:C>G-68:C>G	TGCAGGTGCATCAAAAAGTCAGGTCCATTGCAATTGGATCGTCGTCTGGTTGGGGTGGAAAGGGAACTC	68:C>G	chr1R	712127398
3894893|F|0-53:C>A-53:C>A	TGCAGTTCCACGACGACGCACGTTTGCTCCTTCGAAGACGTTGTCACTGGCGCCGTGAAAGCGGCAATG	53:C>A	chr1R	712659395
3581050|F|0-41:G>A-41:G>A	TGCAGTCGCCGCCGCGACCGCCGTTTCCATCTCCATCGCAGGCGGCCTGAGCGGGACGGCGTCCAGAAG	41:G>A	chr1R	713405926
5217717|F|0-58:T>G-58:T>G	TGCAGTCGCCGCCGCGACCGCCGTTTCCATCTCCATCGCAGGCGGCCTGAGCGGGACGTCGTCGAGAAG	58:T>G	chr1R	713405926
3582659|F|0-18:C>A-18:C>A	TGCAGCAGCGACGACTACCAGCTGCCACCTCCAACGTTGCCGCCGCCGAGATCGGAAGAGCGGTTCAGC	18:C>A	chr1R	713416400
3344199|F|0-24:A>G-24:A>G	TGCAGCAGCACGAGCAAACCATCCAACCAACTAATACTTCAGCACCGAGATCGGAAGAGCGGTTCAGCA	24:A>G	chr1R	713507623
3595648|F|0-55:C>G-55:C>G	TGCAGGGCCTTGACGAAGCTCTTGCTGCGCTCCATGGAGGCCTCGTCGACGGTGGCCCCCTCCCAGCCC	55:C>G	chr1R	714467225
3731635|F|0-9:T>G-9:T>G	TGCAGATGTTTCAAGGCTCACTTGCCTTGTTGTGACCGCTGCAAGTGCAAGGAGTGCAGAAATCGGGGG	9:T>G	chr1R	715905987
3906931|F|0-10:C>T-10:C>T	TGCAGCTCCACGCGCAGGCGAAGGGGAGGCCCGCCAGCAGTACGGTGATCGCCGACCCCGACGTGGGCG	10:C>T	chr1R	716630665
3906931|F|0-36:G>A-36:G>A	TGCAGCTCCACGCGCAGGCGAAGGGGAGGCCCGCCAGCAGTACGGTGATCGCCGACCCCGACGTGGGCG	36:G>A	chr1R	716630665
3355800|F|0-53:C>G-53:C>G	TGCAGCTCGCGCACCCACGCAGTGACCTCGTCGAACTCCCTTCGTCCGCTCCCCATGCCCGAGATCGGA	53:C>G	chr1R	716889002
3362140|F|0-18:G>T-18:G>T	TGCAGGTCTTGCGTGACTGACTGATACTTGAGCTGTAATAACTTGTGTTCGGTCAGGGCTCGAGCTTTT	18:G>T	chr1R	716978687
3362140|F|0-51:G>C-51:G>C	TGCAGGTCTTGCGTGACTGACTGATACTTGAGCTGTAATAACTTGTGTTCGGTCAGGGCTCGAGCTTTT	51:G>C	chr1R	716978687
3745223|F|0-66:A>C-66:A>C	TGCAGCTGCCTCCTGGGAAATGCACATCCCCGAAGCAGAATCAGGTTCAGTGTGGCTCCTGCTCAGAGG	66:A>C	chr1R	717171315
3744839|F|0-16:C>G-16:C>G	TGCAGATTTCTCGAACCGCTTTTACGGTTCTTGGTTCCGCGAAAGGGGGCAGGGGAGAATCCGAGATCG	16:C>G	chr1R	717172152
3744839|F|0-37:C>A-37:C>A	TGCAGATTTCTCGAACCGCTTTTACGGTTCTTGGTTCCGCGAAAGGGGGCAGGGGAGAATCCGAGATCG	37:C>A	chr1R	717172152
17402519|F|0-52:A>G-52:A>G	TGCAGATTTCTCGAACGGCTTTTACGGTTCTTGGTTCCGCGAAAGGGGGCAGAGGAGAATCCGAGATCG	52:A>G	chr1R	717172152
3902112|F|0-10:A>C-10:A>C	TGCAGCCCTGAGACAGGATATCCTTCATCCCTTCCTTGTAGCGTTGACTCCGAGATCGGAAGAGCGGTT	10:A>C	chr1R	717224368
4494178|F|0-14:T>A-14:T>A	TGCAGGTGAGGGAGTGGCTTTTTGGATGGTTGCCCGAGATCGGAAGAGCGGTTCAGCAGGAATGCCGAG	14:T>A	chr1R	717288196
3579598|F|0-8:C>G-8:C>G	TGCAGCTGCCCGTCGGACATTATCCTCGGCGTCCGTCGGAGGGCTCCCACCTGCGGCGCCGAGATCGGA	8:C>G	chr1R	717577770
3579598|F|0-47:C>G-47:C>G	TGCAGCTGCCCGTCGGACATTATCCTCGGCGTCCGTCGGAGGGCTCCCACCTGCGGCGCCGAGATCGGA	47:C>G	chr1R	717577770
7091793|F|0-7:G>C-7:G>C	TGCAGGGGGACAACATGAGCAAGAACATCCGCGCCGAGATCGGAAGAGCGGTTCAGCAGGAATGCCGAG	7:G>C	chr1R	717578576
3886894|F|0-23:C>T-23:C>T	TGCAGATCGCGCGCGGCATGGAGCACCTCCACTCCAAGAAGATCTACCACGGCGAGCTCAACCCGTCCA	23:C>T	chr1R	717578930
3600359|F|0-29:A>C-29:A>C	TGCAGCGCGGACTCAGAGACGCCGTCTGGAAGTACCGAGGACGCCGAGATCGGAAGAGCGGTTCAGCAG	29:A>C	chr1R	718339780
3349128|F|0-51:G>A-51:G>A	TGCAGCCACAAATCGCATCACACCATGAGCAAGCAACAGAAACGGAAGCTCGCATCGAAAACCCCATCC	51:G>A	chr1R	718346238
3889710|F|0-30:A>G-30:A>G	TGCAGGTGCTGAACCCTCAGCAGGGAGGGCATGTCGGCCTGCGCCTTTCCGAGATCGGAAGAGCGGTTC	30:A>G	chr1R	719387094
3364811|F|0-6:C>T-6:C>T	TGCAGGCGTCACCGTCACCTCCTCGATCAGCGCCTCAATCTCCGAGATCGGAAGAGCGGTTCAGCAGGA	6:C>T	chr1R	719551141
3364811|F|0-31:G>A-31:G>A	TGCAGGCGTCACCGTCACCTCCTCGATCAGCGCCTCAATCTCCGAGATCGGAAGAGCGGTTCAGCAGGA	31:G>A	chr1R	719551141
3349247|F|0-63:G>A-63:G>A	TGCAGAGTTGGACTTGGAGTGCTCCTCATCGTCTTCCTCCCGCTGCTTCAGCTCGATGGTGCAGTCAAT	63:G>A	chr1R	719567871
100788662|F|0-47:G>A-47:G>A	TGCAGACGAGCAAATGCGGGTGGTCTGGCTCGCGGTCGAAGAGCACGGCGGTGCCCGAGATCGGAAGAG	47:G>A	chr1R	720843968
4490701|F|0-49:A>G-49:A>G	TGCAGACGAGCAAATGCGGGTGGTCTGGCTCGCGGTCGAAGAGCACGACAGTGCCCGAGATCGGAAGAG	49:A>G	chr1R	720843968
17397607|F|0-6:C>T-6:C>T	TGCAGTCAGTTCGTTTAGGGATTATTAGGGTTGAGAGGTGCTCCTCCGAGATCGGAAGAGCGGTTCAGC	6:C>T	chr1R	720984511
3354545|F|0-18:C>T-18:C>T	TGCAGGAGATTCCAGTGGCAACCACGACCAAGGGATGCTGCAACCGTGACCGAGATCGGAAGAGCGGTT	18:C>T	chr1R	721386346
3354545|F|0-27:C>G-27:C>G	TGCAGGAGATTCCAGTGGCAACCACGACCAAGGGATGCTGCAACCGTGACCGAGATCGGAAGAGCGGTT	27:C>G	chr1R	721386346
3576552|F|0-47:G>C-47:G>C	TGCAGCAGGGGATCGACGACCTTGGCGTTGAGCCAGGCGAGGACCACGGCCATCTCTTCCCCCCCTCCT	47:G>C	chr1R	721646059
3342344|F|0-9:T>G-9:T>G	TGCAGCTGTTGCTGTCAGTTAGTCACTCTCCTATTGACCGAGATCGGAAGAGCGGTTCAGCAGGAATGC	9:T>G	chr1R	723199330
3342344|F|0-11:C>A-11:C>A	TGCAGCTGTTGCTGTCAGTTAGTCACTCTCCTATTGACCGAGATCGGAAGAGCGGTTCAGCAGGAATGC	11:C>A	chr1R	723199330
3586180|F|0-6:C>G-6:C>G	TGCAGACGACGGACAAATCACGACACTGGGCAGAGTTCAAGATCGACTCGACTGTGGCCTCGCTTTAGA	6:C>G	chr1R	723248246
3747849|F|0-61:C>T-61:C>T	TGCAGATGCATGTACGCGCTCAAGGAGCTGACCTTGGTGGCGACAACGACAAGACGGACGGCGCAGAAG	61:C>T	chr1R	724677212
3578791|F|0-32:T>G-32:T>G	TGCAGCGCCGACTTGTCGAGCACCTGGTCGTCTGCCAGCGACCCCGAGATCGGAAGAGCGGTTCAGCAG	32:T>G	chr1R	724701727
5227345|F|0-41:G>C-41:G>C	TGCAGCGCCGACTTGTCGAGCACCTGGTCGTCGGCCAGCGAGCCCGAGATCGGAAGAGCGGTTCAGCAG	41:G>C	chr1R	724701727
3348773|F|0-10:G>C-10:G>C	TGCAGGACCTGCCCGTGGTGCTCGGCGCCTGCTGCGTGCTCCACAACATCTGCGAGGCCAGAGGGGAGG	10:G>C	chr1R	724701995
4105146|F|0-14:C>G-14:C>G	TGCAGCAGCGTCGCCTCCGCCGACTTCGAGGGCCTCTTCTCCCCCTCCGAGATCGGAAGAGCGGTTCAG	14:C>G	chr1R	724708896
3575990|F|0-13:A>G-13:A>G	TGCAGCTGCTTCGAATTCCTCAGGAAGCTCCACCACCGCCCCGCCGCCGAGATCGGAAGAGCGGTTCAG	13:A>G	chr1R	725861333
4101773|F|0-8:G>C-8:G>C	TGCAGCACGGTGTGACTGCCGATGTACCCCGCGCCGCCCGTCACAAGGATCGTACGAAGCACAGCAGAC	8:G>C	chr1R	726190053
3360365|F|0-55:C>T-55:C>T	TGCAGCGCCTCGACCTCTCCGCCTTGCCCGCGCTCCAGGTGCTCGACCTCTACGACAACGACCTCGCCG	55:C>T	chr1R	726552747
4485422|F|0-32:G>T-32:G>T	TGCAGACGCTTCTCCTGAGCGGCAACCAGCTCGCCGAGATCGGAAGAGCGGTTCAGCAGGAATGCCGAG	32:G>T	chr1R	726553806
3578302|F|0-57:C>T-57:C>T	TGCAGACCTCGTGCTCCAGAGAATCCTGCGCGAAGCGCCGCCACGACCAACAAGCGCCGAGAGCCCGAG	57:C>T	chr2R	841066
5212550|F|0-14:A>C-14:A>C	TGCAGGCTCCAGCTAAGATCCATCACCGTTACCGAGATCGGAAGAGCGGTTCAGCAGGAATGCCGAGAC	14:A>C	chr2R	1015863
3589113|F|0-18:C>A-18:C>A	TGCAGCAAGACCTCGGCGCCGATGTGATCGGCCTCGCTACGCCGCCGAGATCGGAAGAGCGGTTCAGCA	18:C>A	chr2R	2795103
3589113|F|0-23:G>T-23:G>T	TGCAGCAAGACCTCGGCGCCGATGTGATCGGCCTCGCTACGCCGCCGAGATCGGAAGAGCGGTTCAGCA	23:G>T	chr2R	2795103
4101939|F|0-11:C>A-11:C>A	TGCAGTGGCGCCATGGGCAGCATGGCCATGCAGCCGCTCGACCTCGGCGTGACGCAGCCGAGATCGGAA	11:C>A	chr2R	3738814
5805404|F|0-11:G>C-11:G>C	TGCAGCGGCGCGCGCTTCCTCGTCGGCGCCGAGATCGGAAGAGCGGTTCAGCAGGAATGCCGAGACCGA	11:G>C	chr2R	3756163
3884575|F|0-16:G>C-16:G>C	TGCAGTGGCGCAATTGGCAGCATGGCCATGCAGCCGCTCGATCTCGGCGTGACGCAGCCGAGATCGGAA	16:G>C	chr2R	3756379
3884575|F|0-24:G>A-24:G>A	TGCAGTGGCGCAATTGGCAGCATGGCCATGCAGCCGCTCGATCTCGGCGTGACGCAGCCGAGATCGGAA	24:G>A	chr2R	3756379
5805086|F|0-10:A>G-10:A>G	TGCAGCGGCCAATCGCGCGCCGCTCGCCTTGGGTGTGACGCAGCCGAGATCGGAAGAGCGGTTCAGCAG	10:A>G	chr2R	3756477
5805086|F|0-24:C>A-24:C>A	TGCAGCGGCCAATCGCGCGCCGCTCGCCTTGGGTGTGACGCAGCCGAGATCGGAAGAGCGGTTCAGCAG	24:C>A	chr2R	3756477
5805086|F|0-27:C>A-27:C>A	TGCAGCGGCCAATCGCGCGCCGCTCGCCTTGGGTGTGACGCAGCCGAGATCGGAAGAGCGGTTCAGCAG	27:C>A	chr2R	3756477
3883016|F|0-10:C>G-10:C>G	TGCAGAAGCTCGTCATCCTGTCGGCGCTCGCCGTGTGGCACAACGTGCTGTCCCGAGATCGGAAGAGCG	10:C>G	chr2R	3966993
3883016|F|0-28:C>G-28:C>G	TGCAGAAGCTCGTCATCCTGTCGGCGCTCGCCGTGTGGCACAACGTGCTGTCCCGAGATCGGAAGAGCG	28:C>G	chr2R	3966993
3590088|F|0-26:C>G-26:C>G	TGCAGCGAGTAGATCTCGACGCCCGTCAGGTTGGACGCGCGCGGCGTCATGGCGTTGGACGCGCCGCGG	26:C>G	chr2R	3967473
3350414|F|0-58:C>T-58:C>T	TGCAGTGTAGTTGTCATGACTGAAGCCGTCGAAACGGAATGGGGGACATTTCCTCCGCCTCCACCCGTC	58:C>T	chr2R	4009116
3601940|F|0-26:G>C-26:G>C	TGCAGCTTCATCTGGTCGTGGAACCTGCGGATGAACACGTCGGCGACGTGGTCTATCTCGTCCTCCAGC	26:G>C	chr2R	4321412
3590840|F|0-31:C>T-31:C>T	TGCAGCCATACAGGGATAGTGTCTCGAGCGCCGAGAACTCGCCGAGATCGGAAGAGCGGTTCAGCAGGA	31:C>T	chr2R	4784123
3590840|F|0-39:C>G-39:C>G	TGCAGCCATACAGGGATAGTGTCTCGAGCGCCGAGAACTCGCCGAGATCGGAAGAGCGGTTCAGCAGGA	39:C>G	chr2R	4784123
7356885|F|0-22:C>T-22:C>T	TGCAGAGTGAAAATGAACGGTGCGGTTACTCGCAATGGGGGGAGCAAACAAATGAGCTGGGGGAGGGTG	22:C>T	chr2R	4910366
3589356|F|0-26:G>C-26:G>C	TGCAGAAGAGGAGGAGACGGGCGCTTGAAGATTAAGACTTCTTTTATTGCTTCACTACCTGCCGCTCTA	26:G>C	chr2R	4910432
3589356|F|0-35:G>T-35:G>T	TGCAGAAGAGGAGGAGACGGGCGCTTGAAGATTAAGACTTCTTTTATTGCTTCACTACCTGCCGCTCTA	35:G>T	chr2R	4910432
3903455|F|0-9:T>C-9:T>C	TGCAGGTTCTGCTTCAGGTCTGCCAGGCACTCTAGCAGGAACTGCGCCCTCAATGCTGCAACAATCGAC	9:T>C	chr2R	5013415
3903455|F|0-21:G>C-21:G>C	TGCAGGTTCTGCTTCAGGTCTGCCAGGCACTCTAGCAGGAACTGCGCCCTCAATGCTGCAACAATCGAC	21:G>C	chr2R	5013415
3903455|F|0-45:G>A-45:G>A	TGCAGGTTCTGCTTCAGGTCTGCCAGGCACTCTAGCAGGAACTGCGCCCTCAATGCTGCAACAATCGAC	45:G>A	chr2R	5013415
3903455|F|0-68:C>T-68:C>T	TGCAGGTTCTGCTTCAGGTCTGCCAGGCACTCTAGCAGGAACTGCGCCCTCAATGCTGCAACAATCGAC	68:C>T	chr2R	5013415
3737633|F|0-13:G>A-13:G>A	TGCAGTTGAACGGGGAGTAGGTGCTCGACGATCTGGGGTCGAAGAGCGGGTCCGCCTGCGGGTGGCACT	13:G>A	chr2R	5132108
3581648|F|0-6:T>C-6:T>C	TGCAGCTACATCGGCATGTCACTATAGCACGCCTTCCATGCAAGCCCGAGATCGGAAGAGCGGTTCAGC	6:T>C	chr2R	5517304
5504640|F|0-7:G>A-7:G>A	TGCAGAAGAAGTCGACGATGAGGACGGCCGAGATCGGAAGAGCGGTTCAGCAGGAATGCCGAGACCGAT	7:G>A	chr2R	8255100
3595513|F|0-26:C>G-26:C>G	TGCAGCATCGCGCTCGACGTCGCCGCCGAGCTTGGCGTCCCCGAGATCGGAAGAGCGGTTCAGCAGGAA	26:C>G	chr2R	8255127
3738892|F|0-11:A>G-11:A>G	TGCAGATCACGAGAGATGGCGCGCCCGCCGCTCCGCTCCGAGATCGGAAGAGCGGTTCAGCAGGAATGC	11:A>G	chr2R	8577807
3342209|F|0-6:G>T-6:G>T	TGCAGGGTGGACATTTTGGAATAAATAAACAGTTTAGTGCCTTGCAAATCCGAGATCGGAAGAGCGGTT	6:G>T	chr2R	8578006
3342209|F|0-27:A>G-27:A>G	TGCAGGGTGGACATTTTGGAATAAATAAACAGTTTAGTGCCTTGCAAATCCGAGATCGGAAGAGCGGTT	27:A>G	chr2R	8578006
3342209|F|0-38:G>A-38:G>A	TGCAGGGTGGACATTTTGGAATAAATAAACAGTTTAGTGCCTTGCAAATCCGAGATCGGAAGAGCGGTT	38:G>A	chr2R	8578006
3342209|F|0-41:T>G-41:T>G	TGCAGGGTGGACATTTTGGAATAAATAAACAGTTTAGTGCCTTGCAAATCCGAGATCGGAAGAGCGGTT	41:T>G	chr2R	8578006
3739832|F|0-26:A>C-26:A>C	TGCAGCAGACATGCAGATGGTGAGACACAGGTCCGAGATCGGAAGAGCGGTTCAGCAGGAATGCCGAGA	26:A>C	chr2R	9820040
3898532|F|0-23:C>T-23:C>T	TGCAGTACTGGATCTCCGTGCGGCCCTTCGCCGAGATCGGAAGAGCGGTTCAGCAGGAATGCCGAGACC	23:C>T	chr2R	9891546
3578021|F|0-37:G>A-37:G>A	TGCAGGCCCGTTTCCGCGGCTCTTTTTCGCGATTTTCGGATGCGGCGCCGCCCAATGCCGAGATCGGAA	37:G>A	chr2R	9921157
3351076|F|0-28:C>A-28:C>A	TGCAGATCAGCATCACTCATTCTGTGATCCAATTCAGGTGGTCGATCATCGCGTCGCAGCTCCCCGAGA	28:C>A	chr2R	10309269
17396950|F|0-37:G>C-37:G>C	TGCAGCGGCGGCCAGGCGTCGCGGCTCTCAGGGCAGAGCGGGTCGAAGAAGGCCTCCACCACCACGGCC	37:G>C	chr2R	10477931
3342322|F|0-14:C>G-14:C>G	TGCAGAAGACAAAACAGCAGTGACGCTCCAACTAAAATTACCCGAGATCGGAAGAGCGGTTCAGCAGGA	14:C>G	chr2R	10974727
7092142|F|0-24:T>G-24:T>G	TGCAGTTGTGGCAGGAGAAGGAGGTGTGCACGCCCCGAGATCGGAAGAGCGGTTCAGCAGGAATGCCGA	24:T>G	chr2R	13106413
3598488|F|0-5:T>C-5:T>C	TGCAGTCTAGCGAGCATGTTGCCGGCACAGATCCTGTAGCCGCCACCGAACACCTGGTACGTCCCTGGC	5:T>C	chr2R	13273517
3598286|F|0-34:C>A-34:C>A	TGCAGTGGATCATGATAATCTATTTGATTCAAGCCAGATCACCGAGATCGGAAGAGCGGTTCAGCAGGA	34:C>A	chr2R	13275112
5205883|F|0-25:G>C-25:G>C	TGCAGGAGGCGCTCGTCGACGTCGGGTGGGTCCGAGATCGGAAGAGCGGTTCAGCAGGAATGCCGAGAC	25:G>C	chr2R	13529651
3890925|F|0-29:C>T-29:C>T	TGCAGCTTGGAGTAGTACGACGGCCAGGACTACTAGTTCACCGAGATCGGAAGAGCGGTTCAGCAGGAA	29:C>T	chr2R	13738491
3595670|F|0-24:C>T-24:C>T	TGCAGTAGTCGAGGTCGTCGACCACGTCGTCCGCGTCGTAGAGCGCCTCCCTGAGAGCCGCGAGGGACG	24:C>T	chr2R	14490029
3595670|F|0-46:C>A-46:C>A	TGCAGTAGTCGAGGTCGTCGACCACGTCGTCCGCGTCGTAGAGCGCCTCCCTGAGAGCCGCGAGGGACG	46:C>A	chr2R	14490029
3590113|F|0-23:C>G-23:C>G	TGCAGCCGCGACGCCTCGTCGGGCAGCGGGATGTAGATGAGCTGGTCGAGCCGCCCCGAGATCGGAAGA	23:C>G	chr2R	16519838
3590113|F|0-24:A>T-24:A>T	TGCAGCCGCGACGCCTCGTCGGGGAGCGGGATGTAGATGAGCTGGTCGAGCCGCCCCGAGATCGGAAGA	24:A>T	chr2R	16519838
3357400|F|0-52:T>A-52:T>A	TGCAGCTGCACCTCCGAACGTACGTGGCAGGCAGCGGCAGCGAAATGCCACCTTGCCATGCATGCCAGG	52:T>A	chr2R	16672770
3342815|F|0-27:C>T-27:C>T	TGCAGAGCATCGATGAACCTCATGACACCGTGAAGGTCTGATGCCACCTCAAAGCTGATGATGCCGCCT	27:C>T	chr2R	18243805
3342815|F|0-65:G>A-65:G>A	TGCAGAGCATCGATGAACCTCATGACACCGTGAAGGTCTGATGCCACCTCAAAGCTGATGATGCCGCCT	65:G>A	chr2R	18243805
3362107|F|0-24:A>T-24:A>T	TGCAGTGCAGCGTACAAAAGGGCTAATAAGATGGCCCGAGATCGGAAGAGCGGTTCAGCAGGAATGCCG	24:A>T	chr2R	18388672
3356751|F|0-5:C>G-5:C>G	TGCAGCGCGCAGGGGGAGAGTTCACCGTCACAGGACATGTCCTTCAACCTGCGCGGTGGCCTGTTCCTG	5:C>G	chr2R	19126831
3356751|F|0-62:G>A-62:G>A	TGCAGCGCGCAGGGGGAGAGTTCACCGTCACAGGACATGTCCTTCAACCTGCGCGGTGGCCTGTTCCTG	62:G>A	chr2R	19126831
5499700|F|0-53:G>A-53:G>A	TGCAGAGGCCGAGCTCGCCGAGGTGGGGGAAGGAGGCGCCACGCAGGGCGGCCGTGTCCGAGATCGGAA	53:G>A	chr2R	19228617
3733549|F|0-36:A>G-36:A>G	TGCAGCGAGTTCATGGCTGTCCTCGGCGGCCTGCCAAAACTCAGTCAGCTGGTCCTGAAGGGGTTCATG	36:A>G	chr2R	19937008
3359183|F|0-7:G>A-7:G>A	TGCAGTAGTAGGCCATGGATGGGCGCAGCGCAAGGTGGAGATAAGTCAGGTTCTTGCACCGAGATCGGA	7:G>A	chr2R	19937074
5216139|F|0-28:T>C-28:T>C	TGCAGTAGTAGGCCATGGATGGGCGCAGTGCAAGGTGGAGATAAGTCAGGTTCTTGCACCGAGATCGGA	28:T>C	chr2R	19937074
3363449|F|0-57:G>C-57:G>C	TGCAGCTCTTGCGCTCCGTGGCCTCGTAGTAGTAGGTGTCCCAGTCGGCGTCCCTCTGCCCCTCCGTCT	57:G>C	chr2R	19938489
3901664|F|0-21:G>A-21:G>A	TGCAGCGGCCCGCTCCTCGACGGCATCAACGCCGCGCTCCTCTGCCGCCGCCGAGATCGGAAGAGCGGT	21:G>A	chr2R	19938555
3344593|F|0-16:C>T-16:C>T	TGCAGGCCAATATGAACTCAATGGTCTCTTGATCTCTGAAGTTTACGCAGGCGAACCACGTGCACTGGC	16:C>T	chr2R	20039566
3589927|F|0-9:T>C-9:T>C	TGCAGTTATTATCCAAGTTGAGAATCCCCATATCACGGCGATTATTCTGAAGTCCCGTTGTCCAATATT	9:T>C	chr2R	20202565
3598599|F|0-11:G>C-11:G>C	TGCAGGCTCCAGAGGTTGCCGTCGGGGAGGTCCTGCCCCAGCGTCAGCACCATGATGCCAATGACAATG	11:G>C	chr2R	20298804
3598599|F|0-26:G>A-26:G>A	TGCAGGCTCCAGAGGTTGCCGTCGGGGAGGTCCTGCCCCAGCGTCAGCACCATGATGCCAATGACAATG	26:G>A	chr2R	20298804
3598599|F|0-44:C>G-44:C>G	TGCAGGCTCCAGAGGTTGCCGTCGGGGAGGTCCTGCCCCAGCGTCAGCACCATGATGCCAATGACAATG	44:C>G	chr2R	20298804
3598599|F|0-47:C>G-47:C>G	TGCAGGCTCCAGAGGTTGCCGTCGGGGAGGTCCTGCCCCAGCGTCAGCACCATGATGCCAATGACAATG	47:C>G	chr2R	20298804
3744009|F|0-35:G>C-35:G>C	TGCAGGTTTGGAGAAAATTCGGGGATTATGATTTAGGATCCACGCCCCAGTCATCCGTGTTTTGGATTA	35:G>C	chr2R	20753209
28857813|F|0-52:G>C-52:G>C	TGCAGGCCAATATGAATTCAATGGTCTCTTGATCTCTCAATTTTACGCAGGCGAACCACGTGCACTGGC	52:G>C	chr2R	20860922
3344593|F|0-37:G>C-37:G>C	TGCAGGCCAATATGAATTCAATGGTCTCTTGATCTCTGAAGTTTACGCAGGCGAACCACGTGCACTGGC	37:G>C	chr2R	20939949
3344593|F|0-40:G>T-40:G>T	TGCAGGCCAATATGAATTCAATGGTCTCTTGATCTCTGAAGTTTACGCAGGCGAACCACGTGCACTGGC	40:G>T	chr2R	20939949
4094026|F|0-34:T>A-34:T>A	TGCAGATCGATCTGATCTCGCATATATTTAAATCTAGTCATATGGCTTGCTTCCTACGTGGATAAGCTA	34:T>A	chr2R	22085908
5047091|F|0-6:G>A-6:G>A	TGCAGGGGCTTGCTTGGCGGAAACAGGCCCTAACAAGTAGGGGATTGGGTCAAGCAATTGTTCCCCCAA	6:G>A	chr2R	22749506
3576378|F|0-14:G>C-14:G>C	TGCAGCAGGATTTTGTCGGCCCCTGGCGGGGCATCGGCGATGAAGTCCACGAAGTAGGCGTTGAACAGC	14:G>C	chr2R	23461571
3576378|F|0-44:G>A-44:G>A	TGCAGCAGGATTTTGTCGGCCCCTGGCGGGGCATCGGCGATGAAGTCCACGAAGTAGGCGTTGAACAGC	44:G>A	chr2R	23461571
3580979|F|0-30:T>C-30:T>C	TGCAGTGCAGGCAGTAGTTACTACTACTGGTCAGCGAGGAGAATGGAGCCCAAGTGCAGCTCCACACTG	30:T>C	chr2R	23723987
3887594|F|0-11:T>G-11:T>G	TGCAGCTGTATTTGAACCAGCTCCAGGTCGGTGAGCCGAGATCGGAAGAGCGGTTCAGCAGGAATGCCG	11:T>G	chr2R	23732415
3358459|F|0-47:G>A-47:G>A	TGCAGCCCTGCAAGCCGCCGCTGCACGAGACGGACCACCTCGGCGACGCCGTCTTCACCGAGATCGGAA	47:G>A	chr2R	24325325
3353057|F|0-10:C>T-10:C>T	TGCAGATCTTCTGACTGAAAATGGAGTAAGGAGGTGGTGCATGTCAAATTCAGGAAGCATGCATGCCCG	10:C>T	chr2R	24351175
7091817|F|0-18:C>G-18:C>G	TGCAGTCCTTCCTGACCTCCCCCTGCCCGCCGAGATCGGAAGAGCGGTTCAGCAGGAATGCCGAGACCG	18:C>G	chr2R	24352672
3580663|F|0-22:T>C-22:T>C	TGCAGCTGCAAGTGTGTGGCGCTCCACTCGTTCGTCTCCGACGAGAAGATGAGCAGGTCGTAGTGCCCA	22:T>C	chr2R	25246594
3905422|F|0-47:C>T-47:C>T	TGCAGGTATATGCCATCGTTGTAGTTGATGGCCAGTAGCAAGACAGTCGTGAATGTCCATGGTGGGTTG	47:C>T	chr2R	25256184
3884270|F|0-63:G>A-63:G>A	TGCAGGTGGCGCATGCGGGTACCAGCGCGACGTAGAGAAGCCGCCGTTCTCCGCCATGATCACGGCGGG	63:G>A	chr2R	26264832
5796291|F|0-28:G>C-28:G>C	TGCAGCGGAGGAGGGCGACCTCGCTGTCGTGGAAGAGGTAGGGGTAGGGGTGCGGGAGCAGCTCGAGCG	28:G>C	chr2R	28375594
3362272|F|0-62:A>T-62:A>T	TGCAGGACTAGTTCGTCGTCGTTGTACCAGTCTTGATACTCAGTGTAAAATTGCTGGTGATGAATGTCA	62:A>T	chr2R	30302482
3356841|F|0-11:T>G-11:T>G	TGCAGGGCGCTTTCAATTGCTGCCTCGACGCCGATCCAGACCCCCCAACGGGCGATTCGGGGCACGTTT	11:T>G	chr2R	30336377
3365312|F|0-19:C>T-19:C>T	TGCAGCTGCCGCATGTCGCCGACAGATGCTGCTGGTGCCGAGATCGGAAGAGCGGTTCAGCAGGAATGC	19:C>T	chr2R	30451164
5204745|F|0-12:C>T-12:C>T	TGCAGACCGTGGCGGCTCCAAGCCGAGCGGCAGGGACGGCACACTGCCCGAGATCGGAAGAGCGGTTCA	12:C>T	chr2R	31249003
5204745|F|0-31:A>T-31:A>T	TGCAGACCGTGGTGGCTCCAAGCCGAGCGGCAGGGACGGCACACTGCCCGAGATCGGAAGAGCGGTTCA	31:A>T	chr2R	31249003
3904402|F|0-10:C>T-10:C>T	TGCAGCACCTCGTCCCTGCTGGTCGCGCTCAGCTCCTTGAGCAGCCGCTCGTACCTTTGCGCCGTCGAC	10:C>T	chr2R	31511035
3592864|F|0-67:T>G-67:T>G	TGCAGCAGCACACGAGCACACATCCAGCGATACTAATGGCAAAAAATCAGTTCAGAATAGTGAGATGTG	67:T>G	chr2R	31890603
4097807|F|0-10:T>G-10:T>G	TGCAGCCGCCTCAAGATTCACTGGAACGCTTCGTACTTGTCCTTCCATCGGAGGACCAACAAGTTAGAG	10:T>G	chr2R	31890669
3601572|F|0-6:G>A-6:G>A	TGCAGAGACGCATCTTAGACCCAGTTGATGGCGCGTTCCATACTGCCACCGAGATCGGAAGAGCGGTTC	6:G>A	chr2R	32014846
3601572|F|0-10:C>T-10:C>T	TGCAGAGACGCATCTTAGACCCAGTTGATGGCGCGTTCCATACTGCCACCGAGATCGGAAGAGCGGTTC	10:C>T	chr2R	32014846
3583147|F|0-7:G>A-7:G>A	TGCAGAGGTCCACGATGTCGCGCACCACCCCGACCTCCTCCTCCTCCGAGATCGGAAGAGCGGTTCAGC	7:G>A	chr2R	32031129
3903995|F|0-49:A>G-49:A>G	TGCAGGCCCAATGCTGCCACCCCACACAGTACTACTGGGCCAAGCCCTAAAAAAAAGTACTACCGAGAT	49:A>G	chr2R	32207753
3598506|F|0-22:A>G-22:A>G	TGCAGAAACTTGGTGAGAATCCATCCATCTATTATCGGTCGTTCGCGGCCGCAACAACCACGTGCCTAA	22:A>G	chr2R	33432514
3342436|F|0-20:G>C-20:G>C	TGCAGCTGGAGCTCCACCAGGTCCTGGCATCTCCCGATTTCTCGTGGGATTGTTCCGAGATCGGAAGAG	20:G>C	chr2R	34957431
3356554|F|0-27:C>A-27:C>A	TGCAGAGAGTGAGATCATGTTGGAAAGCTGCGACGGAATCGTACCGAGATCGGAAGAGCGGTTCAGCAG	27:C>A	chr2R	34958517
3343689|F|0-37:T>C-37:T>C	TGCAGTGTCTACACCACCACATGTGGCTGAATGCATCTGTTTTCTACTAGGAAACGTGAGTCGACCGAG	37:T>C	chr2R	35333992
5139388|F|0-26:G>C-26:G>C	TGCAGCTACGTGCACTGCGACGTGTCGGTGGAGGCCGACGTCGAGCGTGCCGTCGGCTGCTGCGTGGCG	26:G>C	chr2R	35674654
3345212|F|0-31:A>G-31:A>G	TGCAGCTCATGTTCGATGCTGAAGCATCAAGAAAAATGGTTGCCAGTTTCCCTACCTTGTCCCATAAAT	31:A>G	chr2R	37039647
3576226|F|0-16:A>G-16:A>G	TGCAGGCTTGTCCGCCACCAATACAACATCAATCAGATTGGGAATTGCTCATGGCCGAGCAACCGAGAT	16:A>G	chr2R	37396788
6210268|F|0-19:C>G-19:C>G	TGCAGGCGCTGCCCCGCGCCCTCGTCGCCGAGATCGGAAGAGCGGTTCAGCAGGAATGCCGAGACCGAT	19:C>G	chr2R	37779544
7506174|F|0-11:G>C-11:G>C	TGCAGGGACCTGTCTACCATGTCGTGCATGTCGAAGAGGACGTGCTTGTTCAGAGAGTGACCGAGATCG	11:G>C	chr2R	39643277
4487462|F|0-17:T>C-17:T>C	TGCAGCTTTCTGAATTCTGGCACCTACCGAGATCGGAAGAGCGGTTCAGCAGGAATGCCGAGACCGATC	17:T>C	chr2R	40458041
3597655|F|0-13:T>G-13:T>G	TGCAGTCGCTCGTTAACCTGTTAAAGATGATCTCGGAGCAGAAGTCTCCAATAACCAGGAGGAAAAGCC	13:T>G	chr2R	41460693
3580086|F|0-11:C>T-11:C>T	TGCAGCCTGCACGCGTCGCGCCGCCGCTTGCCGACGCCGAACACGAAGCCCTTGAACACGCGCAGCTCC	11:C>T	chr2R	41675477
3580086|F|0-32:G>C-32:G>C	TGCAGCCTGCACGCGTCGCGCCGCCGCTTGCCGACGCCGAACACGAAGCCCTTGAACACGCGCAGCTCC	32:G>C	chr2R	41675477
3889108|F|0-36:A>G-36:A>G	TGCAGGCGAAGCTGACGCCAAGCGAACTCCCATGAAAAAGAAGCTTCACAATGCGTTCGTGCTCGTGAA	36:A>G	chr2R	41680851
3889108|F|0-42:G>C-42:G>C	TGCAGGCGAAGCTGACGCCAAGCGAACTCCCATGAAAAAGAAGCTTCACAATGCGTTCGTGCTCGTGAA	42:G>C	chr2R	41680851
17395205|F|0-9:A>G-9:A>G	TGCAGCGGCAACGACACCTTCGGGAGGCCGAGATCGGAAGAGCGGTTCAGCAGGAATGCCGAGACCGAT	9:A>G	chr2R	41680917
5800887|F|0-31:T>G-31:T>G	TGCAGCTCCGAACTGGCTGGCGTAGTAGAGGTGATCGGGCTGTAAACCTCCCACCGAGATCGGAAGAGC	31:T>G	chr2R	42718877
3587360|F|0-48:C>A-48:C>A	TGCAGGGGATACGTGTGAAAAAACATGGGGGATTCGATGCTTCTATGCCCTTTTCTCCGAGATCGGAAG	48:C>A	chr2R	43926829
3342608|F|0-8:G>T-8:G>T	TGCAGCTGGTTCTCCCTCTAGAGCTGCAACAAAAGCATTCAGCTCCATACTGCACCGAGATCGGAAGAG	8:G>T	chr2R	44112879
3342608|F|0-32:A>G-32:A>G	TGCAGCTGGTTCTCCCTCTAGAGCTGCAACAAAAGCATTCAGCTCCATACTGCACCGAGATCGGAAGAG	32:A>G	chr2R	44112879
3343382|F|0-15:T>C-15:T>C	TGCAGTTTCTTGCCTTGGTGGACCAACTGTTTTTTATTGTACCAACATATGCATAGGTAGTTACTTGCT	15:T>C	chr2R	45718488
3598749|F|0-67:C>T-67:C>T	TGCAGGACAAGATGACCGCCAGGGAGATCGTCACATGGCTCGCCGTGCTCAAGGCGGAGGAGGAGCTCA	67:C>T	chr2R	48123911
3365185|F|0-35:T>G-35:T>G	TGCAGCTCCTTGAGGCGCTTGAGCCTCATGCGGTCTCGCCACATGCGGCGCTCCAGCTCCTCGATGCCG	35:T>G	chr2R	48124652
3883835|F|0-68:A>G-68:A>G	TGCAGAACAAGGGTTTGGAGGTGGCGAAGCCAGAGCTGGTTGTCCTGGAGTGCGTACGCGGTGATGTTA	68:A>G	chr2R	49188127
3342390|F|0-25:C>T-25:C>T	TGCAGCTTCACTGTTTGTTGGTTGGCTTGGCTCTGCTTCTGCATGTGGCATGCAAAGTTAGTAATGCTA	25:C>T	chr2R	49328524
3362151|F|0-17:T>A-17:T>A	TGCAGAGATTGCAACACTTGATAGCCTGCAATATCTTCTGCTTGGTGGCAACAAGCTCACCGGAACAAT	17:T>A	chr2R	49659744
5802083|F|0-50:T>G-50:T>G	TGCAGGTATGCTTCCATTCAGGAGGTTACTTCCAAGGTCCAAATAGAAGATCCTCTTGCAGTTCTTAAG	50:T>G	chr2R	49659810
3347170|F|0-6:T>A-6:T>A	TGCAGGTTGGGAATCTCGATCCAGAAATATATGGTGTTGGTGGACCTCTTCATGGGTCAGAATCATATT	6:T>A	chr2R	50594326
3347170|F|0-19:T>A-19:T>A	TGCAGGTTGGGAATCTCGATCCAGAAATATATGGTGTTGGTGGACCTCTTCATGGGTCAGAATCATATT	19:T>A	chr2R	50594326
3603159|F|0-7:G>A-7:G>A	TGCAGCCGTTGGCTGGAGGCCATGTGCATTCCGAATGGCAATCGCCGAGATCGGAAGAGCGGTTCAGCA	7:G>A	chr2R	51233349
3603159|F|0-22:T>C-22:T>C	TGCAGCCGTTGGCTGGAGGCCATGTGCATTCCGAATGGCAATCGCCGAGATCGGAAGAGCGGTTCAGCA	22:T>C	chr2R	51233349
3345908|F|0-23:C>G-23:C>G	TGCAGGATGGGAATCTCGATCCACAAATATATGGTGTTGGTGGACCTGTTCATGGGTCAGAATCACAGT	23:C>G	chr2R	51393150
3597015|F|0-34:T>C-34:T>C	TGCAGACGGAAATGAGCGAGCAAAACTGGCAGGCTGGGGATCCGAGAGGACAGTGTGGACCGAGATCGG	34:T>C	chr2R	52259237
3597015|F|0-46:A>G-46:A>G	TGCAGACGGAAATGAGCGAGCAAAACTGGCAGGCTGGGGATCCGAGAGGACAGTGTGGACCGAGATCGG	46:A>G	chr2R	52259237
3595023|F|0-34:G>C-34:G>C	TGCAGGGCGTGCATGCACAGTGAGCAGCCGAGCTGCCTGGTCAATCGCCCGAGATCGGAAGAGCGGTTC	34:G>C	chr2R	53613394
3907540|F|0-9:A>G-9:A>G	TGCAGCCCAAGCGGTGTACGGCGACTGCGAGTGGTACTTCTTCAGCCCGCGGGACCGCAAGTACCCCAA	9:A>G	chr2R	53877359
3908080|F|0-21:C>T-21:C>T	TGCAGCCCAGGCGGTGTACGGCGACTGCGAGTGGTATTTCTTCAGCCCGCGGGACCGCAAGTACCCCAA	21:C>T	chr2R	54036799
3590659|F|0-15:T>A-15:T>A	TGCAGCTAGTAGTAGTGTGTGTGCCGCCGCCACGCAAATAATTGGCGGATAGAAATGTGTATATGTCAA	15:T>A	chr2R	54277917
3590659|F|0-29:C>T-29:C>T	TGCAGCTAGTAGTAGTGTGTGTGCCGCCGCCACGCAAATAATTGGCGGATAGAAATGTGTATATGTCAA	29:C>T	chr2R	54277917
3597035|F|0-32:C>G-32:C>G	TGCAGGAGCAAGCTCAGGCACTTGCTCGCCGCCGAGGGGGAGCCAGGGAGGGAGCCGAGATCGGAAGAG	32:C>G	chr2R	55122133
3735000|F|0-26:A>T-26:A>T	TGCAGCATCCTCGCACCTGGAATCCAATCCAACACAAGAATCTCAGCACACACTCACTCATCATGCATC	26:A>T	chr2R	55122981
3735000|F|0-28:C>A-28:C>A	TGCAGCATCCTCGCACCTGGAATCCAATCCAACACAAGAATCTCAGCACACACTCACTCATCATGCATC	28:C>A	chr2R	55122981
5502778|F|0-26:C>G-26:C>G	TGCAGGTTCACCGTCGTCGACGGTGCCGCCGAGATCGGAAGAGCGGTTCAGCAGGAATGCCGAGACCGA	26:C>G	chr2R	55365768
3883237|F|0-22:T>C-22:T>C	TGCAGACATGCGACGGATGGAATCGCCAGCCAGATAGAGCCGAGATCGGAAGAGCGGTTCAGCAGGAAT	22:T>C	chr2R	55671481
3602055|F|0-24:G>A-24:G>A	TGCAGTCAAACATCCAGCAAAGAGGCCATACGAGATGACCTGACACTACTCCACAGATGAACACGACTA	24:G>A	chr2R	60679739
17390207|F|0-8:G>C-8:G>C	TGCAGCTCGGACGCCGAGATGAAGCCGTCGCCGTCGACGTCGAACACCTTGAAGGCCTCCCGCATCTCC	8:G>C	chr2R	60690688
3359637|F|0-34:C>A-34:C>A	TGCAGAAGATGGTGTCAACGCCCAACCTGCTCGCCGAGATGACCGAGATCGGAAGAGCGGTTCAGCAGG	34:C>A	chr2R	61050204
7500016|F|0-37:A>G-37:A>G	TGCAGAAGATGGTGTCAACGCCCAACCTGCTCGCCGAAATGACCGAGATCGGAAGAGCGGTTCAGCAGG	37:A>G	chr2R	61050204
3578116|F|0-41:G>A-41:G>A	TGCAGCTCCCTGATCATGGCGAAGATCCTCTTGCCCTTGACGTAGCTGCTCCCGAAGCACGTCCGAGAT	41:G>A	chr2R	61050246
3578116|F|0-45:C>T-45:C>T	TGCAGCTCCCTGATCATGGCGAAGATCCTCTTGCCCTTGACGTAGCTGCTCCCGAAGCACGTCCGAGAT	45:C>T	chr2R	61050246
3578116|F|0-65:A>G-65:A>G	TGCAGCTCCCTGATCATGGCGAAGATCCTCTTGCCCTTGACGTAGCTGCTCCCGAAGCACGTCCGAGAT	65:A>G	chr2R	61050246
3906706|F|0-35:G>A-35:G>A	TGCAGGTCGCTCCACTGGTCGCCGACGTTGCCGCGGATCCGAGATCGGAAGAGCGGTTCAGCAGGAATG	35:G>A	chr2R	61053126
3886714|F|0-55:T>C-55:T>C	TGCAGGTAGGTCAAACGAGATGATATCAACTCCTGTCAAACAAGCAAGGAAGAAATAGATAATTTACAT	55:T>C	chr2R	61177081
3735415|F|0-31:A>T-31:A>T	TGCAGCAGCAAAGAGCAAGCGTCCATCATCGAGGACTGGATTTGTCGGCCGAGATCGGAAGAGCGGTTC	31:A>T	chr2R	61272254
3600000|F|0-12:C>T-12:C>T	TGCAGTTTAGAGCTTGATTCCAACTCTATGAACTCAATGTTACTTCTCCCCGAGATCGGAAGAGCGGTT	12:C>T	chr2R	61868206
3355641|F|0-6:A>T-6:A>T	TGCAGGAGTGGTGACCATAGTAGTCGATGGTGTACTCCGACGGGTTGGACTCGGATTCCTGGACGTGCC	6:A>T	chr2R	62054217
3893947|F|0-59:G>A-59:G>A	TGCAGCGTCACCTTGCGCAGGGTCGTCTCCAGGCAGCTGAACTTGCTGTTTGTGAGGGCGTTGGGGAGC	59:G>A	chr2R	63411315
3903664|F|0-34:C>T-34:C>T	TGCAGGAGAGCCTGGTGGTGGTGAAGGAGTCTGCCGACCCCGAGGAGGACTTCGTGGCGAGCATGGCGG	34:C>T	chr2R	63491984
7089621|F|0-44:G>T-44:G>T	TGCAGGCTCGTCCCCAGGCAGCCGAACGCGCGGCTGTTGGCGAAGGCAGCCGAGATCGGAAGAGCGGTT	44:G>T	chr2R	63820868
3352054|F|0-37:C>G-37:C>G	TGCAGTTCAAGTCCAAGGAGCTCAACTGCTTCCAAGTCCAACTCGCCAAGTTCCTCGTGGAGAACGCCA	37:C>G	chr2R	63845186
3582791|F|0-39:A>T-39:A>T	TGCAGCTCCTCGAAATTGACGCAGAATTCAATTACAGGGACAAAAACACGGCGTTGGCGTTGGCGACGC	39:A>T	chr2R	64112061
3576547|F|0-28:C>G-28:C>G	TGCAGGTTCGGGAAGGTCGGCAGGGTGACCTCCTCGTCAGGGTCTTGGTTACCGAGATCGGAAGAGCGG	28:C>G	chr2R	64112127
3596792|F|0-9:C>G-9:C>G	TGCAGGCAGCTGAACGGGCAGTTGTTGGTCAAGGAGGCCGAGATCGGAAGAGCGGTTCAGCAGGAATGC	9:C>G	chr2R	64535340
5228299|F|0-41:C>A-41:C>A	TGCAGGGGGGCAGGCGAGTGTGCGCGCCACTGCGGCAGCTTCTGAGGCGTCACCGCGTCGACGGCCGAA	41:C>A	chr2R	65021460
3357364|F|0-25:T>A-25:T>A	TGCAGGACCGATGAAGTCGTTGTCTTCGAACCTTTTCTTTTCAACAGTGTCGCTGTCTTCCGAGATCGG	25:T>A	chr2R	65063797
3343004|F|0-30:G>A-30:G>A	TGCAGTGTTCGTTAAGCCACTGAGGAATCAGCCAGTCAATCAAAGGATATGCGTGCATTATTGGAGTTA	30:G>A	chr2R	65283408
7501309|F|0-31:A>C-31:A>C	TGCAGTTGTGGAAGTGGAACGCAGCGTCTTTACTTTTCTTGCGCAGAGTTGACAAGGTAAAAGATTTCA	31:A>C	chr2R	65868741
3364257|F|0-53:A>G-53:A>G	TGCAGTTGTGGAAGTGGAACGCAGCGTCTTTCCTTTTCTTGGGCAGAGTTGACAAGGTAAAAGATTTCA	53:A>G	chr2R	65868741
3889309|F|0-17:A>G-17:A>G	TGCAGGCCCAGCCCAGCAAAAAATGAGCCGAGATCGGAAGAGCGGTTCAGCAGGAATGCCGAGACCGAT	17:A>G	chr2R	66587546
3889309|F|0-23:T>A-23:T>A	TGCAGGCCCAGCCCAGCAAAAAATGAGCCGAGATCGGAAGAGCGGTTCAGCAGGAATGCCGAGACCGAT	23:T>A	chr2R	66587546
3595514|F|0-11:C>T-11:C>T	TGCAGCTTCTGCGCGGTCTGGTCCAGCTCCTCCTTCAGAGAAGAAACCAAGGTGGCATCCGAGGACACC	11:C>T	chr2R	66591060
3595514|F|0-13:C>T-13:C>T	TGCAGCTTCTGCGCGGTCTGGTCCAGCTCCTCCTTCAGAGAAGAAACCAAGGTGGCATCCGAGGACACC	13:C>T	chr2R	66591060
3595514|F|0-32:C>T-32:C>T	TGCAGCTTCTGCGCGGTCTGGTCCAGCTCCTCCTTCAGAGAAGAAACCAAGGTGGCATCCGAGGACACC	32:C>T	chr2R	66591060
4496205|F|0-33:G>C-33:G>C	TGCAGCCGTGGCGAGCGACCGCCGCATGGCCGCGTCGCTGCTCCGAGATCGGAAGAGCGGTTCAGCAGG	33:G>C	chr2R	67208467
3361975|F|0-35:T>A-35:T>A	TGCAGGCACCTGGCCTATATGGATCACGAGAGGGGTCTGATCTGCCTGCGTGATGTCTGAATGCCCGAG	35:T>A	chr2R	67396034
5797638|F|0-17:G>A-17:G>A	TGCAGAAAATTCCAACGGCGGGGCGCCGAGATCGGAAGAGCGGTTCAGCAGGAATGCCGAGACCGATCT	17:G>A	chr2R	67559135
3364915|F|0-25:A>C-25:A>C	TGCAGCGGTAGAAGGCCGACAGGTCAGCGTTCACCCGCAGCGCCACCGCCTGGTGCTTGGCCGAGATCG	25:A>C	chr2R	68519945
3589076|F|0-20:A>C-20:A>C	TGCAGGCAGCAACGCGCACGACATGGTTGGACTCTGCCTCCCAAGGGTTTGCGCCAAGAGCGCCGAGAT	20:A>C	chr2R	71189189
3346090|F|0-44:T>G-44:T>G	TGCAGCCACAAAAAGATGCGTTGAGGGATCATGCCACCATTCTGTTGATCTACGCCATAAGAAAAGAAA	44:T>G	chr2R	71418833
3357639|F|0-15:C>T-15:C>T	TGCAGGCCTCCCTTCCCTTTAGTTGTCTCCGTTGTACGCATGGACGCGGTGTCTTTTGTTCTCTACCCA	15:C>T	chr2R	71571899
17396757|F|0-31:A>T-31:A>T	TGCAGGCCTCCCTTCTCTTTAGTTGTCGCCGATGTACGCATGGACGCGGTGTCTTTTGTTCTCTACCCA	31:A>T	chr2R	71571899
16513855|F|0-34:C>T-34:C>T	TGCAGGCCTCCCTTCTCTTTAGTTGTCGCCGTTGCACGCATGGACGCGGTGTCTTTTGTTCTCTACCCA	34:C>T	chr2R	71571899
3355345|F|0-8:C>T-8:C>T	TGCAGGCGCGGAGGAGGACTTCAGGCGTGATGCACACGATGAACTCGAGCATAGTATGCGCAAGCACAC	8:C>T	chr2R	71571965
3889465|F|0-37:T>G-37:T>G	TGCAGTACACGGTGAGCCATTCCAAAAGAGCTTCACCTTCTTCTTCCTCTTCTTCTTCTTCTTCTTCCT	37:T>G	chr2R	72053164
3348886|F|0-35:C>G-35:C>G	TGCAGCGGCTCTGCTTCCCCTGACGCCATGGAAAGCAGGAGAAAGGGAGCTAAGCTACAGAGAGGCAGG	35:C>G	chr2R	72053230
3893639|F|0-26:T>C-26:T>C	TGCAGATAAGAACAAGAACAAAGTACTAGCTCCTCCGAGATCGGAAGAGCGGTTCAGCAGGAATGCCGA	26:T>C	chr2R	72054112
3596112|F|0-41:A>T-41:A>T	TGCAGATCAAGAACAGAACAGGTCAGAGTCGTCGTGGAAGGAAGCCGAGATCGGAAGAGCGGTTCAGCA	41:A>T	chr2R	72411398
5801990|F|0-14:A>G-14:A>G	TGCAGGACGTCGGCAGCAACAGCACCGACACCAACGCGACGGCGGGGTACATCAGCTACGGCGCGCTGT	14:A>G	chr2R	73093913
5801990|F|0-43:G>T-43:G>T	TGCAGGACGTCGGCAGCAACAGCACCGACACCAACGCGACGGCGGGGTACATCAGCTACGGCGCGCTGT	43:G>T	chr2R	73093913
3732026|F|0-13:C>T-13:C>T	TGCAGATAGGGGTCGGCTTTGGTGGTTACTGTGGCACCATCTGCGGGAACCAGTTAATTAGTGGAAACA	13:C>T	chr2R	73148996
3362229|F|0-28:G>A-28:G>A	TGCAGAAGGTGTGGGAATGCCCAGCTCCGCCTGAGCCGTGTTCCCTGATGGCATCTCACATCCTGCCGT	28:G>A	chr2R	73337887
3889825|F|0-35:C>G-35:C>G	TGCAGAAAAATGGCGGCGGCGGCAGAATATCCCAGCTCCACTCCTTGTCAACAGCCGAGATCGGAAGAG	35:C>G	chr2R	73380867
3578099|F|0-29:T>C-29:T>C	TGCAGGCCGCGACGCACCCACCTCGTGTATTTGGTCCCGAAGATATCATTGCCGTATCCGTACATCCAC	29:T>C	chr2R	75730342
3602926|F|0-27:A>C-27:A>C	TGCAGCGTCCCCTTCTCCTCCGCCATTACTTCCGCCGAAAGGAAACGAGAGCTTCTGCTACCAGATCGA	27:A>C	chr2R	76122983
3599485|F|0-16:T>C-16:T>C	TGCAGGCGATGAGGGGTTGGGTCGTGGACCACAAGCTGCGGGCCGTAGGTGCGCCGCGGGGAGTTCCCC	16:T>C	chr2R	76123049
3344726|F|0-45:G>C-45:G>C	TGCAGGCTTCGAGGAAATGATACTCAAGTAGTAAAAAACTACGGAGAAAATGCTGGTTGCCGAGATCGG	45:G>C	chr2R	76307953
3581550|F|0-62:C>G-62:C>G	TGCAGGCCAACAACTTCTTTAGCACACGCACGCACAGAGGGCAGCAGGCCGTCGTCCATGCGCCCGATC	62:C>G	chr2R	76592944
3600439|F|0-38:T>C-38:T>C	TGCAGGGACATGGACAACATGGAGGTCGTCGTGCTCGATCCCGACAGCAACAACCGAGATCGGAAGAGC	38:T>C	chr2R	76727601
3885279|F|0-13:T>C-13:T>C	TGCAGTCTATTTTTTAGGAGTCGCCTAAGCGTCGCTCCGCGCGCTCCCGAGATCGGAAGAGCGGTTCAG	13:T>C	chr2R	76752413
3746209|F|0-14:G>C-14:G>C	TGCAGCGCGAGCTTGAGCGTGTCCATGAGCTCGTCCCCCTCCGAGATCGGAAGAGCGGTTCAGCAGGAA	14:G>C	chr2R	77560155
4092182|F|0-29:G>C-29:G>C	TGCAGGCCCTGCCGGTCCGCCTCGCTGATGACGACGCCGTCCCCGAGATCGGAAGAGCGGTTCAGCAGG	29:G>C	chr2R	77562315
4093696|F|0-64:A>T-64:A>T	TGCAGCGAGATCTCTGCCACTCGCACGGACATCAGAAAATGCCTGAAAACTTTTGTTTTCGTGGATCTC	64:A>T	chr2R	77987340
3357391|F|0-61:C>T-61:C>T	TGCAGGCTCACCGACGTCTTGAAGGCCAGGATGAGGTCGTCGGCATTGACCTTCCCCTCGACGGCGGGG	61:C>T	chr2R	78222639
3586418|F|0-5:C>G-5:C>G	TGCAGCACTCTCCCGCTGCCGCTGCCGCTGCTGCTGATGCAGCACCGAGATCGGAAGAGCGGTTCAGCA	5:C>G	chr2R	78222705
3896558|F|0-14:T>C-14:T>C	TGCAGGCTCACCGATGACTTGAAGGCAAGGATGAGGTCGTCGGCATTGATCTTCCCCTCGACTGCTGGG	14:T>C	chr2R	78284648
3587481|F|0-6:C>T-6:C>T	TGCAGACGGCGCGGTGGAGCCTGCTTAGCTCTTGCTCGCTTGCAGGCACCGAGATCGGAAGAGCGGTTC	6:C>T	chr2R	79169116
3587481|F|0-15:G>C-15:G>C	TGCAGACGGCGCGGTGGAGCCTGCTTAGCTCTTGCTCGCTTGCAGGCACCGAGATCGGAAGAGCGGTTC	15:G>C	chr2R	79169116
3587481|F|0-40:T>C-40:T>C	TGCAGACGGCGCGGTGGAGCCTGCTTAGCTCTTGCTCGCTTGCAGGCACCGAGATCGGAAGAGCGGTTC	40:T>C	chr2R	79169116
3587481|F|0-41:G>C-41:G>C	TGCAGACGGCGCGGTGGAGCCTGCTTAGCTCTTGCTCGCTTGCAGGCACCGAGATCGGAAGAGCGGTTC	41:G>C	chr2R	79169116
3360968|F|0-66:T>G-66:T>G	TGCAGGACCAGCCTAAGCCTAGCTGGTGCATTCAGCTGCTGCTAATTATAGTAGTGTTTAGGATTATGA	66:T>G	chr2R	79194811
3590594|F|0-7:G>A-7:G>A	TGCAGACGCCGACGTACGTGGTGCGCGCGCGCCTGGGCACCCCGCCGCAGCAGCTCCTCCTCGCCGTCG	7:G>A	chr2R	79646743
3579485|F|0-6:T>C-6:T>C	TGCAGATCGGCGACCCGCTTTCCTCCTCATCACCACGACCACCACCGAGATCGGAAGAGCGGTTCAGCA	6:T>C	chr2R	79859814
3579485|F|0-17:C>T-17:C>T	TGCAGATCGGCGACCCGCTTTCCTCCTCATCACCACGACCACCACCGAGATCGGAAGAGCGGTTCAGCA	17:C>T	chr2R	79859814
3359025|F|0-15:C>T-15:C>T	TGCAGGGACTCGACACGTAGGCGCCATGCATTGGCCGAGATCGGAAGAGCGGTTCAGCAGGAATGCCGA	15:C>T	chr2R	80164390
3359025|F|0-22:G>A-22:G>A	TGCAGGGACTCGACACGTAGGCGCCATGCATTGGCCGAGATCGGAAGAGCGGTTCAGCAGGAATGCCGA	22:G>A	chr2R	80164390
5224355|F|0-6:C>G-6:C>G	TGCAGCCGCTCGAAGACGATCGATCGGCCTTCCATGACCAGCTGCTGCGCATTTCCGTCACCGATCATG	6:C>G	chr2R	80258213
3580432|F|0-32:G>C-32:G>C	TGCAGACATAGCCACGGGCAGCACCACCAGTCGCGTTGGCGCAATAGCTGTTGCCGCTGACGCAGGCGT	32:G>C	chr2R	80368682
7091731|F|0-7:G>A-7:G>A	TGCAGCTGGCGACCAATGGGTCATGCTCCAGCCGAGATCGGAAGAGCGGTTCAGCAGGAATGCCGAGAC	7:G>A	chr2R	80369016
6209866|F|0-53:A>G-53:A>G	TGCAGGAGCTTGGGCATGCCCATAAGGTCCGAGAGGCAGGCGAGCGAGAACTCATAGGTGGAGTTCCGA	53:A>G	chr2R	80369047
3364784|F|0-18:C>A-18:C>A	TGCAGCTGCTGCTGCTACCGAACAAGATGAGGAGCAGCCAATCACGCTTCCGAGATCGGAAGAGCGGTT	18:C>A	chr2R	80369555
3364961|F|0-28:A>G-28:A>G	TGCAGCTTTTCGTTTGAAAAGGCGTGAAACGGGTCAAGCAGATGAACCGAGATCGGAAGAGCGGTTCAG	28:A>G	chr2R	82115745
3896916|F|0-44:C>T-44:C>T	TGCAGTTTGTTTTCCCCTTCATTTTTCAGCTGTATACACAGATGCAGGGAGAGACTAGACTGAACCCAA	44:C>T	chr2R	82824174
3742174|F|0-19:G>C-19:G>C	TGCAGGAGCAGTTTGGTTGGGTCTGGGCTGGGCTGGGCCGCCGAGATCGGAAGAGCGGTTCAGCAGGAA	19:G>C	chr2R	82961483
17400098|F|0-19:G>C-19:G>C	TGCAGTGCCTTGGTCCTCTGCTCCTCTGAGCTGGGCTGCGCCGCCACGGCGGACATGCCGTCCACCCTC	19:G>C	chr2R	83380789
3578620|F|0-10:A>G-10:A>G	TGCAGTGCAGAGACGGAAGAGTTCACACGTCACTCGCTAGCTATCTCCTTTCAGTCGAGTCACCGAGAT	10:A>G	chr2R	83381176
3578620|F|0-26:A>C-26:A>C	TGCAGTGCAGAGACGGAAGAGTTCACACGTCACTCGCTAGCTATCTCCTTTCAGTCGAGTCACCGAGAT	26:A>C	chr2R	83381176
3888643|F|0-33:G>C-33:G>C	TGCAGACCACTACGAACCAGCAGATCTGACCGAGTACAGCGAGTGAGTAGGGTAGGAAGCTGTGCTCAC	33:G>C	chr2R	83754137
3888643|F|0-46:G>C-46:G>C	TGCAGACCACTACGAACCAGCAGATCTGACCGAGTACAGCGAGTGAGTAGGGTAGGAAGCTGTGCTCAC	46:G>C	chr2R	83754137
3888643|F|0-59:C>A-59:C>A	TGCAGACCACTACGAACCAGCAGATCTGACCGAGTACAGCGAGTGAGTAGGGTAGGAAGCTGTGCTCAC	59:C>A	chr2R	83754137
3587326|F|0-45:T>C-45:T>C	TGCAGCCTAAGTTTGGCCTCCCCGTCGTTATGAAGCTGTTGGATGTATGAAATGAAACCGAGATCGGAA	45:T>C	chr2R	83916752
3362014|F|0-58:C>T-58:C>T	TGCAGCTCCCGATCGGCAATGGCGACCAAGATCTACATCGTGTAATGCCCCGCCTCTGCTTGCTCTGCT	58:C>T	chr2R	86219244
5802006|F|0-24:T>G-24:T>G	TGCAGGATGCGCTTCACCAGCGGCTTCAGGATGTAGTTGGGCGAGATGGCGTTGACGCGCACGCCCGAG	24:T>G	chr2R	87334909
3362501|F|0-47:T>G-47:T>G	TGCAGCAGTTTGACGCACGCGGGCGTCAAATAGGGTTCGCCCAGATCTGTGCTGTCAAATAGGGCCTTT	47:T>G	chr2R	87528436
3903472|F|0-44:C>T-44:C>T	TGCAGATTAGTTAGGCTAGCCAAACAAAGTTTTAGTTTGTTAGACCCAGAATCACGTTTGTAGTTAACT	44:C>T	chr2R	88546679
3903472|F|0-67:C>T-67:C>T	TGCAGATTAGTTAGGCTAGCCAAACAAAGTTTTAGTTTGTTAGACCCAGAATCACGTTTGTAGTTAACT	67:C>T	chr2R	88546679
3885815|F|0-37:A>G-37:A>G	TGCAGCCCCACCTCTGAGGCAACCCTCATCTCTCTCTACCTCCGCGAGGAGAACCAGCCCGAGATCGGA	37:A>G	chr2R	88548430
7501501|F|0-22:G>C-22:G>C	TGCAGACGCAACACGCCGCCGCGGCGGCGTCGCCGAGATCGGAAGAGCGGTTCAGCAGGAATGCCGAGA	22:G>C	chr2R	90407481
3597069|F|0-39:A>G-39:A>G	TGCAGAGGCGGCGCTTCTTCTTGGCCTCCAGCGCGTCCAACACGGTGTGCAGCTCCCGAGATCGGAAGA	39:A>G	chr2R	90683115
3597069|F|0-51:A>G-51:A>G	TGCAGAGGCGGCGCTTCTTCTTGGCCTCCAGCGCGTCCAACACGGTGTGCAACTCCCGAGATCGGAAGA	51:A>G	chr2R	90683115
3901858|F|0-14:G>C-14:G>C	TGCAGCTGCTGCGTGGCCTCCGCCACGGCGCCGACGAAGTCCCGCAGCGGCCTCCCGAGATCGGAAGAG	14:G>C	chr2R	90777331
3903541|F|0-19:A>G-19:A>G	TGCAGACGCAGAACTTGATACCCCCGTACATGAACGCCTGGAGGAACAGGAAGGGGCCGAGATCGGAAG	19:A>G	chr2R	91376995
3364701|F|0-33:C>T-33:C>T	TGCAGCTTCCTTGTGCTCCTCGCGCTTGCCGTCCTATTGGGGTGCGTGGCCTACGTGATTGCAGTTTTA	33:C>T	chr2R	92150044
3364701|F|0-66:T>C-66:T>C	TGCAGCTTCCTTGTGCTCCTCGCGCTTGCCGTCCTATTGGGGTGCGTGGCCTACGTGATTGCAGTTTTA	66:T>C	chr2R	92150044
7414519|F|0-41:T>C-41:T>C	TGCAGAGGAGACAGGGGTGTGGCTCCTGTGCTGCGGAGCGTTGACTGTGAGCCGAGATCGGAAGAGCGG	41:T>C	chr2R	92889808
7091319|F|0-55:A>G-55:A>G	TGCAGGACATGCGGGAGGTGACGAGGCCGTAGAGCTTCATGACGTTGGGGTGGTCAAGGCGGCGGAGGA	55:A>G	chr2R	93234080
17399250|F|0-8:C>T-8:C>T	TGCAGGGACTACGAGGTGCTGAACCATGAGCTGCTCCAGACGCTGGTGGAGAAAATCCGAGATCGGAAG	8:C>T	chr2R	93242177
3890856|F|0-28:A>T-28:A>T	TGCAGGGATTACGAGGTGCTGAACCATGAGCTGCTCCAGACGCTGGTGGAGAAAGTCCGAGATCGGAAG	28:A>T	chr2R	93242177
3353739|F|0-8:A>C-8:A>C	TGCAGCATAAAAAATGGAGAATCAGATGAGATCAGCACCAAATGTGATGTGTCTGGACAGTCTCGAGTC	8:A>C	chr2R	93242233
5797953|F|0-27:T>G-27:T>G	TGCAGCGCACCGCGGAGGAGATCGGGATCGCCGCCGAGATCGGAAGAGCGGTTCAGCAGGAATGCCGAG	27:T>G	chr2R	93251596
3750450|F|0-8:T>C-8:T>C	TGCAGGCGTTGCCGTATCTGAACGCCGTGGTGCTGGAGGCGCTGCGGCTGCATCCGCCGAGATCGGAAG	8:T>C	chr2R	93322244
3750450|F|0-49:G>T-49:G>T	TGCAGGCGTTGCCGTATCTGAACGCCGTGGTGCTGGAGGCGCTGCGGCTGCATCCGCCGAGATCGGAAG	49:G>T	chr2R	93322244
3894963|F|0-12:T>C-12:T>C	TGCAGCAAGGTATCTTCTCGATCGTGGCGCTGATCCGACGATACCCGAGATCGGAAGAGCGGTTCAGCA	12:T>C	chr2R	95050357
3902696|F|0-39:T>C-39:T>C	TGCAGGCTACCAGTAGACAGTACTGCTTTCCTCTTTCCGTCCGAGATCGGAAGAGCGGTTCAGCAGGAA	39:T>C	chr2R	95694018
3898921|F|0-5:T>C-5:T>C	TGCAGTAAATAAGAGACGGACAAGCGAAGGCGCCGCCAGAGGCCGAGATCGGAAGAGCGGTTCAGCAGG	5:T>C	chr2R	95694058
3353914|F|0-6:G>A-6:G>A	TGCAGCGCCAAATAGGTTTTCACTCACTCTCGTCTTAAGACCGAGATCGGAAGAGCGGTTCAGCAGGAA	6:G>A	chr2R	95842795
3581502|F|0-38:C>A-38:C>A	TGCAGAACGCGAAAAGCGCGGCGACTCCGCGTTCAGCACCGAACTGCTTCGTAACCGCCCGCCCGTCGG	38:C>A	chr2R	96687178
3362841|F|0-7:C>T-7:C>T	TGCAGGTCAATTACATAAATGCTCATGCAACCTCAACCCCCGCCGAGATCGGAAGAGCGGTTCAGCAGG	7:C>T	chr2R	96861940
3362841|F|0-40:C>T-40:C>T	TGCAGGTCAATTACATAAATGCTCATGCAACCTCAACCCCCGCCGAGATCGGAAGAGCGGTTCAGCAGG	40:C>T	chr2R	96861940
3600803|F|0-17:A>T-17:A>T	TGCAGTTATACTCGTTTAACAGATGATCGCTCAATTTGCGGTCGCCGCTCGATTATAGGCGCCCTTTAT	17:A>T	chr2R	97272535
3345357|F|0-25:G>A-25:G>A	TGCAGAAGATTTCCTTCCATCTATCGCGCAGTTAGCGCATCAAAATGAAAATGTTCAAACACATATATA	25:G>A	chr2R	97272601
3587837|F|0-5:G>A-5:G>A	TGCAGGGATGGGATTGAGGAAAGTTACATTGAGGAAGCAGAGGAGGGAGCCCGCCAGCGATCCGAGATC	5:G>A	chr2R	97274597
3587837|F|0-14:T>C-14:T>C	TGCAGGGATGGGATTGAGGAAAGTTACATTGAGGAAGCAGAGGAGGGAGCCCGCCAGCGATCCGAGATC	14:T>C	chr2R	97274597
3586759|F|0-19:T>C-19:T>C	TGCAGTACAGCCACGCCGATCCCAACCGCACGGTCGTCAACCCGTACGTGCACTTCGGGCAGCCGTCAG	19:T>C	chr2R	97517749
7585761|F|0-37:T>G-37:T>G	TGCAGGTCACCACGCAGGCGCCGCCGCCGCCCATGTCTGTGGCCTCCGAGATCGGAAGAGCGGTTCAGC	37:T>G	chr2R	98437762
3902604|F|0-13:C>T-13:C>T	TGCAGGATGGGCCCAGCCTTGACACCTTTTGACCGAGATCGGAAGAGCGGTTCAGCAGGAATGCCGAGA	13:C>T	chr2R	98829417
3907718|F|0-8:G>A-8:G>A	TGCAGGCGGCGGTGGAGATGGAGGAGGCGGTCGCGCTGCGGGCGCAGGTTCTTGGCGGCCAACATGGCC	8:G>A	chr2R	98841719
3906541|F|0-23:A>G-23:A>G	TGCAGCCATCCTGGAGGTCTGGCAGAACACGAAGACGAGAAGGTTTGGGGGATGCGGATCTGAGGAGGG	23:A>G	chr2R	99359001
4093734|F|0-35:T>G-35:T>G	TGCAGCATTCCCGGCCACCGGCCCAGCGAGATTCGTGTCATGTTCAGCTCCGAGATCGGAAGAGCGGTT	35:T>G	chr2R	100470118
3598490|F|0-47:T>C-47:T>C	TGCAGGCAGGCTGCTATAATAATCCCAGCCATTTCCCCCCGCCCATCTGAGCCCAGCTCAATCCCAGTC	47:T>C	chr2R	102110998
5486101|F|0-25:A>G-25:A>G	TGCAGATGGAGGAGGCCCTGAACGCAGTCTACAGGCAGGGCCGAGTGGCGGATGGGTCGGTGGGCCCGC	25:A>G	chr2R	102752552
3733624|F|0-7:T>C-7:T>C	TGCAGCGTGCCGTGGAGCGGGCCTCGGAGCTGCTCCAGTCGCACGGCGCGTCCGTGGCGGAGTACACCA	7:T>C	chr2R	102752726
3601328|F|0-14:A>G-14:A>G	TGCAGCTCGACCTCATCGGTCTTGTCGGACTCGACGGAGAGCAGCACGTTCTTGCGGCGCACGAACGTG	14:A>G	chr2R	102752792
3732383|F|0-33:G>C-33:G>C	TGCAGATGGAGGAGGCCCTGAACGCGGTCTACAGGCAGAGCCGAGATCGGAAGAGCGGTTCAGCAGGAA	33:G>C	chr2R	103046597
3586843|F|0-38:C>T-38:C>T	TGCAGATGTTGTGGAGGGGTTCAGCGTGTTCAAGGGGGCGGAGGCGAAGGAGCCGAGATCGGAAGAGCG	38:C>T	chr2R	103121059
3586843|F|0-45:G>C-45:G>C	TGCAGATGTTGTGGAGGGGTTCAGCGTGTTCAAGGGGGCGGAGGCGAAGGAGCCGAGATCGGAAGAGCG	45:G>C	chr2R	103121059
7088435|F|0-27:T>C-27:T>C	TGCAGAAAGCGGCAGCACGTGCGTGGTTGCCGAGATCGGAAGAGCGGTTCAGCAGGAATGCCGAGACCG	27:T>C	chr2R	103320175
3592053|F|0-13:T>G-13:T>G	TGCAGATGATAGATCAAGCAAAATTTCAAGTCATTTTCTATCAACATGACCGAGATCGGAAGAGCGGTT	13:T>G	chr2R	104149946
3355326|F|0-25:A>G-25:A>G	TGCAGTCGTCGCTCATCATGTCGGCAGTGGTGTCCGTGGTCATCGCCGTCATCTGGCTGTTCACGGAAC	25:A>G	chr2R	104192438
3592635|F|0-16:G>C-16:G>C	TGCAGTTCGCGGTGCCGATGGTCCTCACCAACATGTCCTACTACGGCATCCCGCTGGTGTCCGTGATGT	16:G>C	chr2R	104193309
3890567|F|0-43:A>G-43:A>G	TGCAGCTGCGCCCATGCCTCCTCCGTGTCGATCAAGCGGCGTAACCACGCCGAGATCGGAAGAGCGGTT	43:A>G	chr2R	104193375
3596950|F|0-33:C>G-33:C>G	TGCAGGTACAGTCCTAGCATGTGGTACAGTCGGCCGCCGTAGGCCTGCCCGCATAGCGTCTCCAGGGCG	33:C>G	chr2R	105082134
3596950|F|0-56:C>T-56:C>T	TGCAGGTACAGTCCTAGCATGTGGTACAGTCGGGCGCCGTAGGCCTGCCCGCATAGCGTCTCCAGGGCG	56:C>T	chr2R	105082134
4484926|F|0-14:T>C-14:T>C	TGCAGCTGCGCCCATGCCTCCTCCGTGTCGATCAAGCGGCGTATCCACACCGAGATCGGAAGAGCGGTT	14:T>C	chr2R	105083529
3909840|F|0-5:C>T-5:C>T	TGCAGCACGACGGCCAGCGCCACCTTGGCCTCGATCAGCGCCAGGTTCTGCCCGATGCACACCCGCTCG	5:C>T	chr2R	106062444
3602388|F|0-28:G>A-28:G>A	TGCAGGGGGCTGGTAAAGACGCTGACTCGGGACATAAGCTTCTGAGAAATCTCCGAGATCGGAAGAGCG	28:G>A	chr2R	110991242
3595897|F|0-49:G>A-49:G>A	TGCAGGTAGTATCCATGGATGGTGGTGAGCAGCAGACGCCTCAAGGTTGGCCGCTCCGAGATCGGAAGA	49:G>A	chr2R	111421287
3597152|F|0-22:G>C-22:G>C	TGCAGGACAACGAGATCTCCCTGGACAGGAGCGGCAAGCTCGGCAGCCCGAGGGCCCGAGATCGGAAGA	22:G>C	chr2R	111441803
3349007|F|0-10:T>G-10:T>G	TGCAGCAATCTCATACAGCTCCCAATCGAACAGTGACACTCGAGCATCGCAACAAGGCCATGCCGAAGA	10:T>G	chr2R	112866031
3885939|F|0-33:A>G-33:A>G	TGCAGCGGGTCGAACCCGCCGACCAGCACCATCACCGAGATCGGAAGAGCGGTTCAGCAGGAATGCCGA	33:A>G	chr2R	113399108
5788985|F|0-58:C>T-58:C>T	TGCAGCGGGTCGAACCCGCCGACCACCAGCAGCGTCGGCGGGAAATCCTCGGCCAGCTCGGCGTTCTCG	58:C>T	chr2R	113488794
5799946|F|0-48:T>G-48:T>G	TGCAGGACTGGCAGCGGCGGTACGCCGACGTGCTGCGGCGGAAGGGGGTGAAGATCCAGGTGGCGGAGT	48:T>G	chr2R	113488860
5501640|F|0-34:G>T-34:G>T	TGCAGGACTGGCAGCGGCGGTACCCCGCCATGCTGCGGCGGAAGGGGAAGGCGGTGCGGGTGCTGGAGT	34:G>T	chr2R	113673329
5501640|F|0-57:G>A-57:G>A	TGCAGGACTGGCAGCGGCGGTACCCCGCCATGCTGCGGCGGAAGGGGAAGGCGGTGCGGGTGCTGGAGT	57:G>A	chr2R	113673329
3894357|F|0-12:T>A-12:T>A	TGCAGCGGGTCGTACCCACCGATCACCACCATCGCCGAGATCGGAAGAGCGGTTCAGCAGGAATGCCGA	12:T>A	chr2R	113673395
3600185|F|0-46:T>C-46:T>C	TGCAGACGCTCTGCTTCACACGATGATCATCTTCAAACCATCGTCGTGATCAGATCGGATGCGGGTTGC	46:T>C	chr2R	113674432
3745429|F|0-64:C>G-64:C>G	TGCAGGACTGGCAGCGGCGGTACGGCGCCATGCTGCGGCGGAAGGGGAAGGCGGTCAATGTGCTCGAGT	64:C>G	chr2R	113843672
3896948|F|0-46:G>C-46:G>C	TGCAGCAGCTGGAGTTCACGGTGCACACCTTGAAGGTGAGAGACACGACGTCCACAGGAGCTCCGTTGA	46:G>C	chr2R	116057093
3896948|F|0-49:G>A-49:G>A	TGCAGCAGCTGGAGTTCACGGTGCACACCTTGAAGGTGAGAGACACGACGTCCACAGGAGCTCCGTTGA	49:G>A	chr2R	116057093
3597181|F|0-15:T>G-15:T>G	TGCAGAGCTGTTAATTTCTAGGTAAATTCAATTACCTCTGAGAGCCGAGATCGGAAGAGCGGTTCAGCA	15:T>G	chr2R	116057746
3597181|F|0-19:A>T-19:A>T	TGCAGAGCTGTTAATTTCTAGGTAAATTCAATTACCTCTGAGAGCCGAGATCGGAAGAGCGGTTCAGCA	19:A>T	chr2R	116057746
3587179|F|0-9:T>C-9:T>C	TGCAGCAAGTCTCTGCTTTTTCACGCTACCATTGCATGTTCAAAGGGTCATAAAGCTGGCGAGCAGGCA	9:T>C	chr2R	116346125
3587179|F|0-56:T>G-56:T>G	TGCAGCAAGTCTCTGCTTTTTCACGCTACCATTGCATGTTCAAAGGGTCATAAAGCTGGCGAGCAGGCA	56:T>G	chr2R	116346125
3587179|F|0-64:A>C-64:A>C	TGCAGCAAGTCTCTGCTTTTTCACGCTACCATTGCATGTTCAAAGGGTCATAAAGCTGGCGAGCAGGCA	64:A>C	chr2R	116346125
3595909|F|0-19:T>C-19:T>C	TGCAGCCGACGGGTATTGCTAGTTGTCAGTTCTTTATCCTTGTTGAAGGTGAGAGAGAATGTGGTCAGA	19:T>C	chr2R	116980553
3887534|F|0-36:C>T-36:C>T	TGCAGTACTACAAAGTGCCTAAAGAAGCGACTAAGCCGTTCCTTCAAGATCCGAGATCGGAAGAGCGGT	36:C>T	chr2R	116980619
3578565|F|0-24:T>A-24:T>A	TGCAGTTCGTGGTGGCCGCGTTCCTTGCGCTGTCTGTCGCCACGATAGCGTCGACGTCGTCTGCGCCGA	24:T>A	chr2R	117649012
3901584|F|0-25:T>C-25:T>C	TGCAGTTCTCCACCATGCCTACGGCTCATACCTACGTCCTGCCCGCTCACACTTTCTCTTCACGCCCAT	25:T>C	chr2R	118319268
3746217|F|0-13:G>A-13:G>A	TGCAGGCGGAGCTGAGGCAGAGGAGTTGGAGCTCCTGGGAGCCGTAGGTGAAGGTCTTCATCTCGTAGC	13:G>A	chr2R	118697502
3746217|F|0-25:T>C-25:T>C	TGCAGGCGGAGCTGAGGCAGAGGAGTTGGAGCTCCTGGGAGCCGTAGGTGAAGGTCTTCATCTCGTAGC	25:T>C	chr2R	118697502
3746217|F|0-28:G>A-28:G>A	TGCAGGCGGAGCTGAGGCAGAGGAGTTGGAGCTCCTGGGAGCCGTAGGTGAAGGTCTTCATCTCGTAGC	28:G>A	chr2R	118697502
3900139|F|0-24:T>C-24:T>C	TGCAGAGAAACCACAATGCAGTGTTATTGCACATTAGCATATCCTGGCCCACATCACACACAGCATTTG	24:T>C	chr2R	119353743
5207162|F|0-19:C>T-19:C>T	TGCAGAACCACGTGGCGCCCGTCACGAGCCCCTCGTCGGCCGCGTTGCAGCGGCACCTGCCACACCCCG	19:C>T	chr2R	119358364
5202924|F|0-61:G>A-61:G>A	TGCAGGCGGCAGCACGGCGGTGGTCGTGGGCGTGCTGCTCGTCTGCGCGTTCCTCCATGCGGGGGTGGC	61:G>A	chr2R	121242127
3596550|F|0-26:G>A-26:G>A	TGCAGATCAAACGCGCGGATGATTCAGCGAGCGACCGAGATCGGAAGAGCGGTTCAGCAGGAATGCCGA	26:G>A	chr2R	121253924
3596953|F|0-26:G>T-26:G>T	TGCAGTTCCTCCTGATCTCGCCGTTGGCAGCGGTCTTGAGCTCGATGGCAGCCATCTTGACCATCGCCT	26:G>T	chr2R	121821616
3596290|F|0-7:G>C-7:G>C	TGCAGAGGAAGTGCCCCGTCAGCCCCAACTTCACCAACGACCCCACAGTGGTGCAGGACATCGTCACCC	7:G>C	chr2R	121821834
5218010|F|0-55:A>G-55:A>G	TGCAGAGCAAGTGCCCCGTCAGCCCCAACTTCACCAACGACCCCACGGTGGTGCAAGACATCGTCACCC	55:A>G	chr2R	121821834
100801562|F|0-5:T>C-5:T>C	TGCAGTGTCTCGCTCTCGAGCGACACGCGCCCGTCGAACCGCCCCGCCGAGATCGGAAGAGCGGTTCAG	5:T>C	chr2R	121822089
5220144|F|0-52:T>A-52:T>A	TGCAGTGTATGGTTGAGGTGTGGAGTCGCTGCTCCTCCGCGCGTCCATTTATTTGCGCGGGAGTGGAGA	52:T>A	chr2R	121826469
3356344|F|0-30:A>C-30:A>C	TGCAGCTGTAACGCGGGATGCATGTACAAAACCAGGATAGTGTATGTGTGTGGTACAAGCCGCGTACAA	30:A>C	chr2R	121992743
3590951|F|0-32:C>A-32:C>A	TGCAGCGATCAGGCCAAGCAGAAACGCACGTGCTCCAGTGCAGACCTGGAAACTGCGTCGCCCGTAGCG	32:C>A	chr2R	125309667
3590951|F|0-60:C>T-60:C>T	TGCAGCGATCAGGCCAAGCAGAAACGCACGTGCTCCAGTGCAGACCTGGAAACTGCGTCGCCCGTAGCG	60:C>T	chr2R	125309667
6211118|F|0-5:T>C-5:T>C	TGCAGTTCCACCAATCATGCAAGAGGCCGAGGCCGAGATCGGAAGAGCGGTTCAGCAGGAATGCCGAGA	5:T>C	chr2R	127001015
4097290|F|0-40:G>A-40:G>A	TGCAGTATAATTTCGTCCCTTCCAGGTGTCTAATCCTGTTGCTCTTATGTGCAGGCTTATGATGCGCGT	40:G>A	chr2R	128177483
3359695|F|0-65:T>C-65:T>C	TGCAGCAGGGTGCAGAGCATTCTGTAAAACCCTGGCTGGATCCTTCAAGCACTTGCAGTTCTTCATCCA	65:T>C	chr2R	128856099
3360601|F|0-13:C>T-13:C>T	TGCAGCACTTGTGCTGGTTGGGTGGGTGTGAAAGGTCAAGACTTCGTGGGTTCTTCTAACCTGGAACAA	13:C>T	chr2R	128856165
17398509|F|0-13:T>A-13:T>A	TGCAGCCTGGCGCTGGAGCGCCACGCGCGGCAAACGGCACGGAGGCGGACACGGTCAACGAGGGATGGG	13:T>A	chr2R	129200285
3592932|F|0-43:G>C-43:G>C	TGCAGCCTGGCGCATGAGCGCCACGCGCGGCAAACGGCACGGAGGCGGACACGGTCAACGAGGGACGGG	43:G>C	chr2R	129200285
3592932|F|0-50:A>G-50:A>G	TGCAGCCTGGCGCATGAGCGCCACGCGCGGCAAACGGCACGGAGGCGGACACGGTCAACGAGGGACGGG	50:A>G	chr2R	129200285
7103748|F|0-50:G>A-50:G>A	TGCAGCCTGGCGCTTGAGCGCCACCCGTGGCAGACGGCGCGGAGGCGGACGCGGTCGACGAGGGACGGC	50:G>A	chr2R	129258462
3882760|F|0-56:A>G-56:A>G	TGCAGCCTGGCGCTTGAGCGCCACCCGTGGCAGACGGCGCGGAGGCGGACACGGTCAACGAGGGACGGC	56:A>G	chr2R	129258462
4494488|F|0-40:A>C-40:A>C	TGCAGGAGGAAACCATTGCGTGAGCGGATCGACTCGGGCTACTAGGTTAGGTCGCCGAGATCGGAAGAG	40:A>C	chr2R	129635806
3908992|F|0-5:C>A-5:C>A	TGCAGCGTCACCGCCGCCGCCTCGTGCTTGGGGCTCTCCGAGATCGGAAGAGCGGTTCAGCAGGAATGC	5:C>A	chr2R	130023819
5037884|F|0-31:C>T-31:C>T	TGCAGGTGTCGTTCGACGAGTACCTCGAGGACCGCCCCCGCGTGTTCCGCGCCATGTTCCCCGACGAGA	31:C>T	chr2R	130502493
3590478|F|0-11:C>A-11:C>A	TGCAGGGAGCCCTGCCCCACCGTGCTCGTCACCAGGTCCGAGATCGGAAGAGCGGTTCAGCAGGAATGC	11:C>A	chr2R	131398753
3599409|F|0-37:C>T-37:C>T	TGCAGGTCAAGCTACGATTCAATAGAGAAAACATCTGCGGCAGTTGGGAAATCGCCGAGATCGGAAGAG	37:C>T	chr2R	131672438
3364532|F|0-13:G>C-13:G>C	TGCAGGTGGCCGTGTGGGCGTGCATGGTCATGTCGGTGATGCTGGTGGTGGAGGCCCTGTGCAACTGCG	13:G>C	chr2R	132751870
5037449|F|0-63:C>A-63:C>A	TGCAGAAATCGGCGGCGCTCTCCTGTTCGCCCTCGCCGCCGCCGCGGCCCTCTTCGCCGCCGTCTGCAC	63:C>A	chr2R	132752224
3362238|F|0-57:T>C-57:T>C	TGCAGTTCCGCCACTGCTCTTCTCTGTCCTGGTTACCAGGAGCTCCTATGCGCCGCATTTTGCGTCGAA	57:T>C	chr2R	132798035
3592263|F|0-8:G>C-8:G>C	TGCAGGTGGCGGTGTGGGCATGCATGGTGATGTCGGTGATGCTGGCGGTGGAGGCCCTGTACAACTGCG	8:G>C	chr2R	132804971
3592263|F|0-41:C>T-41:C>T	TGCAGGTGGCGGTGTGGGCATGCATGGTGATGTCGGTGATGCTGGCGGTGGAGGCCCTGTACAACTGCG	41:C>T	chr2R	132804971
3903824|F|0-20:G>C-20:G>C	TGCAGCCTCCATGGGCGACGGAGGGGAAGGAGAAGAGTGCGACTGAGCCCAATGGGGCGTTTTCCTAAG	20:G>C	chr2R	132805391
3910016|F|0-5:A>C-5:A>C	TGCAGATCTGGGAGATCAAGGACCTGGTGAAGGAGCTGGACGCCAACTGGCCGTCGCTGGCGTGCAAGG	5:A>C	chr2R	133089229
3744865|F|0-65:G>C-65:G>C	TGCAGGGTCCAGAGCAGGGGTGAGGTGTAGGTGCGTATATATACACGGTTACGCTCGGTGGTCACGCCC	65:G>C	chr2R	133651808
3362950|F|0-37:C>A-37:C>A	TGCAGTGCAGCGAGCCTTGCTTGTCCTCACCCTCACCCCGCTCCAGCGCAGCGCACCACAGCCTTCGTC	37:C>A	chr2R	133651874
5207375|F|0-35:C>G-35:C>G	TGCAGCCGCCTCTCCCACTGGCCCTTGGAGGAGGACGCGGGCCTCTGCGCCGCCGAGATCGGAAGAGCG	35:C>G	chr2R	133652686
3597100|F|0-24:G>C-24:G>C	TGCAGCTGTGTCCGTCCTATTAGTGTCAACACAACAGGGCAGCAAATTCTTGACGTGCCCGAGATCGGA	24:G>C	chr2R	134047047
3902155|F|0-23:A>T-23:A>T	TGCAGCTGTCGCGAAGGAGGGGGAGTCCGTGAGAAAGCGCGCGGTGGAGCTCGGCCGAGATCGGAAGAG	23:A>T	chr2R	134625762
3909667|F|0-7:G>A-7:G>A	TGCAGAAGAAGTCCAGCACGATGACGGCCGGGGAGTCGCCGAGATCGGAAGAGCGGTTCAGCAGGAATG	7:G>A	chr2R	134838834
3594409|F|0-36:C>T-36:C>T	TGCAGCTGCCGGAGAGGAGCTAGGAGGTATGATCCCCCCCTTCTTTACCCGAGATCGGAAGAGCGGTTC	36:C>T	chr2R	135703508
3364546|F|0-22:A>T-22:A>T	TGCAGCCGTCCCAGCTTGCAGCACTTCGGAATGGAGGACCGCCTCTCGTACCGCAGCACGTGGAGGATG	22:A>T	chr2R	135820195
3747096|F|0-9:C>T-9:C>T	TGCAGGCACCAGTAGTTCAGCACATGAGCGGCCATCAAGTCCAAGCTTCAGCATCTGGAACTCCGAGAT	9:C>T	chr2R	136097298
3578973|F|0-52:G>T-52:G>T	TGCAGTGAACTGTCATTGATTCACACAGGACGGGCGCACTGAGTGAGTACCTGTCCCGAGATCGGAAGA	52:G>T	chr2R	136098318
7088171|F|0-19:C>T-19:C>T	TGCAGAACCTCTCCCTCGCCGGCAACGCCTTCTCCGAGATCGGAAGAGCGGTTCAGCAGGAATGCCGAG	19:C>T	chr2R	137238526
3594664|F|0-17:T>C-17:T>C	TGCAGTGCATCCAAAGGTGGCGATAGCCGATACAATGGTTCTCCCGAGATCGGAAGAGCGGTTCAGCAG	17:T>C	chr2R	138076644
3586271|F|0-26:T>C-26:T>C	TGCAGCAGCATTTATTTTTGTTGTTGTTTTCTTGGTGCCCGTTTTTTTCTCCCTCTCCTCCGAGATCGG	26:T>C	chr2R	138769380
3905762|F|0-5:G>T-5:G>T	TGCAGGTACTGGGTGGTCAATTGATTCTGGAGGTGCATCGATCTCTTGATTCCTGATTAATTTGCACGT	5:G>T	chr2R	139038097
3905762|F|0-55:A>G-55:A>G	TGCAGGTACTGGGTGGTCAATTGATTCTGGAGGTGCATCGATCTCTTGATTCCTGATTAATTTGCACGT	55:A>G	chr2R	139038097
4496303|F|0-19:T>C-19:T>C	TGCAGTCGCGCGCCCTCCGTGGCGGGAGCGACGCGAAATGGCGACCCGAGATCGGAAGAGCGGTTCAGC	19:T>C	chr2R	139439042
5040522|F|0-43:G>A-43:G>A	TGCAGCTTGTGGTGTCGGAACTGTGCCGCGTCCAGGAGCTGGTGCGGCAGCTGGAGCTGCACCTGCACG	43:G>A	chr2R	140148555
3584542|F|0-54:A>G-54:A>G	TGCAGGTACCGCTACGCGTACGGCGACGGCGCCTACTCGGCTGGCGTCCTGGGAACAGAGACGCTCTCG	54:A>G	chr2R	142531150
3584542|F|0-60:A>G-60:A>G	TGCAGGTACCGCTACGCGTACGGCGACGGCGCCTACTCGGCTGGCGTCCTGGGAACAGAGACGCTCTCG	60:A>G	chr2R	142531150
16524900|F|0-29:A>G-29:A>G	TGCAGTAGGGGCGTCGACTGCACGGCGGCACCGCCGCTTGGGACCAGCTCCGCGAGGGAGCCGAACAGG	29:A>G	chr2R	142531427
3362414|F|0-6:G>C-6:G>C	TGCAGGGTGTTCTGGCCCCATGACCTTCACCATAGTCATGGGGTTGCCCCTCCCACTCCTTCAAGCTAG	6:G>C	chr2R	142610552
3362414|F|0-41:G>A-41:G>A	TGCAGGGTGTTCTGGCCCCATGACCTTCACCATAGTCATGGGGTTGCCCCTCCCACTCCTTCAAGCTAG	41:G>A	chr2R	142610552
5202887|F|0-51:G>A-51:G>A	TGCAGCGCCTTCTTCTTCCTCCAGCTGTCGACAGACCAGCTCGCGGGCCGCGCCGCGGCGGCGGCCTCC	51:G>A	chr2R	144127326
5202887|F|0-66:T>C-66:T>C	TGCAGCGCCTTCTTCTTCCTCCAGCTGTCGACAGACCAGCTCGCGGGCCGCGCCGCGGCGGCGGCCTCC	66:T>C	chr2R	144127326
3587274|F|0-19:C>A-19:C>A	TGCAGCTCCCCGAGTACCCCAACAAGGAGGAGCTCGACGCCGTCCTCAAGACGATCGAGACGTTCCCGC	19:C>A	chr2R	144127392
3888620|F|0-23:G>A-23:G>A	TGCAGGAAATGGCTGGTGAGAATGCAGATATTCAAAGTTTCTGTTTGGAAACATGGCTGTTTTGGCAGA	23:G>A	chr2R	145009403
3589416|F|0-17:A>C-17:A>C	TGCAGCAAATATGTCATAGAGATCTGAAACTAGAAAATACACTCCTGGATGGAAGCGAAGCACCCCGAG	17:A>C	chr2R	145010083
3362477|F|0-20:A>T-20:A>T	TGCAGTACTACTGCAATAGAAGGGGAACTTGAATGACCAACACAGCACAGCATGTTTGCCATGTCGTCT	20:A>T	chr2R	146142515
3347479|F|0-5:G>A-5:G>A	TGCAGGCACCAATAAATTTTCATCGCAGGCTTTTTTACCGAGATCGGAAGAGCGGTTCAGCAGGAATGC	5:G>A	chr2R	146709972
17380831|F|0-21:G>A-21:G>A	TGCAGAAACGACGAGCAGAAGGACGAGCAGAAAAGGTGCGGCCATCGCGCCTGAACGACTGCACCAAGA	21:G>A	chr2R	147429371
5499982|F|0-13:C>G-13:C>G	TGCAGCGGGCGGCCACGGCCAGGCACGGCTGACCCGAGATCGGAAGAGCGGTTCAGCAGGAATGCCGAG	13:C>G	chr2R	147494714
4491808|F|0-12:T>C-12:T>C	TGCAGCGGGCGGTGACGACGAGGCGTGGCTTCCCCGAGATCGGAAGAGCGGTTCAGCAGGAATGCCGAG	12:T>C	chr2R	147527543
3601518|F|0-41:G>C-41:G>C	TGCAGAAGCGCGCAGCAAACGCGTCGTCCACCTCCAGCCTTGTACACCTGTGCGACTGGGCGTCCACAG	41:G>C	chr2R	147541736
3363670|F|0-52:C>G-52:C>G	TGCAGCTGTAGCGGCAGAGCGAAGCCAAGTACTAGGAGGAGTAGCGTCTGGCCGTTCGCAATCAAGTCC	52:C>G	chr2R	147541802
3587186|F|0-22:G>A-22:G>A	TGCAGACGGCACGGGAATCGAGGAAAACAACGGAAGCCGAGATCGGAAGAGCGGTTCAGCAGGAATGCC	22:G>A	chr2R	149839548
3596063|F|0-45:A>G-45:A>G	TGCAGTAGTAAGTAGGATCATGCATGCACAGACAGGGATCAGCTGACTTGCCGAGATCGGAAGAGCGGT	45:A>G	chr2R	149877038
3576921|F|0-57:G>T-57:G>T	TGCAGCAAGCCTCCCCTCTGCTTTTTCACGCTGCCATTGCATGTTCAAAGGGTCAAAGATATGGTAGTA	57:G>T	chr2R	150413697
3579009|F|0-22:G>C-22:G>C	TGCAGAGCCTCGCCGACCTGGCGTGGCGCATGGGGCCGAGATCGGAAGAGCGGTTCAGCAGGAATGCCG	22:G>C	chr2R	150414538
17390165|F|0-16:T>C-16:T>C	TGCAGCCACGAGAGACTACACGCAGCTCGCGCATTGGCGCTGGAGCACAGCACCAGCGCCGCAGATTCC	16:T>C	chr2R	151346358
3351407|F|0-7:T>G-7:T>G	TGCAGGGTAGAAGACGAAGCTCGGCCAGCCAGATGGGGTCCATCCTGTGCTGCCTGCGCGGCCCCGACG	7:T>G	chr2R	151826825
3349124|F|0-40:G>T-40:G>T	TGCAGGTGAGCTGGGCAGCTCGTGCATCGATGAAACTTCGGAAGCAAGGCAAACCAGCTTTGGCAGTGG	40:G>T	chr2R	151865209
17380835|F|0-26:A>G-26:A>G	TGCAGAACTTGAGGGCGCTCATGGCGACGGCGATGTCGTCTCCTCGCCTCTCTCTGTCTCGCCCGCTGC	26:A>G	chr2R	151871277
7500757|F|0-5:G>A-5:G>A	TGCAGGAACAGAAACGAAACGGAAAAGATGCATTGGATTAAACGACCATTAATTGGCTCCTTGGATCAC	5:G>A	chr2R	151871403
3899617|F|0-34:G>A-34:G>A	TGCAGAAAAAGAAACGAAACGGAAAAGATGCATTGGATTAAACGACCATTAATTGGCTCCTTGGATCAC	34:G>A	chr2R	151871403
3736637|F|0-10:G>C-10:G>C	TGCAGGGGGCGATCAGGAGCGCGCTGGAGAGGAAGCCGAGATCGGAAGAGCGGTTCAGCAGGAATGCCG	10:G>C	chr2R	154431559
5800510|F|0-14:C>T-14:C>T	TGCAGAAATCTTCTCGAGGCAGGTGATGGTGGCCGAGATCGGAAGAGCGGTTCAGCAGGAATGCCGAGA	14:C>T	chr2R	155114083
3580094|F|0-28:A>G-28:A>G	TGCAGGGCGCCGATGGCGGGCAGAACGGAGAGTTCTCGCCGAGATCGGAAGAGCGGTTCAGCAGGAATG	28:A>G	chr2R	155121686
3576322|F|0-40:C>A-40:C>A	TGCAGCTTCTTCACCTCCTCGATGGTGAAGTCCGGCACCGCCTGATCCGAGATCGGAAGAGCGGTTCAG	40:C>A	chr2R	155121883
4105643|F|0-62:C>T-62:C>T	TGCAGCCGCGTTGCGGACTGCCTCTGCTGCATGTGCTGCATCAAGGCGTGCAACAGGATGAACGACCAG	62:C>T	chr2R	155139330
3594665|F|0-38:T>G-38:T>G	TGCAGCCACCCGTCCCTCGTCGCCGTGTACAGCGTCCCTCCCGCCGCCGCGTGCACGTACACGTCCTCC	38:T>G	chr2R	155288509
3594665|F|0-53:C>G-53:C>G	TGCAGCCACCCGTCCCTCGTCGCCGTGTACAGCGTCCCGCCCGCCGCCGCGTCCACGTACACGTCCTCC	53:C>G	chr2R	155299705
3589389|F|0-19:C>A-19:C>A	TGCAGGCCCCGAAGCCATCCTCGTCAAAGGCGGCGACATGCCAGCTCCGCAGCGGCCCGAACCGAGATC	19:C>A	chr2R	155642264
3598149|F|0-11:G>T-11:G>T	TGCAGGGTGTGGAGGAGCAGGGACCGCTGCACCGAGAGCACGAAGCAGCCCGTGCCGAGATCGGAAGAG	11:G>T	chr2R	158053413
3741124|F|0-33:A>T-33:A>T	TGCAGGAGAGAGTCGCGTCGCCCACAGAGCCGTAATTCGTGCCGAGATCGGAAGAGCGGTTCAGCAGGA	33:A>T	chr2R	158053467
3595473|F|0-20:C>T-20:C>T	TGCAGGACTCAGGTCCTCTGCCCTCCAGACAGGGAGGACCCCCTGGCCGAGATCGGAAGAGCGGTTCAG	20:C>T	chr2R	161518094
3363836|F|0-28:C>A-28:C>A	TGCAGATAGAGCGGCGTCGGCGCAGCGCCACCCAACCCAACCAGTGGCCAGCAACGACCCATCCACCGA	28:C>A	chr2R	161519485
3363836|F|0-47:A>C-47:A>C	TGCAGATAGAGCGGCGTCGGCGCAGCGCCACCCAACCCAACCAGTGGACAGCAACGACCCATCCACCGA	47:A>C	chr2R	161519485
3745211|F|0-41:C>T-41:C>T	TGCAGGATCGGACGGCACGGAATGGGAAGCGGTTGCGTGGCCTGAGCTGCGGCGTGGAGCGGGCGGGCC	41:C>T	chr2R	161520456
3893467|F|0-19:T>C-19:T>C	TGCAGGGCTGCGCGCTGCATGCGGTGGCGACGAGCTACGGCGCGATCGCGGCGTCGCAGCGGGGCTCGG	19:T>C	chr2R	162037538
3894165|F|0-13:G>C-13:G>C	TGCAGCACTGGCAGCCCCCGCCGCACCCGCCGCCGCAGCCTCCGCCGTAGTACGACGGCTGGGCCGAGA	13:G>C	chr2R	162773868
3894165|F|0-28:G>A-28:G>A	TGCAGCACTGGCAGCCCCCGCCGCACCCGCCGCCGCAGCCTCCGCCGTAGTACGACGGCTGGGCCGAGA	28:G>A	chr2R	162773868
3894165|F|0-52:C>T-52:C>T	TGCAGCACTGGCAGCCCCCGCCGCACCCGCCGCCGCAGCCTCCGCCGTAGTACGACGGCTGGGCCGAGA	52:C>T	chr2R	162773868
3894598|F|0-13:C>T-13:C>T	TGCAGCCGTTCTTCGGCGGCGAGGCGCGGACCGCGTCCGAGCAGCGGCTCTGCCACGCGCCGTTCGGGG	13:C>T	chr2R	162913684
5037874|F|0-8:C>T-8:C>T	TGCAGGCGCGCGGCGACGTGGTGGGCGACGTTGCCGCCCGCGCTATCTCCGAGATCGGAAGAGCGGTTC	8:C>T	chr2R	162913780
5037874|F|0-32:G>T-32:G>T	TGCAGGCGCGCGGCGACGTGGTGGGCGACGTTGCCGCCCGCGCTATCTCCGAGATCGGAAGAGCGGTTC	32:G>T	chr2R	162913780
17391856|F|0-13:G>C-13:G>C	TGCAGGACACGGGGAAGCACGTGAGGAGGCTGGCGGAGTTCATGGGCCGAGATCGGAAGAGCGGTTCAG	13:G>C	chr2R	163805509
3736527|F|0-10:T>G-10:T>G	TGCAGTAGCGTACGACTGATGCATTGGACAGGCAACTACAGAACTACTGGTATACTCCGCTGGATACGC	10:T>G	chr2R	163805977
5805356|F|0-23:G>A-23:G>A	TGCAGTGTCTCGTGCACACATCGGCAAGGCGAGGGTGAGTTGCGCCGAGATCGGAAGAGCGGTTCAGCA	23:G>A	chr2R	164784656
3593464|F|0-5:C>T-5:C>T	TGCAGCTGTTGGATAACCTTCATTCCTTGTAGGACACATCGTTGCCGTTCAACAAGTACGCCTTCCTGA	5:C>T	chr2R	165446667
3593464|F|0-16:C>T-16:C>T	TGCAGCTGTTGGATAACCTTCATTCCTTGTAGGACACATCGTTGCCGTTCAACAAGTACGCCTTCCTGA	16:C>T	chr2R	165446667
3579229|F|0-22:T>C-22:T>C	TGCAGGTTTACCCGCTGATCGGTGCGATGTCGCTGGTGACGGGGATGTGCGTCTTCCAGCTCGCCAGGA	22:T>C	chr2R	165450408
3901889|F|0-38:C>G-38:C>G	TGCAGGGCACGTGCGGCTGCCCTCATCCTTATCGCCACCCCCCCTCGCTTGTCATCTACCGAGATCGGA	38:C>G	chr2R	166343729
3584085|F|0-38:G>A-38:G>A	TGCAGCAGCAGCGGCGGCGGCACCACACGCACAACGAGGCCGTCGGATGTCTCTCTAGAGCCGAGATCG	38:G>A	chr2R	169569762
3893826|F|0-17:C>T-17:C>T	TGCAGAATCCTGCTGTGCGGTGCACTTGTATATCTTTGTTTTCTTGCGTGCCGAGATCGGAAGAGCGGT	17:C>T	chr2R	169995952
3362074|F|0-55:A>G-55:A>G	TGCAGATGAGACATGGATATACAGTAGTTATTAACGTGTTAAGATTTGGAAAGCTAGCAGCAATTCAAG	55:A>G	chr2R	170175475
3587935|F|0-13:G>A-13:G>A	TGCAGCGAGTAATGATCATACGATCCGTCCGTGAATGCGTGGCGTGGCAGGGGACGAGAAGAAGACGGG	13:G>A	chr2R	171300158
3900640|F|0-49:A>G-49:A>G	TGCAGCGCCGCCTGCGGCTGCTCCGACCTGCACACGCAGAAATCTGCCAAGCAGCACCAGCAGCAGCCA	49:A>G	chr2R	171886952
3343477|F|0-12:G>A-12:G>A	TGCAGAGGCACTGCAATGCAAGCTTTCGCACCATACAAGTACCACGCAACGTACACCAGCTCAGTATCA	12:G>A	chr2R	172333545
3594854|F|0-21:C>T-21:C>T	TGCAGGAGCAGGAGACGGCTCCGCCCACGGAAGAAGCGCCGTCCGCGCCACACCTGACCGTGCCGAGAT	21:C>T	chr2R	172333769
4099492|F|0-16:A>G-16:A>G	TGCAGCGTGTGTCGCGATGAGTCCCGCGATTTGGAATAAGGTTGGCCATCTGCGTGTACGTAGTCGGTT	16:A>G	chr2R	172394102
3362329|F|0-17:G>T-17:G>T	TGCAGCTGGACTGGTACGTTTCACGTTTTGTTGACGAGCTAGTTCTACTCACTCCCAGGAAGCAGGAGG	17:G>T	chr2R	172861378
3344515|F|0-29:T>A-29:T>A	TGCAGAGATCACACCATAAACGACCCTATTTGTAGACTAAAGACAGCTACGTTTCTAATTTCCATACTT	29:T>A	chr2R	173381717
3596864|F|0-14:T>C-14:T>C	TGCAGCACGTATCGTCGTGCCATTCGGGCTGAGATAAATTGTTAAGAGCAAAGTTTACGGGATATGTAT	14:T>C	chr2R	176311020
3733949|F|0-10:A>T-10:A>T	TGCAGCCATGAGGAAACGTGCTCCACGGGACGCTACCGAGATCGGAAGAGCGGTTCAGCAGGAATGCCG	10:A>T	chr2R	177919607
3733949|F|0-34:A>C-34:A>C	TGCAGCCATGAGGAAACGTGCTCCACGGGACGCTACCGAGATCGGAAGAGCGGTTCAGCAGGAATGCCG	34:A>C	chr2R	177919607
7503974|F|0-8:T>C-8:T>C	TGCAGGCTTCAGTCCTTGGACCTCTCCGCGAACCAGCTGGTCGGGGGCTTCCCGAGATCGGAAGAGCGG	8:T>C	chr2R	177919642
3592941|F|0-41:A>G-41:A>G	TGCAGCTCGCTGGCGTTGGCCACGCCGAGAACGGCCGACTGAAACGTGCCGAAGTTCCCTACGATCTTC	41:A>G	chr2R	177929342
3583845|F|0-20:G>T-20:G>T	TGCAGACAAGCAAAAAAGATGGAGGAAAACTACGAGTACGGGAGAGTTCCGTGCCCACACGAAGAGGAA	20:G>T	chr2R	178482004
7501679|F|0-9:G>T-9:G>T	TGCAGCGGCGGCGGCGAGGTTGGTGGAGAAGAAGGAGGATGCGGAGGAGCCGAGATCGGAAGAGCGGTT	9:G>T	chr2R	179063633
3906666|F|0-24:T>C-24:T>C	TGCAGTGCGGGGATTCGCTTGTTCTGAGGGGGATTTTGGGCTTTTTGCCGCGGTTTGGGGTTCGGGGCT	24:T>C	chr2R	179456310
3357357|F|0-22:G>A-22:G>A	TGCAGGTCAGACTTCGAAATTCGGAGAATGTTGATGCTGTGGACGATGACGACGACGTGCCGAGATCGG	22:G>A	chr2R	179922217
5796311|F|0-53:G>C-53:G>C	TGCAGCGGGGTGGGGTTGTCGTCGACGGAGAACAGCGTCGGGGCGCGGATTTCGACGGGGCCGTCCCCG	53:G>C	chr2R	181161925
3909970|F|0-31:C>T-31:C>T	TGCAGGCGCTCGCTCTAGCCCTCAACAAGCGCCTCGCCGATGAGGCTGGCAGGAACAACAGCAACCTCG	31:C>T	chr2R	181805204
7091260|F|0-40:G>A-40:G>A	TGCAGCCGTACATCCAGCGCATTGTCAACGGGGATCGGTCGCCGATCCTGTCCACGCACCCCGTCTCCG	40:G>A	chr2R	182611987
3906860|F|0-31:G>C-31:G>C	TGCAGCGCGCCGTGGAGCGCGCGTCGGCGCTGCTCCGCCCGCACGGCGCGTCCGTGGCGGAGTACACCA	31:G>C	chr2R	182613207
3906860|F|0-34:C>G-34:C>G	TGCAGCGCGCCGTGGAGCGCGCGTCGGCGCTGCTCCGCCCGCACGGCGCGTCCGTGGCGGAGTACACCA	34:C>G	chr2R	182613207
3344716|F|0-27:T>G-27:T>G	TGCAGGTAACTTCACTCTTTGATCTCTTCTCCATACCACTCCGAGATCGGAAGAGCGGTTCAGCAGGAA	27:T>G	chr2R	183016011
3593727|F|0-13:G>A-13:G>A	TGCAGCATGTTGTGGACAGTCATGACGAGGCTCACAACACTCGCGGCCCCGAGATCGGAAGAGCGGTTC	13:G>A	chr2R	183358055
3749173|F|0-45:A>G-45:A>G	TGCAGCTGGACGGTGACGAACGCGAAGCAGAAGCAGGTGACCAGGACTTCCATGGCCGGGATGTTGAAG	45:A>G	chr2R	183358274
3734400|F|0-16:G>T-16:G>T	TGCAGGTAGAAACAACGTATGAACCACAACAACAGCCGAGATCGGAAGAGCGGTTCAGCAGGAATGCCG	16:G>T	chr2R	183374385
3585018|F|0-20:G>C-20:G>C	TGCAGCAGGACGGTGACGAAGGTGAAGAAGCAGCAGGTGACCAGGGCTTCCACGGCCGAGATCGGAAGA	20:G>C	chr2R	183375507
3352641|F|0-21:T>C-21:T>C	TGCAGACCATGATCCTCAAGATAGCGGTGCCCGTGATGGCCATGGCGTTGCTGCTCACGGCGTCGACTG	21:T>C	chr2R	183528138
3352641|F|0-38:G>C-38:G>C	TGCAGACCATGATCCTCAAGATAGCGGTGCCCGTGATGGCCATGGCGTTGCTGCTCACGGCGTCGACTG	38:G>C	chr2R	183528138
3352641|F|0-50:C>T-50:C>T	TGCAGACCATGATCCTCAAGATAGCGGTGCCCGTGATGGCCATGGCGTTGCTGCTCACGGCGTCGACTG	50:C>T	chr2R	183528138
3743444|F|0-31:G>A-31:G>A	TGCAGCATGACGGTGACGAACGTGAAGAAGAGGCAGGCGACCAGGGCTTCCACGGCCGAGATCGGAAGA	31:G>A	chr2R	183724923
3743444|F|0-38:G>A-38:G>A	TGCAGCATGACGGTGACGAACGTGAAGAAGAGGCAGGCGACCAGGGCTTCCACGGCCGAGATCGGAAGA	38:G>A	chr2R	183724923
5213901|F|0-59:G>T-59:G>T	TGCAGGACGCGGCGGAGGGGGCGAACTGGGCCTTTGGCGGCGTGGGCGCCGAGCCAGGGGGTGTGGCGC	59:G>T	chr2R	183861737
5202919|F|0-29:T>C-29:T>C	TGCAGAAGCCCCGCGACCTGCGAATCGCATGTCGTCGTGTATCCGAGATCGGAAGAGCGGTTCAGCAGG	29:T>C	chr2R	185972542
3589547|F|0-53:C>A-53:C>A	TGCAGCAGCTCAAGAGAGTGGACGACTGGCTCAACCATGTGGTGCGGCACGAGCGGATGCTTCCGAGAT	53:C>A	chr2R	185972584
4096603|F|0-57:C>T-57:C>T	TGCAGCAGCTCAAGAGAGTGGACGACTGGCTCAACCATGTGGTGCGGCACGAGAGGACGCTTCCGAGAT	57:C>T	chr2R	185972584
3589898|F|0-23:A>C-23:A>C	TGCAGCCTCTTTGGGTCGAGCAGACGCTTCCCTGTCCCTCCTCTCGCTGCCGCCTGACCGAGATCGGAA	23:A>C	chr2R	186543166
4486971|F|0-17:C>A-17:C>A	TGCAGCTGGAGAGGGCGCAGGTCAGGGCTGGTCCGAGATCGGAAGAGCGGTTCAGCAGGAATGCCGAGA	17:C>A	chr2R	186543943
3884439|F|0-67:G>C-67:G>C	TGCAGCCGCGACCAGATAATCCCACCCGCGCTCGCTCGCCGCCAGCCATCAGACGCACGCGCCCCGAGA	67:G>C	chr2R	188406555
5804175|F|0-32:C>G-32:C>G	TGCAGCAGCGGGTCGGCGTGCGACAGCAGCGCCACGAGCGGCCGCACGGCCCCGAGATCGGAAGAGCGG	32:C>G	chr2R	188423480
3908948|F|0-16:C>G-16:C>G	TGCAGAGCGCGTAGAGCGCCGTGGCGGCGTCCTTCTTCCCGCGCGCGCCGCCGAGATCGGAAGAGCGGT	16:C>G	chr2R	188423768
3902382|F|0-6:T>C-6:T>C	TGCAGATGGAGCTGTCATGTCAGCTTATGAAACTAGCCGAGATCGGAAGAGCGGTTCAGCAGGAATGCC	6:T>C	chr2R	188729321
7088300|F|0-28:G>A-28:G>A	TGCAGCTGATGGCGAAGGAGGCGGTGACGGCAAGGGCGAGCGGGAGGTGCCCGAGATCGGAAGAGCGGT	28:G>A	chr2R	189298998
7088300|F|0-37:G>A-37:G>A	TGCAGCTGATGGCGAAGGAGGCGGTGACGGCAAGGGCGAGCGGGAGGTGCCCGAGATCGGAAGAGCGGT	37:G>A	chr2R	189298998
7088300|F|0-40:C>T-40:C>T	TGCAGCTGATGGCGAAGGAGGCGGTGACGGCAAGGGCGAGCGGGAGGTGCCCGAGATCGGAAGAGCGGT	40:C>T	chr2R	189298998
5201623|F|0-16:T>C-16:T>C	TGCAGGCGCTCAGGGCTACCATCGACAGGTTCGGCTCCGAGAACGTGTGCCTCTGCGGCCACTCCCTGG	16:T>C	chr2R	189385623
3347749|F|0-50:C>T-50:C>T	TGCAGGGCTGCGCCATGCAGCTGTTGTTGCTACTGAGTGCATCGCTTTACCTAACATCATATGATGATG	50:C>T	chr2R	189815799
3345839|F|0-47:C>G-47:C>G	TGCAGCATGCATGCAGCTGTTGGCAGCACTCCGCACCGCAAGAGAGACACACACACCGAGATCGGAAGA	47:C>G	chr2R	189815865
3346205|F|0-12:C>T-12:C>T	TGCAGTGCGACTCCAGGCACTACCTCTTCGCTTGGAGGTTTCGCACCGCCGATGCATCATCGTCCGAGA	12:C>T	chr2R	191510176
3909931|F|0-23:G>A-23:G>A	TGCAGGTGGCAGAGCACGCGGTCGGCGGCGCCGTCGATCGCCTGCGCCGAGATCGGAAGAGCGGTTCAG	23:G>A	chr2R	191510999
7092814|F|0-47:G>A-47:G>A	TGCAGCAGGAAGGCCGTGCTGGGGCTCGAGTAGGGGCTAAACATGGCGGCGGCCGCCGCTTCCTTGGCA	47:G>A	chr2R	195175682
3581436|F|0-20:C>A-20:C>A	TGCAGCGCTGCCAGCCCCTCCTCCCCGTCGCCGAGGAGCTCCTCATCGTCAGCCGCTGCGTCGAGTCGC	20:C>A	chr2R	195176332
3892310|F|0-29:G>A-29:G>A	TGCAGTATCTCCGTGGCCCTCCTGTTGGCGTCGGTTTCGCCGTCGCCGAGATCGGAAGAGCGGTTCAGC	29:G>A	chr2R	195176710
4104305|F|0-11:T>C-11:T>C	TGCAGTTGGGATGCTACCTGGTCCCGCAGCCTCGTCCGAGATCGGAAGAGCGGTTCAGCAGGAATGCCG	11:T>C	chr2R	195176864
3896962|F|0-6:C>T-6:C>T	TGCAGTCCGCCAGCGCGGATGACCTGCCGCTGGCGGAGCAAGACGCCGACCGAGATCGGAAGAGCGGTT	6:C>T	chr2R	195176899
3890802|F|0-14:C>T-14:C>T	TGCAGACGCACAAGCAACAGCATCCACCTCACTCCACAGCAAGTAGACGGCGCGGGGACGCTCCAAAAG	14:C>T	chr2R	196861942
3895203|F|0-31:A>G-31:A>G	TGCAGGGAATTATTCTGTTAGTTATGCACACACTTGGTGGCTACGAGAACAAATCATCATTTGACATTC	31:A>G	chr2R	196862008
3895203|F|0-42:A>G-42:A>G	TGCAGGGAATTATTCTGTTAGTTATGCACACACTTGGTGGCTACGAGAACAAATCATCATTTGACATTC	42:A>G	chr2R	196862008
3730413|F|0-20:G>A-20:G>A	TGCAGAGGTCTCCTCCTGGAGGCGAAGCTCACGCCAGACGGCATCGCCGACCCTTAGAATACGGAAGAT	20:G>A	chr2R	197486314
3363156|F|0-37:G>A-37:G>A	TGCAGGAGTCTCGTGGTGGGTCGTGTGAGGAAGAATCGCATGCCTTCAGTCAAGGAAGCAGTGGGCAAG	37:G>A	chr2R	197732359
3907590|F|0-61:G>C-61:G>C	TGCAGAGGCGCGCCAGCCATCGCCATGGCGCATCCCCCGCCGCTTCTCTCTTCTCCACCGAGCTCCGTC	61:G>C	chr2R	197732425
3364124|F|0-67:A>C-67:A>C	TGCAGATCACGGACGTGCAGCTGGAGATCATGATGGGCATCCTCAGCGTGTACGCGCTCATCGGGTCAT	67:A>C	chr2R	198638132
3602627|F|0-12:T>C-12:T>C	TGCAGACATCGGTGTGATGAGCGGAGCGTCGCTGTACATCCAGAAGGACCTGAAGATCAACGACACCCA	12:T>C	chr2R	198748692
3909220|F|0-38:C>T-38:C>T	TGCAGGTTCTGGTCCCTCTGGAAGCCCTTGCCGCACACCTCGCACACGAACCGAGATCGGAAGAGCGGT	38:C>T	chr2R	200665340
3365086|F|0-8:A>G-8:A>G	TGCAGGCCACTCAAGGGGAGCTTCTACGTCGGCGTCACCTTCCTGCGCCTGCTGCCGCACGCGTATGAA	8:A>G	chr2R	201921593
3365086|F|0-12:A>G-12:A>G	TGCAGGCCACTCAAGGGGAGCTTCTACGTCGGCGTCACCTTCCTGCGCCTGCTGCCGCACGCGTATGAA	12:A>G	chr2R	201921593
3595863|F|0-18:G>A-18:G>A	TGCAGAATCGGTAGCCGTGAATCGACTTATAGCTCGGCACCGCTGCATGGTTGGCTCCGTTTCATGTTC	18:G>A	chr2R	202956714
3596126|F|0-29:T>C-29:T>C	TGCAGCGTCCTCAAGCCTGACCTCCTTCCTCCATAGGCCCTAGACGAGCTCTGGTGGCTCCGTGTCTTC	29:T>C	chr2R	202956780
3909236|F|0-20:G>C-20:G>C	TGCAGCACCAGCCCCTCCCTGGGGTAGAACGCGTGCCCGTGCCGCGACGCGTACGCCACCGAGATCGGA	20:G>C	chr2R	210865711
3909236|F|0-35:C>G-35:C>G	TGCAGCACCAGCCCCTCCCTGGGGTAGAACGCGTGCCCGTGCCGCGACGCGTACGCCACCGAGATCGGA	35:C>G	chr2R	210865711
3888137|F|0-67:G>A-67:G>A	TGCAGGCCGCTTCGCCCTGCGCTCCTAGCCGCCGACAGTGCAGGCCCACCAACCCTGACCGCAACAGGT	67:G>A	chr2R	213224150
3357628|F|0-21:C>A-21:C>A	TGCAGACACCTGTCTCCTCCTCTCACACCTCCTCCAACTTTCAGGCACCACTTAAGCCAGAGCACATGG	21:C>A	chr2R	213743858
5796618|F|0-7:G>A-7:G>A	TGCAGGGGGGTGCCTTTATTAGTAGCTAGCCAGATTGAACTCTTCAATCAATCCGTGCTCAGTCCGAGA	7:G>A	chr2R	213917236
5796618|F|0-8:G>A-8:G>A	TGCAGGGGGGTGCCTTTATTAGTAGCTAGCCAGATTGAACTCTTCAATCAATCCGTGCTCAGTCCGAGA	8:G>A	chr2R	213917236
3886525|F|0-11:C>G-11:C>G	TGCAGCTGCTCCGTCCGCCGCATGGTGCGGTAGACGGTGTGGCCGTCGGTGTTCCGCACCTTGAGCGTC	11:C>G	chr2R	214184070
3886525|F|0-65:C>G-65:C>G	TGCAGCTGCTCCGTCCGCCGCATGGTGCGGTAGACGGTGTGGCCGTCGGTGTTCCGCACCTTGAGCGTC	65:C>G	chr2R	214184070
3599803|F|0-42:T>C-42:T>C	TGCAGCCAACTCTAACTCGTGACGTTGGAACGCAAATGGTTATGGTTGACCGAGCCGCGACGTGTGGTT	42:T>C	chr2R	215143455
3599803|F|0-51:G>C-51:G>C	TGCAGCCAACTCTAACTCGTGACGTTGGAACGCAAATGGTTATGGTTGACCGAGCCGCGACGTGTGGTT	51:G>C	chr2R	215143455
3576808|F|0-58:C>A-58:C>A	TGCAGTGCCCCGATGACCTGGAGCGCCTCTACTGCGAGATCCACCTCCTCAAGACGCTCAAGCACAAGA	58:C>A	chr2R	215403187
3906001|F|0-10:A>G-10:A>G	TGCAGCTCGCAACCGTCGCCATGAGAGATCTCGCGTCCTGCCTCAGCCAAGCCGAGATCGGAAGAGCGG	10:A>G	chr2R	216043194
3598144|F|0-60:A>C-60:A>C	TGCAGCCCACGCCTTTGCGGCTTTTCGACGAACACTAGGTGTGCAGCGAGCGCAACCGCCACGTTTAGT	60:A>C	chr2R	216043245
3906225|F|0-29:A>C-29:A>C	TGCAGCTCGAAGAATCCGTGCTGGATGCCAGCAATCTTAAATGCCTCGGCAGCGTTAACTTTTGTGCCA	29:A>C	chr2R	216451336
3579384|F|0-12:C>T-12:C>T	TGCAGCCAGGCACTTTGGCCACCTTCTTCTCCTCCATCACTGACCGAGATCGGAAGAGCGGTTCAGCAG	12:C>T	chr2R	216454635
3582063|F|0-7:G>A-7:G>A	TGCAGGAGGGAGGTAAGGCGACCGTCCTCGTGGAGCCCGAGCACCTGGGCGGCGCCCCCGAGGTCGTGG	7:G>A	chr2R	217043451
3597311|F|0-19:G>A-19:G>A	TGCAGGCCCTTCTATCGGAGGAGAAGAATCCAACAAAAGGCCCTTCTGAGGACAGGCTCCGAGATCGGA	19:G>A	chr2R	217490408
3597311|F|0-40:C>T-40:C>T	TGCAGGCCCTTCTATCGGAGGAGAAGAATCCAACAAAAGGCCCTTCTGAGGACAGGCTCCGAGATCGGA	40:C>T	chr2R	217490408
5497181|F|0-11:T>C-11:T>C	TGCAGAGGCAGTTCGACGGACGGCGGCGGCGGTGGAGAGGGAGAAGCCACGCTGACGGAGAGGATGCCG	11:T>C	chr2R	217491650
5497181|F|0-29:C>T-29:C>T	TGCAGAGGCAGTTCGACGGACGGCGGCGGCGGTGGAGAGGGAGAAGCCACGCTGACGGAGAGGATGCCG	29:C>T	chr2R	217491650
7585504|F|0-23:T>G-23:T>G	TGCAGTAGGATTATTATTTTACATAAGAATTCGCCGAGATCGGAAGAGCGGTTCAGCAGGAATGCCGAG	23:T>G	chr2R	220269584
5498246|F|0-14:T>G-14:T>G	TGCAGGGAGGCGACTACTTGGCGCAGGGGAGGCCAGCGGGCGAAGGGGCGGCGAGGTGAAGGACTTGGG	14:T>G	chr2R	221682032
3343146|F|0-53:C>T-53:C>T	TGCAGCACGTTCTGGTACGGTATGCAATTATGTACAGTAAGTGTCGGTGTACGCATAGTTGGAGGGGGG	53:C>T	chr2R	224231354
3592057|F|0-41:C>A-41:C>A	TGCAGGCTTCAGCTCCTCTAGCTGGCGCTCACAGCCGCCTGCTCGTGGGCCGAGATCGGAAGAGCGGTT	41:C>A	chr2R	224713821
3905472|F|0-14:T>C-14:T>C	TGCAGCTATACCCTTCTCCCAGTCCCAGACTCGAGAATTCTGTGGTGGTTGCTCATGCTCCATATTTTG	14:T>C	chr2R	225822739
7091297|F|0-31:G>A-31:G>A	TGCAGCTGCATGGCTCTGCCTCCGAGCAGGGGCTGGCGGTGGCCACGGGGGAGGAAGGGGAGCGGGTGG	31:G>A	chr2R	227534876
17390119|F|0-54:T>C-54:T>C	TGCAGAGTTACGCCTGAGCCGAAGCCGTCCCCGTCCATGAGCAGGAAGCTCGTCTGCCGAACCGTAAAC	54:T>C	chr2R	227535560
3747502|F|0-55:G>C-55:G>C	TGCAGGAGCAGCTCTACACAGTAGCGGCACCCGTGTGTGTGACCAGGCGCCACTGGCCGAGCAGCCTCA	55:G>C	chr2R	227535626
3747502|F|0-64:C>G-64:C>G	TGCAGGAGCAGCTCTACACAGTAGCGGCACCCGTGTGTGTGACCAGGCGCCACTGGCCGAGCAGCCTCA	64:C>G	chr2R	227535626
4093683|F|0-53:C>T-53:C>T	TGCAGCGGGCCGCGGGCGGCACGGCGATGGCACTCGGCGAGAGCCCGATGGGTCGAGGCGCAGGGCCCC	53:C>T	chr2R	227713013
3595302|F|0-40:C>A-40:C>A	TGCAGCGGCACGCCGTCCTACTCCCAGAACAGTGAGACCGCGGCGCCGAGATCGGAAGAGCGGTTCAGC	40:C>A	chr2R	227718647
3581135|F|0-17:C>G-17:C>G	TGCAGAACCTCGTAGTCCACGCGGTCCCCGTGCCGCGCCACGATCCGCTCCTGCTCCCGAGATCGGAAG	17:C>G	chr2R	228522720
3347481|F|0-6:A>C-6:A>C	TGCAGAAGCAAATGATTAGTAACTTGGGAAGACTCGTTCTGCACTGCACTGCCGAGATCGGAAGAGCGG	6:A>C	chr2R	229425976
5801758|F|0-10:A>G-10:A>G	TGCAGAAGCTATCGAGGGCGGGGTGGGAGCGGAGGTCCTTGTCCATGGCCTTGTAGGCGCGCGTGAAGG	10:A>G	chr2R	229481758
5801758|F|0-64:G>A-64:G>A	TGCAGAAGCTATCGAGGGCGGGGTGGGAGCGGAGGTCCTTGTCCATGGCCTTGTAGGCGCGCGTGAAGG	64:G>A	chr2R	229481758
3908379|F|0-52:G>A-52:G>A	TGCAGCGCGAACACCCTGCCCCTGCACTTCTTGATCCGCTCCGCCTCGCCTGGCATCGCAGACCGAGAT	52:G>A	chr2R	229482204
3584629|F|0-7:G>A-7:G>A	TGCAGCTGATGATGCAGCTTATCTCCACCGTCATGGTGGGGCACCTCGGCGAGGTCGCGCTCGCTGGTG	7:G>A	chr2R	229894837
5209830|F|0-8:A>G-8:A>G	TGCAGAGAAATTATACAGAGAGTGGAGAAATAAGTAGCCTCCCCCATGCAGCGGTGCTATAAAGAGCAG	8:A>G	chr2R	230011497
3743162|F|0-28:G>C-28:G>C	TGCAGGCCTTCGTCCCCGATCTCGAGGTGGCCGTCGCCGACCTCCTCGCCTTCTTCCGAGATCGGAAGA	28:G>C	chr2R	230234209
3732995|F|0-38:C>T-38:C>T	TGCAGCTTCTCCCGTGCCCCGCGCAGCCGCCCGCACCACGCATCCTCCCCAAGCACGGCTGAGGTAGCT	38:C>T	chr2R	230239974
3349170|F|0-30:C>A-30:C>A	TGCAGGGATGGGATGTTGGGGGTCGTCCTGCCTACGTTTGGTGGCCATAAAAGCCCAGATAAGCTTCCG	30:C>A	chr2R	236134342
3349170|F|0-60:A>G-60:A>G	TGCAGGGATGGGATGTTGGGGGTCGTCCTGCCTACGTTTGGTGGCCATAAAAGCCCAGATAAGCTTCCG	60:A>G	chr2R	236134342
3359302|F|0-20:G>C-20:G>C	TGCAGCCTGCAAGCTGCGTGGAGCAGTTGAGCTGAGCTAGAACCCGAGATCGGAAGAGCGGTTCAGCAG	20:G>C	chr2R	236715432
3582357|F|0-7:C>T-7:C>T	TGCAGCTCCTCAAGGCCGTCTTGCTGGCCTTCGCGTGGGCCTTCGACGCGCAGCAGGTGTTCATCTCGG	7:C>T	chr2R	236718975
3582357|F|0-28:C>A-28:C>A	TGCAGCTCCTCAAGGCCGTCTTGCTGGCCTTCGCGTGGGCCTTCGACGCGCAGCAGGTGTTCATCTCGG	28:C>A	chr2R	236718975
3906353|F|0-10:C>G-10:C>G	TGCAGCTGTCCGAGTCGGAGTCCGACGTCCAGGGCAGGCCCATCTCCTCCGAGATCGGAAGAGCGGTTC	10:C>G	chr2R	237552028
3596291|F|0-5:A>C-5:A>C	TGCAGAGTGGTGTCGCCGTTGCGGAGGAAGAAGAGCACGCGGTTGAGGAAGACGGCGCCGATCAGCCGA	5:A>C	chr2R	238030436
3907311|F|0-23:G>A-23:G>A	TGCAGCTGCTGGGCCCCGACGAGGAGAAGCCCTCGCCGAGATCGGAAGAGCGGTTCAGCAGGAATGCCG	23:G>A	chr2R	238030727
4102772|F|0-6:A>G-6:A>G	TGCAGCACCCTAGCGTGCCCTCGCTCAGTGGCGCCCCCGAGATCGGAAGAGCGGTTCAGCAGGAATGCC	6:A>G	chr2R	238556232
5796555|F|0-40:T>C-40:T>C	TGCAGGCGTCCTTCACGGGCGCGCTTCAGTCCCGCGTGGATGGCGGCGGGAGCGTGCTGGTGGCGCTGT	40:T>C	chr2R	238587513
5796280|F|0-5:C>T-5:C>T	TGCAGCGCGGCGTTCTGCACGAAGAGGACGAGGCCGCACTTGGTGGCGCGGAAGTCGTCCCACAGCGGG	5:C>T	chr2R	238587729
5796280|F|0-64:G>A-64:G>A	TGCAGCGCGGCGTTCTGCACGAAGAGGACGAGGCCGCACTTGGTGGCGCGGAAGTCGTCCCACAGCGGG	64:G>A	chr2R	238587729
3904435|F|0-41:T>G-41:T>G	TGCAGGTACTCCGCGGGCTTCCCGAGGCCGAAGGGGTCGAATCCGTAGTCGCCGACGAGCGTGCCGTCG	41:T>G	chr2R	239680055
6211685|F|0-37:C>T-37:C>T	TGCAGTACGACGTGGACTCCCTGGACCAGAACCTGGCCCAGAACCTGGCGGGTGAGATCATCGGCACCC	37:C>T	chr2R	239680121
17390093|F|0-43:C>G-43:C>G	TGCAGCCTCCCCGCCACCTGCTACCTCGAGGCCCATGATAACCCAGTTCACCTGCCTAATCAAAGCCGA	43:C>G	chr2R	241949510
3589890|F|0-14:A>C-14:A>C	TGCAGAAGTAGATGACAGGTAAAAGTGCAAGAAAGATTACCATGTTCCCAGGCCATGTGATCCGAGATC	14:A>C	chr2R	241952307
3903678|F|0-46:A>C-46:A>C	TGCAGCTGCCGCTCCTTGTAGCACTTGGAGCAGAGATCGTTTGTCGACGCGCCGAGATCGGAAGAGCGG	46:A>C	chr2R	245123545
3584162|F|0-15:C>T-15:C>T	TGCAGTGAGGCTGCGCTGCCGTATTGCAACTGCGTCAAGGGGTTCAGCCAGAAGGTCCAGAGTGATTGG	15:C>T	chr2R	246120766
3601916|F|0-44:G>C-44:G>C	TGCAGTTAGTGTCAACTGTCAACCGCGCGCAGAACTCGCCGATTGGTACCGTTGGCTCCGAGATCGGAA	44:G>C	chr2R	246495206
3595005|F|0-25:G>A-25:G>A	TGCAGAGCGAATTACAAGAAGGAAAGCCCACCTGTACGGGTACAGGATGATATTCTTGACTCTCCTGTT	25:G>A	chr2R	246942872
3590948|F|0-26:G>A-26:G>A	TGCAGCTTGGAGATGAGTATCACCTCGTTCTTGAACTCCTCGCACCCCTGCCCGAGATCGGAAGAGCGG	26:G>A	chr2R	247498374
17390144|F|0-21:A>G-21:A>G	TGCAGCACCGCAACCTGGTGAAGATCCTGGGCTGCTGCATCCATGGCCACGAGAAGATGCTGGTCTACG	21:A>G	chr2R	247498425
3896178|F|0-28:G>C-28:G>C	TGCAGACTGCGATCGCCGAGCAGCTAGAGACAAGAGTCGCCGCCGCCGCGACCTTCCACCACCGAGATC	28:G>C	chr2R	247850744
3896178|F|0-64:A>G-64:A>G	TGCAGACTGCGATCGCCGAGCAGCTAGAGACAAGAGTCGCCGCCGCCGCGACCTTCCACCACCGAGATC	64:A>G	chr2R	247850744
3597253|F|0-8:G>A-8:G>A	TGCAGGCAGCAGGGCGGCATGGAGCTTCAGGCCTCAGACCAGCTCCTTCTTTTCCCGTTCCTTTGAGGC	8:G>A	chr2R	249768062
3897406|F|0-49:C>G-49:C>G	TGCAGCATAGTGCATACCTGATGAGTGGTGACTCGCACCCTTCCACGGACTTGTTGTTTGGCTTCTGGA	49:C>G	chr2R	250262505
3585804|F|0-65:C>A-65:C>A	TGCAGAGCGTTTTAATGGCCGCACAGTGAAACTGCGTCCCTTTCCCTATCATCGCCTTCAATGAGCCAG	65:C>A	chr2R	250440824
3602925|F|0-16:A>G-16:A>G	TGCAGTTTAATGGCATAAATCCCACGCCCATTGCGCTTGAATGGCACAAGATCGAGACGCCTTCCGAGA	16:A>G	chr2R	250440890
3601664|F|0-11:C>A-11:C>A	TGCAGCCCACCCTGCGACGTCTATCCAACGGCGTTCCAGGCTTCCAGTCTCGCCGAGATCGGAAGAGCG	11:C>A	chr2R	250703075
3601664|F|0-34:T>A-34:T>A	TGCAGCCCACCCTGCGACGTCTATCCAACGGCGTTCCAGGCTTCCAGTCTCGCCGAGATCGGAAGAGCG	34:T>A	chr2R	250703075
3345227|F|0-8:C>A-8:C>A	TGCAGCCACGATTTATTGAGATTTTGTATAGAAATACACCACAACCTCACTAATTCGCAAGGAAATTTA	8:C>A	chr2R	250988849
17394183|F|0-53:C>T-53:C>T	TGCAGCCACGATTTATTGAGATTTTGTATAGAAATACACCACAACCTCACTAACGCGCAAGGAAATTTA	53:C>T	chr2R	250988849
3731628|F|0-5:T>C-5:T>C	TGCAGTCTCCCCTCCCACAAATGGGTGCGATTTGCACGCTTGTTTTCCTTTCCACGCGCAACTCCAGCC	5:T>C	chr2R	251405245
3592013|F|0-38:T>G-38:T>G	TGCAGCCCAGCCTTGGAACTCCTTGACGTCGCCTTCTTTGCCGCGCCGAGATCGGAAGAGCGGTTCAGC	38:T>G	chr2R	252040640
3582578|F|0-25:A>G-25:A>G	TGCAGTGCTACGACAAGTACCTGGAAGAGGATTTCAGAGCGGCAGCGACGGATGCCGAGATCGGAAGAG	25:A>G	chr2R	253297741
4096704|F|0-7:G>C-7:G>C	TGCAGGTGATCATGTCGTTCCACGCGTGCGGCGGCAACGTCGGCGACGCCGTGAACATCCCGATACCGA	7:G>C	chr2R	253298251
3587562|F|0-68:A>G-68:A>G	TGCAGGTCATCATGTCGTTCCACGCGTGCGGCGGCAACGTCGGCGACGCTGTGAACATCCCGATACCGA	68:A>G	chr2R	253298251
3595107|F|0-28:G>A-28:G>A	TGCAGTACCTCCACGAGGACTCCCAGCTGAGGATCGTCCACCGAGATCGGAAGAGCGGTTCAGCAGGAA	28:G>A	chr2R	254016990
3897055|F|0-11:G>C-11:G>C	TGCAGAGACACGGTGCTGCTGCTGAGCATGACGTTCACCGCCGACATCGTGGGCCGATCCGCGGGGCTG	11:G>C	chr2R	254017597
7501136|F|0-37:C>T-37:C>T	TGCAGGCGCCGTCGAGGCCAACGTTCTGCGTCGACGACATGGAGGGTTTCTCGGATATGTATCCAGGGG	37:C>T	chr2R	254017663
17401185|F|0-34:A>C-34:A>C	TGCAGTCTGCGCCGTTGCCGCACGCCCAGTCCAGAGCCGCCTGGAGGCGTGCGTCCCCGACCGCCGCGT	34:A>C	chr2R	254918650
3345740|F|0-39:C>T-39:C>T	TGCAGAAAAACAGAACACGAATAAGATTGAACAGATAGCCATACACTGAACTTTCACTGTTTAAACAAC	39:C>T	chr2R	254934731
3362482|F|0-14:T>C-14:T>C	TGCAGCTCTGCCAATAGCTGCACCTCATTGTGCAGCTGATGCAAACCGCTCCCGAGATCGGAAGAGCGG	14:T>C	chr2R	254934995
3577218|F|0-33:A>G-33:A>G	TGCAGCTGAACTTGCTAACCAGGACCATCCTGCACGGACACGGTGGACACTGTGGGCGAGATGAGCGAG	33:A>G	chr2R	254993092
3577218|F|0-64:G>C-64:G>C	TGCAGCTGAACTTGCTAACCAGGACCATCCTGCACGGACACGGTGGACACTGTGGGCGAGATGAGCGAG	64:G>C	chr2R	254993092
3909976|F|0-32:G>A-32:G>A	TGCAGACATGTCTACATCATCAACTAAACAAAGCATGTCTGTATCGCTATGGGATTATCCTGATAATGA	32:G>A	chr2R	255094360
3909976|F|0-67:G>A-67:G>A	TGCAGACATGTCTACATCATCAACTAAACAAAGCATGTCTGTATCGCTATGGGATTATCCTGATAATGA	67:G>A	chr2R	255094360
3582923|F|0-51:A>T-51:A>T	TGCAGTCTTGTTCATCAGCGTGTCCACGAGCACGTCGAAGCTGCTGGCCACAGCCGCAGGGTTCACCAT	51:A>T	chr2R	255665073
17401879|F|0-11:A>G-11:A>G	TGCAGCGAGGTAGCGGACATCATGCGGTGCGTCAAGGTGGCGCTGCTATGCGTGCAGGACAACGCCATG	11:A>G	chr2R	255896026
3357045|F|0-16:A>C-16:A>C	TGCAGCGAGGTGGCGGACATCATGCGGTGCGTCAAGGTGGCGCTGCTCTGCGTGCAGGACAACGCCATG	16:A>C	chr2R	255896026
3343818|F|0-15:A>G-15:A>G	TGCAGTAATAGCCTCAAAGTCGTCTGCGAAAAGCATCCTGGTAGATATAATTAGCGTGATGCGTCCATC	15:A>G	chr2R	255899188
3910148|F|0-10:C>G-10:C>G	TGCAGCAACGCCAGCAGCAACGACTGGAACGGCTCAGCCGAGATCGGAAGAGCGGTTCAGCAGGAATGC	10:C>G	chr2R	257110105
3592386|F|0-48:G>T-48:G>T	TGCAGTGCTCTCCAGCTTCCCTGGCATCTGGGCTCCGTTCCATCTGGGGCTGGGGAAGGCCATATGGCG	48:G>T	chr2R	257447632
3907879|F|0-60:A>G-60:A>G	TGCAGCTAAGGACAAGGTGTATACGAGGACAATGAGCCAACGGTTGTCTGAACCCAGGACAAGGTGAAA	60:A>G	chr2R	257447698
3745449|F|0-18:T>C-18:T>C	TGCAGCAGCGAAGCGAAATCAGAAATTATAGAGCCTACTATCCGAGATCGGAAGAGCGGTTCAGCAGGA	18:T>C	chr2R	257881963
3909254|F|0-24:A>G-24:A>G	TGCAGCGTGCTGCTGGCCCTCATCATCGTCCTCGCCATCGTCTTCGTCGCGCTCTACTTCACCGTGTTC	24:A>G	chr2R	260280885
3909254|F|0-41:C>A-41:C>A	TGCAGCGTGCTGCTGGCCCTCATCATCGTCCTCGCCATCGTCTTCGTCGCGCTCTACTTCACCGTGTTC	41:C>A	chr2R	260280885
42248030|F|0-54:A>T-54:A>T	TGCAGCAACCAAATGGAAAAACCAGCAATCATAAGCACCTAGGGATGACGGGAGAAAACCCAATGGACT	54:A>T	chr2R	262433845
3892141|F|0-17:A>G-17:A>G	TGCAGATCTAATCACCTAACCTAAACTAATTCAGCACATGGATGGGTGGGACGATGAGCATCGCACACA	17:A>G	chr2R	262483535
3599009|F|0-14:C>G-14:C>G	TGCAGCTCATGATGCCAATTAAAGATGCAGCCTGACCGAACTCTGGATGGCCGAGATCGGAAGAGCGGT	14:C>G	chr2R	262483601
5224665|F|0-8:A>C-8:A>C	TGCAGCTGACGCTGCCGTCGGGCTCCCTCCTGCGGGTGCGCGCGAGGCAGAGCCGAGATCGGAAGAGCG	8:A>C	chr2R	264472112
4495686|F|0-29:C>G-29:C>G	TGCAGCTGCCGCTCCCGTCGGGCTCCCTCCTGCGGGTGCGCGCGAGGCAGAGCCGAGATCGGAAGAGCG	29:C>G	chr2R	264472112
3908578|F|0-35:C>T-35:C>T	TGCAGCACGCTCCTGAGCATGGAGAACGGGAGCTCCACCACCGATACCTTCGAAGGCGTCGAGTTCCGA	35:C>T	chr2R	264472164
4095641|F|0-23:C>T-23:C>T	TGCAGGCACGAGTTATCGTACACCCCCGAGAGGTCAAGGTCGTAGAGGTTGAACCGAGATCGGAAGAGC	23:C>T	chr2R	264472631
3352923|F|0-23:C>A-23:C>A	TGCAGGGATGAGTTGTCGTGCACCCTCGAGAGATCGAGGTCGTAGAGGTTGAAACGAAGATGGTTGGCC	23:C>A	chr2R	264557333
3352923|F|0-26:C>G-26:C>G	TGCAGGGATGAGTTGTCGTGCACCCTCGAGAGATCGAGGTCGTAGAGGTTGAAACGAAGATGGTTGGCC	26:C>G	chr2R	264557333
3602636|F|0-10:G>A-10:G>A	TGCAGAAGCTGCTCATCGGCATGCCCAACAGGTCCATCCTTGTCATCGAGGACATCGACTGCTGCTTCA	10:G>A	chr2R	264673059
5788959|F|0-18:C>A-18:C>A	TGCAGCGCGGCGTTGTAGCGCACCTCGGAGAGGTCGAGGTCGTAGAGGTTGAAGCGGAGGTAGTTGGCC	18:C>A	chr2R	264673125
3906394|F|0-47:A>G-47:A>G	TGCAGCACGCCATCATTCCCCAGGATGCTGATGCTAAGGGCAGCGCCAATGTCCTACGCGAAGGTGGAC	47:A>G	chr2R	267811323
3896213|F|0-56:G>C-56:G>C	TGCAGAACGCCAAGACAAAAGAACGGACAAAACGAGTCATACACCAATACAAACTTGTCGTGTTTCCCG	56:G>C	chr2R	267822476
5042775|F|0-18:G>A-18:G>A	TGCAGGAGGCGGCTGGGCGGAGTCGGATGGAGCTGTGCGGGAGGCGGTCGTGGGGGGCTGTGGCCGAGA	18:G>A	chr2R	270515780
4101239|F|0-27:A>G-27:A>G	TGCAGAGTGAAGTAAAGACGAGGCCGAAGACGAATCCGAGATCGGAAGAGCGGTTCAGCAGGAATGCCG	27:A>G	chr2R	274204079
3740013|F|0-19:T>C-19:T>C	TGCAGCATCTGTCAACGGGTCCGCAGGGTTTTTCGGCGGACCATCCGAGATCGGAAGAGCGGTTCAGCA	19:T>C	chr2R	276323577
3598809|F|0-29:C>G-29:C>G	TGCAGCGACCAAGACGACGACAGCAGCAGCGACCGAGCAGCTGGTTTCAGCGCGGAGGAGGTCGGGGCT	29:C>G	chr2R	276476706
7088463|F|0-9:G>C-9:G>C	TGCAGACCAGCGTGCAGGACGTGCTGGAAGAACCGAGATCGGAAGAGCGGTTCAGCAGGAATGCCGAGA	9:G>C	chr2R	281378163
3732992|F|0-59:T>A-59:T>A	TGCAGGTATACATTCAGGAGTGTTAGGTGGTCAGACTCTGGGACAAAGAATTTTTCCCTTGCAGCGTCG	59:T>A	chr2R	281378597
3603004|F|0-12:A>C-12:A>C	TGCAGCTCGCGCATGCACCCATCATCGCCGCCCCAAGCCGCTTCCTCGCCAAGCCACTACCTCGCATTG	12:A>C	chr2R	282469952
3590209|F|0-19:T>A-19:T>A	TGCAGTGGGGCGTCGACATTTAGGGTCCGTCCCCCGCATATCCAACAACAGCTGATGGAACCGAACGAA	19:T>A	chr2R	283716874
17394182|F|0-5:A>C-5:A>C	TGCAGACACCATTCTGGGATCCTCTGGTAGGTCGTCGGAGCGAGGGATCTTGGCTTGGCTCCTCCGAGA	5:A>C	chr2R	284470989
3894529|F|0-25:G>A-25:G>A	TGCAGCTGGTCACGCGGATGGCGACGCTTTGAGCGTCTACTGGACGGGCAGGCGGCCGAGATCGGAAGA	25:G>A	chr2R	287988454
3899265|F|0-18:T>G-18:T>G	TGCAGAATCAAGAAACTGTGTGATTTTTGGGCGGGCGGATTCGATATGGACTGGATGCAGAGAGACCAG	18:T>G	chr2R	288233763
3362916|F|0-29:G>A-29:G>A	TGCAGCCTAGCTAAAGCATGTTGATGGAGGCTGTGCCGAAAGTCTGTTGCTGGCCAGCGATATTGCTGT	29:G>A	chr2R	290840640
4492140|F|0-58:T>C-58:T>C	TGCAGACAGCAGCGAACATGGCAGCGGTGGCCGCGGCCAAGTTGCATCAGAGGCGAGGTAACAATGTGG	58:T>C	chr2R	301282136
6211707|F|0-25:T>C-25:T>C	TGCAGCGCTGCGGCAAGAGCTGCCGTCTCCGAGATCGGAAGAGCGGTTCAGCAGGAATGCCGAGACCGA	25:T>C	chr2R	311126210
3349837|F|0-22:T>C-22:T>C	TGCAGTGAATCGGATGTGTCCATGATTCAATGGCCACCCGAGATCGGAAGAGCGGTTCAGCAGGAATGC	22:T>C	chr2R	311638326
3355821|F|0-17:C>T-17:C>T	TGCAGATAGACGAAATCCGAGCTCCCGACAGAGAACTCTCGCCTGAAGGCACCGAGATCGGAAGAGCGG	17:C>T	chr2R	311638363
3581295|F|0-16:T>C-16:T>C	TGCAGTGAATGACCACTGACAAATTTTGTTTTCGGAACTATTTTATTTCTTAGAAATTTGCATCTCTTT	16:T>C	chr2R	312927367
3347317|F|0-21:T>C-21:T>C	TGCAGTGGGCCAGGAATCGAGTTGCCCTGGACGTCACTTGAGCACCACAGCGCGCGCTCAAGCGAGCTG	21:T>C	chr2R	316664363
17380974|F|0-11:C>T-11:C>T	TGCAGTCAACGCGAGGCAGGGGCGCGGTCGAAACGAGGCAGAGGCTGGACGCTGTCGTCCTCGTTACCA	11:C>T	chr2R	317098711
4096769|F|0-17:C>T-17:C>T	TGCAGGATGAGGTGGAGCTAATCGAGTCGCTCCTGCCGCGCTTCCGAGATCGGAAGAGCGGTTCAGCAG	17:C>T	chr2R	320802148
3895559|F|0-19:G>T-19:G>T	TGCAGGATGCTCATGGTGAGGGCTCCCCCCAGGCACAGAAGCGTCCCGATTATCTTGGCTCTTGTGTAT	19:G>T	chr2R	343229292
3578509|F|0-7:G>A-7:G>A	TGCAGAAGCAGCACAGCCCGCGCGCGTCAGGCCACCGCCGCGAAACCCTCTACAAACGGAACGAGGAGA	7:G>A	chr2R	346462567
3896722|F|0-33:C>T-33:C>T	TGCAGCCTGGTGCCGCATGGGCGCAAGCACCGCCACCGCACGAATGCGAGCGACCGCCGAGATCGGAAG	33:C>T	chr2R	351757859
17384477|F|0-42:G>A-42:G>A	TGCAGCCTGGTGCCGCATGGGCGCAAGCACCGCCACCGCACGGATGCGAGCGGCCGCCGAGATCGGAAG	42:G>A	chr2R	351757859
3588001|F|0-31:G>A-31:G>A	TGCAGTCAGTGCAGCAATCCTTCGACACCGTGCATACCTCGTCCGAGATCGGAAGAGCGGTTCAGCAGG	31:G>A	chr2R	351787952
3581905|F|0-26:T>C-26:T>C	TGCAGCTCCGATGACGGGCGGACGAGTTCGGTCTCCCGAGATCGGAAGAGCGGTTCAGCAGGAATGCCG	26:T>C	chr2R	357101980
3887462|F|0-21:G>T-21:G>T	TGCAGGGGGTTTCATCAAATGGCGCCCCCCTATTTTTCTAAAAATCCTCCGCAGTTTCTGTTGTACCCG	21:G>T	chr2R	366617076
3585685|F|0-44:C>A-44:C>A	TGCAGGAGAAGGACAAGCTGGTAGCCGAGGTGATGCGCTACGTGCTCTTCAAGACGCACCAGAACTCCG	44:C>A	chr2R	373742382
3576799|F|0-31:C>T-31:C>T	TGCAGCGGCTCCGTGTGGTCCGCGCGGGTCTCAACGACCTTTCCGAGATCGGAAGAGCGGTTCAGCAGG	31:C>T	chr2R	373832736
3587556|F|0-29:T>C-29:T>C	TGCAGCTCGCTCGCCGACATCACCCGCAATCACGTCGTTACCGAGGCCGACAAATTCGGCGTCATGCCG	29:T>C	chr2R	374868140
17396506|F|0-20:T>C-20:T>C	TGCAGAAACTGCTGCAACGATCGCTTCATCGACAGCCCCGCGGCGGCCGCTTGGCTGGTGACCGAGATC	20:T>C	chr2R	374868721
3589879|F|0-10:G>A-10:G>A	TGCAGCTTCTGCCGCCAGGGCCGCGCTGCTAGCCGCGCCACCGAGATCGGAAGAGCGGTTCAGCAGGAA	10:G>A	chr2R	375589032
3584956|F|0-6:G>A-6:G>A	TGCAGCGGCGAGAGCCTGCACTTGCGTCTGCATGCATGTCCTGGATTCTTGCCTGCCGAGATCGGAAGA	6:G>A	chr2R	377677949
3577742|F|0-27:C>T-27:C>T	TGCAGCGGCGAGCGCCTGCGCTTGCGTCTGCATGCATGTCCTGGATTCTTGCCTGCCGAGATCGGAAGA	27:C>T	chr2R	377677949
3906493|F|0-11:G>A-11:G>A	TGCAGGGAGCAGGTGATCCTGGCGCCAGCGTCGACGCCGAACGCCCGAGATCGGAAGAGCGGTTCAGCA	11:G>A	chr2R	380115780
3599755|F|0-53:G>T-53:G>T	TGCAGGCTCCAGTCGGCCCCCGCCGCCATGAGCATCTCAGCTGCCGCGGCGTCGCCGAAGCGGACGGCG	53:G>T	chr2R	388231070
5804155|F|0-20:C>T-20:C>T	TGCAGCAATGTCTTCGGTCACCCCTCCTCCGCCGAGATCGGAAGAGCGGTTCAGCAGGAATGCCGAGAC	20:C>T	chr2R	395656905
3357066|F|0-5:C>T-5:C>T	TGCAGCGTAGGTACGACCCAGCTAGTAATCGAGCCGACCCGTCAGCACACCGAGATCGGAAGAGCGGTT	5:C>T	chr2R	420124917
3357066|F|0-6:G>C-6:G>C	TGCAGCGTAGGTACGACCCAGCTAGTAATCGAGCCGACCCGTCAGCACACCGAGATCGGAAGAGCGGTT	6:G>C	chr2R	420124917
3888638|F|0-11:G>T-11:G>T	TGCAGCACACAGGCTGACCCAATACGGTCCGTATAATAATCGTGCGTTGACGGACCGAGATCGGAAGAG	11:G>T	chr2R	420124966
3888638|F|0-45:G>C-45:G>C	TGCAGCACACAGGCTGACCCAATACGGTCCGTATAATAATCGTGCGTTGACGGACCGAGATCGGAAGAG	45:G>C	chr2R	420124966
3884847|F|0-16:C>T-16:C>T	TGCAGCTGCACATGTCCAGTTTCATTGATATGTGCAGTACAAATATGGGATTGACTTCTGCCCGAGATC	16:C>T	chr2R	422630746
3884847|F|0-22:C>G-22:C>G	TGCAGCTGCACATGTCCAGTTTCATTGATATGTGCAGTACAAATATGGGATTGACTTCTGCCCGAGATC	22:C>G	chr2R	422630746
3603047|F|0-13:C>G-13:C>G	TGCAGCTCTCCCACGTCCGCGTCACTCGCTTCCTCGCCGAGATCGGAAGAGCGGTTCAGCAGGAATGCC	13:C>G	chr2R	425512335
17402154|F|0-10:T>C-10:T>C	TGCAGCTCTCTCGCGTCCGCGTCACTCGCTTCCTCGCCGAGATCGGAAGAGCGGTTCAGCAGGAATGCC	10:T>C	chr2R	425556123
5042604|F|0-25:T>G-25:T>G	TGCAGGAGGAGGCCGAGCTGGCCGCTCCGAGATCGGAAGAGCGGTTCAGCAGGAATGCCGAGACCGATC	25:T>G	chr2R	430405624
17380950|F|0-8:T>C-8:T>C	TGCAGGGATAGAAGCTACTCTGGTGCTTAGCAATATAGGACTCTCGTGAATTCTAGCGGATAATGGTAC	8:T>C	chr2R	440557196
5496975|F|0-31:G>T-31:G>T	TGCAGGAGGCGGGCGGCGAGCTCGTGGAGCTGCTGTGGCAGGACGGGGCCATCGTACCACAGGCGCAGG	31:G>T	chr2R	443515247
5496975|F|0-56:C>G-56:C>G	TGCAGGAGGCGGGCGGCGAGCTCGTGGAGCTGCTGTGGCAGGACGGGGCCATCGTACCACAGGCGCAGG	56:C>G	chr2R	443515247
3577505|F|0-36:C>A-36:C>A	TGCAGCTTGGGCAACCTGGGGACCTGTTTCGAAATACATTATAATACGAGCGAGGTGTCGTATGCACCG	36:C>A	chr2R	446377250
3589233|F|0-44:C>G-44:C>G	TGCAGCGCGCGGTCGCAGTCCTTGACGACGTGCTTGTGGAGCTCCAGCTGGAAGTAGCAGAAGGCCCGA	44:C>G	chr2R	446453144
7069099|F|0-10:C>T-10:C>T	TGCAGAGGCGCGCGAGCTCCCCGCGGTCGGAGCCCATGGCGGCGGCGATCGGTCGCCGAGATCGGAAGA	10:C>T	chr2R	446453417
3906575|F|0-16:C>T-16:C>T	TGCAGAGCACGCCGCGCGCGTCCTCCGACCCCGTGAACCCGAGATCGGAAGAGCGGTTCAGCAGGAATG	16:C>T	chr2R	449461858
3587368|F|0-33:A>G-33:A>G	TGCAGCCCGGCCTGGTGTATGTCATGGAGGGGGAGAAGCGGACTCCGAGATCGGAAGAGCGGTTCAGCA	33:A>G	chr2R	449476242
3908935|F|0-10:C>A-10:C>A	TGCAGCGCATCGGAATAGGGTTCCTCTCGGCCACCGTGGCCACCGAGATCGGAAGAGCGGTTCAGCAGG	10:C>A	chr2R	450122952
3908935|F|0-14:A>T-14:A>T	TGCAGCGCATCGGAATAGGGTTCCTCTCGGCCACCGTGGCCACCGAGATCGGAAGAGCGGTTCAGCAGG	14:A>T	chr2R	450122952
17398686|F|0-51:A>C-51:A>C	TGCAGTCTTCGACAAGATCATGCCCTCTACCTCGGACCTTGCTCGCTCCATAATGGAGGAAACTTGCTC	51:A>C	chr2R	452582910
3884853|F|0-17:C>A-17:C>A	TGCAGGAACCCGAACCGCTGGCGACGCGGCGGCCGCAGCTCACGCGGGAGGAAGAGCGGCGCATACTCA	17:C>A	chr2R	452593623
3883613|F|0-65:G>A-65:G>A	TGCAGCCCGTGCTCCGTGACGAACTCGCCCCAGTCGCCGATGAAGCGGTAGGCGCCGTTGGAGCGGAGG	65:G>A	chr2R	452676323
5789368|F|0-31:C>T-31:C>T	TGCAGGTGTATACCTTACGGACATGGCCTGACTTGAGCTCCATGGAGAACACCGTGTTGCCTGTCCTCA	31:C>T	chr2R	452917136
4097936|F|0-12:T>C-12:T>C	TGCAGCACTGTATATGTTGCCTGTTGGTTCTTATCTATCTGATCCGAGGCGATGAGTCTGTTAGCTCGT	12:T>C	chr2R	454266936
3583854|F|0-32:C>A-32:C>A	TGCAGCACTGTACATGTTGCCTGTTGGTTCTTCTCTATCTGATCCGAGGCGATGAGTCTGTTAGCTCAT	32:C>A	chr2R	454266936
3583854|F|0-52:T>C-52:T>C	TGCAGCACTGTACATGTTGCCTGTTGGTTCTTCTCTATCTGATCCGAGGCGATGAGTCTGTTAGCTCAT	52:T>C	chr2R	454266936
4103975|F|0-37:T>G-37:T>G	TGCAGCTTGCTGAAATTTGATGTTTTTCTGGGTTTGTTTTATGAGCTGAACTGCTGCGGTTTGACGTGG	37:T>G	chr2R	454776972
3894048|F|0-38:C>T-38:C>T	TGCAGCCAAATCAGCAAATAGCCGCACTGCACTTCTATCGTTCAGCCCGAGATCGGAAGAGCGGTTCAG	38:C>T	chr2R	454777038
4100128|F|0-16:C>G-16:C>G	TGCAGTGTGTACCTCCCCTGAACCCCTAGCCACTCCGAGATCGGAAGAGCGGTTCAGCAGGAATGCCGA	16:C>G	chr2R	454777084
3585160|F|0-9:C>T-9:C>T	TGCAGATTTCTGCACACTCGAAGGGGGAAAACAGAGGAAGGCTGGACTCGAGGTTGAAGCTTCCCGAGA	9:C>T	chr2R	455521581
5202667|F|0-8:G>T-8:G>T	TGCAGCAAGCATACGACGTGTACGGAGGGCCGAGATCGGAAGAGCGGTTCAGCAGGAATGCCGAGACCG	8:G>T	chr2R	458142587
7070487|F|0-10:A>C-10:A>C	TGCAGTCTCCAGTCGCATCGTTGTCGGCCGTACCGAGATCGGAAGAGCGGTTCAGCAGGAATGCCGAGA	10:A>C	chr2R	459921999
3593179|F|0-55:G>T-55:G>T	TGCAGCTCCAGCCAGCCGTGACGTGAAAGGGAGAGCACACCACACCACACCACACGACGCCGCAACAGC	55:G>T	chr2R	461138111
3889438|F|0-61:C>G-61:C>G	TGCAGCCAATCAATCGCGTCAAGGTCAGGCGCAGCGGGACAAGTTGGCCGTTCGTGCGGAACTAGGGGG	61:C>G	chr2R	462326920
3886615|F|0-33:G>A-33:G>A	TGCAGATGATATTCACATCATCTCCAATGTTAAGCGAGAACAGCGTTTGATGTTTGCAGGAGGCTATGG	33:G>A	chr2R	463472008
17394586|F|0-5:T>G-5:T>G	TGCAGTGTGGCCTGCGGCGGCGGCGTCTGCGGCCCTTCCCCGCGGCCGCGGACGGGGGTCCACTGGACA	5:T>G	chr2R	463637209
39739054|F|0-10:G>A-10:G>A	TGCAGCAGCAGCATAAAATCATCACCTGTAGCACCCAAACTCAGAATAGGCAGGGCTGGGGCTAGCAGT	10:G>A	chr2R	465657423
7091773|F|0-21:G>A-21:G>A	TGCAGGCGCTGGGAGAGGAGAGGCGACCGAGATCGGAAGAGCGGTTCAGCAGGAATGCCGAGACCGATC	21:G>A	chr2R	466076435
5796228|F|0-19:C>T-19:C>T	TGCAGCCGCCATAACTCACCAGGTATCTCTCCGCGGAGCCCTCGGGAGGGTAGAGAAAGTACTTTGAGC	19:C>T	chr2R	466811278
3362194|F|0-15:G>T-15:G>T	TGCAGCATGACGCATGCATGACGTACACGGATCACAAACTCACACGTGGCCGTCAATAGCTTTCCGCCG	15:G>T	chr2R	470879405
3362194|F|0-47:G>A-47:G>A	TGCAGCATGACGCATGCATGACGTACACGGATCACAAACTCACACGTGGCCGTCAATAGCTTTCCGCCG	47:G>A	chr2R	470879405
3362194|F|0-48:A>G-48:A>G	TGCAGCATGACGCATGCATGACGTACACGGATCACAAACTCACACGTGACCGTCACTAGCTTTCCGCCG	48:A>G	chr2R	470879405
3583707|F|0-26:C>A-26:C>A	TGCAGGGCATCGCCGATACTGCGCAGCAGCTTCTCCTTCTTCTCCACCTCCGAGATCGGAAGAGCGGTT	26:C>A	chr2R	471323768
7092848|F|0-47:T>G-47:T>G	TGCAGGCCGTACGTCGTCATGCCTGACATGGTTGACGGCCGCGCGCGTCGGGGTGAACTGGGAAGGGGT	47:T>G	chr2R	472655985
3345824|F|0-5:C>T-5:C>T	TGCAGCAATGCATCAATGCATAATAATGGAGAGTTGTTGAAGCTCGATAGCTAGCTAGCTGCAAGCTGG	5:C>T	chr2R	472656084
3600839|F|0-63:C>G-63:C>G	TGCAGGTAGGTGTCGTCGCTGTCGATGAAGTAAGCCGTCCAGCCGCTGTCGTCGGAAGCCGCGCCGAGA	63:C>G	chr2R	473473352
6210122|F|0-26:A>C-26:A>C	TGCAGAAGGTGATGCTCGCCAACTTCACCGAGATCGGAAGAGCGGTTCAGCAGGAATGCCGAGACCGAT	26:A>C	chr2R	473819521
5800671|F|0-22:T>G-22:T>G	TGCAGCACTCGTTCACAGGGTCTACCTTCCGAGATCGGAAGAGCGGTTCAGCAGGAATGCCGAGACCGA	22:T>G	chr2R	475533289
3578520|F|0-14:T>C-14:T>C	TGCAGGAGAAGCTTTTGGAGGCTAGGATGGATGATCGCAAGCCCTCGCCCAGCTCTGCTGCCAAGCACA	14:T>C	chr2R	475671833
3602959|F|0-7:T>G-7:T>G	TGCAGCCTCATGTTGGCCTCTTAAGCGTCATCAACATGCATGTATCACATGCTGAGTGAAGATCATGCG	7:T>G	chr2R	475689388
3745894|F|0-10:A>G-10:A>G	TGCAGGTACGAATCAGAGCGGCTGCTCTACCCCGTTCAGGCCAGCGGTCACCACGTCGCCGAGATCGGA	10:A>G	chr2R	476442567
5796519|F|0-7:C>T-7:C>T	TGCAGGCCCAGGCACGGAGCAGCGGGCGCGGCACGGCTGCGCCGTCGGTGTTCGAAGGCGTGGGGAGGA	7:C>T	chr2R	476442949
5796519|F|0-37:T>A-37:T>A	TGCAGGCCCAGGCACGGAGCAGCGGGCGCGGCACGGCTGCGCCGTCGGTGTTCGAAGGCGTGGGGAGGA	37:T>A	chr2R	476442949
3593965|F|0-44:T>G-44:T>G	TGCAGGTCAACGCGTGGCTGGGACGACCGAGCGAGGCAGAGACATGGCGTCCTCCTCCTGCTCGATGCA	44:T>G	chr2R	476869725
3907229|F|0-17:C>T-17:C>T	TGCAGAACACGGCCGTCCTGGGGTCCGAGAACCACCCGCTGCACCTGCATGGCTTCAACTTCTACGTGC	17:C>T	chr2R	480055005
3908983|F|0-31:G>A-31:G>A	TGCAGCCTCTTCAGCTGGGCCTTCAGGGCCAGCCACGGGCCTCCCTTCCTCATGCACTCCCAGCCACTC	31:G>A	chr2R	480492713
3885980|F|0-56:C>G-56:C>G	TGCAGGAGAGAGGAGGAGAAGGAGGAGAGGGCAAAGCACAAACAGAAGAAACACAACAAGAGTCAGTCA	56:C>G	chr2R	480493792
3581674|F|0-21:C>T-21:C>T	TGCAGCGCACGCACATACACACAAGAGCTCTAGCTCCCGTCCATGGCGGCCGAGCGCGGGGGCGGACTC	21:C>T	chr2R	482174239
3907513|F|0-11:A>G-11:A>G	TGCAGCCGCGGAAGAATGGCGCGGGCGAAGGCCATCCCGAGATCGGAAGAGCGGTTCAGCAGGAATGCC	11:A>G	chr2R	483396232
17394226|F|0-46:T>C-46:T>C	TGCAGCGTTGGCCACTGAACCCATGACGGTTCTTGGTATAGGAGTTTATATCCGACGAAAGACGACAAG	46:T>C	chr2R	484887488
3598946|F|0-17:G>A-17:G>A	TGCAGAATAATTTATGTGGATCTGAGGAGAGTCCGCCACTGGACCAAGCGATGACAGTGCGGCCCGAGA	17:G>A	chr2R	487124716
3886876|F|0-44:A>G-44:A>G	TGCAGCGAGATGGACCAGCTGACCCTCACGACCTGGTGCTCCCCACCGATGTACTGCGGTCCGCCGCCT	44:A>G	chr2R	490178433
3739397|F|0-33:G>T-33:G>T	TGCAGTCCCTGGTGCCAAGCTGCAACAAGGTATGAACACACCGAGATCGGAAGAGCGGTTCAGCAGGAA	33:G>T	chr2R	493928153
5791999|F|0-5:A>C-5:A>C	TGCAGATGTACTGTAGCTCAGTGCATTCCCGAGATCGGAAGAGCGGTTCAGCAGGAATGCCGAGACCGA	5:A>C	chr2R	494450721
4103032|F|0-22:A>G-22:A>G	TGCAGCAACTGCAAACGGTTCGATACCTTCAAAACACCTAGTCGATAACTGCCCTTGCTGTTGGGCCGA	22:A>G	chr2R	494735396
3362410|F|0-35:A>C-35:A>C	TGCAGCAACTGCAAACGGTTCGGCACCTTCAAAACACCTGGTCGATAACTGCCCTTGCTGTTGGGCCGA	35:A>C	chr2R	494735396
3362410|F|0-39:G>A-39:G>A	TGCAGCAACTGCAAACGGTTCGGCACCTTCAAAACACCTGGTCGATAACTGCCCTTGCTGTTGGGCCGA	39:G>A	chr2R	494735396
3887350|F|0-6:A>G-6:A>G	TGCAGCACTCGCCGACGGCTGCCTCTTGGCTGCTGTCGAACACCGTCACTCACCCATGCCGCCGAGATC	6:A>G	chr2R	506182734
3737260|F|0-24:C>T-24:C>T	TGCAGCGAGAGAAACCTCCATCGCCAGTGACCGCTCAACGTTCGTATCCTAGCCACCGTCTTCCGAGAT	24:C>T	chr2R	510499573
3737260|F|0-37:A>T-37:A>T	TGCAGCGAGAGAAACCTCCATCGCCAGTGACCGCTCAACGTTCGTATCCTAGCCACCGTCTTCCGAGAT	37:A>T	chr2R	510499573
3909761|F|0-43:C>T-43:C>T	TGCAGCAGACGTTCGTCGTCTCCGACGCCACCCGACCCGACATCCCCATCATCTACGCCAGCGCCGAGA	43:C>T	chr2R	513836916
3909761|F|0-66:A>G-66:A>G	TGCAGCAGACGTTCGTCGTCTCCGACGCCACCCGACCCGACATCCCCATCATCTACGCCAGCGCCGAGA	66:A>G	chr2R	513836916
3743453|F|0-28:A>C-28:A>C	TGCAGCTGCAAGCACGATGATCAAGAGAAGGTAGAGACCGAGATCGGAAGAGCGGTTCAGCAGGAATGC	28:A>C	chr2R	514848602
7510923|F|0-11:T>A-11:T>A	TGCAGGAGTTGTGGGACGACAGGGACAAAGGCCATGGAGGAGGCGCAGGGGTCCTGCCAGCGAGGTCCA	11:T>A	chr2R	518702916
3908998|F|0-5:G>C-5:G>C	TGCAGGTCGACGCAGCCTCGGCGCTGGTTGGCCTGCGCGCGCTTGAGCGCGGCGACGAGCGCGTTGGAG	5:G>C	chr2R	519563052
17384533|F|0-14:A>C-14:A>C	TGCAGGCACCGTCGAGGAGATCGTGCAGGCGGTCGCCAGCAGCCGAGATCGGAAGAGCGGTTCAGCAGG	14:A>C	chr2R	519565933
7091029|F|0-25:T>C-25:T>C	TGCAGCAGCAGGTGACGGTGGACGTTCGCGCCGTGAAGCAGCAGACGGCGGAGCAGGCGCGGATGGCGT	25:T>C	chr2R	522699412
7088173|F|0-39:G>A-39:G>A	TGCAGAAGCCGCGATGCGCCACATGCAGCGGGACGGGAAGGGTGGAGTGCCTGTGCTCCCGAGATCGGA	39:G>A	chr2R	522965311
3602911|F|0-7:T>C-7:T>C	TGCAGTGTCGACGAGGGGATGTGTTCCCCAAAAGGAACCCTAGGAGAGTGTAGATCCGTTTCTTGATCA	7:T>C	chr2R	525293058
3602911|F|0-30:A>T-30:A>T	TGCAGTGTCGACGAGGGGATGTGTTCCCCAAAAGGAACCCTAGGAGAGTGTAGATCCGTTTCTTGATCA	30:A>T	chr2R	525293058
3599006|F|0-56:G>A-56:G>A	TGCAGAGGCACCCCATCGAGCGCGTCGTCGTCGAAGTGCTCGGGTAGCTTGTCGAGGAGGAGCCCCAGG	56:G>A	chr2R	525520998
3890094|F|0-10:G>A-10:G>A	TGCAGCAGCAGCACCTCCTCGGCAGCTCGTCAGGAGGCACCGAGATCGGAAGAGCGGTTCAGCAGGAAT	10:G>A	chr2R	527976824
4102992|F|0-19:G>A-19:G>A	TGCAGCAGCGACGCCCGCAGCATGAGGTTCAGGATCCGAGATCGGAAGAGCGGTTCAGCAGGAATGCCG	19:G>A	chr2R	528233524
3890932|F|0-44:G>A-44:G>A	TGCAGGCACTGATTGGAGACATCCCGAAATTCGTTGTCACCATCGTTGTGACTGCTTTGCCGAGATCGG	44:G>A	chr2R	529786061
3576600|F|0-8:C>T-8:C>T	TGCAGTAGCATAGGCTTTTGTGTTGTGAGGCACCATCCTCTACTCCGAGATCGGAAGAGCGGTTCAGCA	8:C>T	chr2R	532006908
4093155|F|0-31:G>A-31:G>A	TGCAGGGCCAGCTCAAGGACCTCAAGGCGGAGCTGTCCCTCCTCCGCGTCGCCAAGGTCACCGAGATCG	31:G>A	chr2R	535395883
3899820|F|0-12:C>G-12:C>G	TGCAGCGCAAGCCAAGAACCACCCGTGAGCACTACGGAAACCTAAGCACGGAATACTATATGGGGGAAG	12:C>G	chr2R	535395998
5040769|F|0-56:A>G-56:A>G	TGCAGCTGTGCAGGGCGCCTTCTCCTCACCCCTGGCGACAGCGGAACAACCGCGGCAGGCGAGGCGTCA	56:A>G	chr2R	535397970
7086496|F|0-52:T>C-52:T>C	TGCAGCCGCAGGGACAACCGTCACCCTTGCGGACCTTCGCGTTCGCACCGAGTGGGGGACGGGCCTCGA	52:T>C	chr2R	536541738
4488339|F|0-20:C>T-20:C>T	TGCAGCACCCCATAGACCCCCCTAAGCGTCGCCTCCTGTGCATCGCAGCCTCGCCTGCGTCCGTACCTG	20:C>T	chr2R	537502548
4488339|F|0-43:C>G-43:C>G	TGCAGCACCCCATAGACCCCCCTAAGCGTCGCCTCCTGTGCATCGCAGCCTCGCCTGCGTCCGTACCTG	43:C>G	chr2R	537502548
4488339|F|0-46:A>C-46:A>C	TGCAGCACCCCATAGACCCCCCTAAGCGTCGCCTCCTGTGCATCGCAGCCTCGCCTGCGTCCGTACCTG	46:A>C	chr2R	537502548
4488339|F|0-64:A>G-64:A>G	TGCAGCACCCCATAGACCCCCCTAAGCGTCGCCTCCTGTGCATCGCAGCCTCGCCTGCGTCCGTACCTG	64:A>G	chr2R	537502548
3883427|F|0-48:C>T-48:C>T	TGCAGGTGAGTCGGCACAGGATTCTTCGTCCTCACAAGGCAACAGGTGCTGGTTGATCGTGTCCTCCCC	48:C>T	chr2R	538176695
3883427|F|0-55:A>G-55:A>G	TGCAGGTGAGTCGGCACAGGATTCTTCGTCCTCACAAGGCAACAGGTGCTGGTTGATCGTGTCCTCCCC	55:A>G	chr2R	538176695
3907091|F|0-22:G>A-22:G>A	TGCAGCGCGACAACTTCGGCGAGTTCCGTGATTGTCCGAGATCGGAAGAGCGGTTCAGCAGGAATGCCG	22:G>A	chr2R	538177002
3586189|F|0-16:C>T-16:C>T	TGCAGCAGGAGAGAGACGAGGTGCTCCATGGAACGTCGCCGTGGGAACGACATGGTGGTAGCCAGATCC	16:C>T	chr2R	538543519
3586189|F|0-29:G>C-29:G>C	TGCAGCAGGAGAGAGACGAGGTGCTCCATGGAACGTCGCCGTGGGAACGACATGGTGGTAGCCAGATCC	29:G>C	chr2R	538543519
3909715|F|0-38:C>A-38:C>A	TGCAGAAGATTGTGTCGGCCAATCTTAAAGTAGGGACGCCCGAGATCGGAAGAGCGGTTCAGCAGGAAT	38:C>A	chr2R	539533287
3362635|F|0-21:G>A-21:G>A	TGCAGAACAGAGGACAAGCAAGAAAACCACGGTACAACGCTGATACGAACTGTGCATCCAGACCCGAGA	21:G>A	chr2R	541369849
3362635|F|0-26:C>A-26:C>A	TGCAGAACAGAGGACAAGCAAGAAAACCACGGTACAACGCTGATACGAACTGTGCATCCAGACCCGAGA	26:C>A	chr2R	541369849
7093156|F|0-14:A>G-14:A>G	TGCAGGTCCATGCCATCCTTCATGGCTTCCGCCACTGCCGCGGGAGCAATGACGCCGAGATCGGAAGAG	14:A>G	chr2R	541737148
3578315|F|0-28:A>T-28:A>T	TGCAGTTTCTGGGGTATCATGCCCATTTAAACTGATGGTGCAAGTTCAGGCCGAGATCGGAAGAGCGGT	28:A>T	chr2R	543729512
3356859|F|0-9:A>G-9:A>G	TGCAGAGGCAACATATCAATGAAGAACAGCGGTGACGACCGAGGAAGAAGATGGCGTCGATCCGAGATC	9:A>G	chr2R	543784406
3356859|F|0-35:C>T-35:C>T	TGCAGAGGCAACATATCAATGAAGAACAGCGGTGACGACCGAGGAAGAAGATGGCGTCGATCCGAGATC	35:C>T	chr2R	543784406
3351160|F|0-16:T>C-16:T>C	TGCAGCTCCTAAGCCATCAACGGGCCTCCGTGTGCCTCCGTGGTGAGTTCCTCGTCACTTCCCCTCTTG	16:T>C	chr2R	543784467
3351160|F|0-29:G>A-29:G>A	TGCAGCTCCTAAGCCATCAACGGGCCTCCGTGTGCCTCCGTGGTGAGTTCCTCGTCACTTCCCCTCTTG	29:G>A	chr2R	543784467
17398559|F|0-6:G>T-6:G>T	TGCAGCGCCTGCACGGCTTCTCGCTGTCCCCACAGCACGCGCAGGTTCATAAGCTCTCCTGGGAGCAGG	6:G>T	chr2R	544756454
6211097|F|0-12:G>A-12:G>A	TGCAGTCCCCTTGCGCTGCCGTCGCCGCCACCGAGATCGGAAGAGCGGTTCAGCAGGAATGCCGAGACC	12:G>A	chr2R	546568651
6211097|F|0-29:A>C-29:A>C	TGCAGTCCCCTTGCGCTGCCGTCGCCGCCACCGAGATCGGAAGAGCGGTTCAGCAGGAATGCCGAGACC	29:A>C	chr2R	546568651
3590296|F|0-15:C>G-15:C>G	TGCAGGGCGCGTCTTCAATTCTTGATCACTCGCTTGGCGTTTCCACAAGATGTGCCACCGCAAACCTGC	15:C>G	chr2R	546569933
3586895|F|0-10:G>A-10:G>A	TGCAGCAGGCGGCGGCGATGCACGGGCTCATGCTGCCTTGCGATGCGCAGAGCAGGGCGGTCGGCTCCG	10:G>A	chr2R	546972261
3586895|F|0-34:G>A-34:G>A	TGCAGCAGGCGGCGGCGATGCACGGGCTCATGCTGCCTTGCGATGCGCAGAGCAGGGCGGTCGGCTCCG	34:G>A	chr2R	546972261
3897898|F|0-57:A>C-57:A>C	TGCAGGAGCCCGTTAAGCAAGCGCGTAAATCCTTGATAATATTATTATTAGCTTATCATAAAATGCCAG	57:A>C	chr2R	546982256
3358285|F|0-8:C>G-8:C>G	TGCAGTTACAACTCCACCAAGACCATGCTGCAAACGACACCGCGGCGAAAGGAATGGGTCGATGTCAGT	8:C>G	chr2R	547245082
3888462|F|0-33:G>C-33:G>C	TGCAGTGCCAGAATCGTGTGGCAATATCATCTGGTTGGAAAACAATGAAGTGTTCCTTCGGATGAAAGT	33:G>C	chr2R	547405798
3591810|F|0-24:T>G-24:T>G	TGCAGTGCTCTCTGCGGTGAGTGGTATCAGAGAAAAGGCGCCGAGCTTGACTCAGAGTATGTGAAGAAG	24:T>G	chr2R	547847802
3591810|F|0-42:G>A-42:G>A	TGCAGTGCTCTCTGCGGTGAGTGGTATCAGAGAAAAGGCGCCGAGCTTGACTCAGAGTATGTGAAGAAG	42:G>A	chr2R	547847802
7512569|F|0-21:A>G-21:A>G	TGCAGTGCTGTCATGCTGCGCACATCTCGGGGCGCTGGAGAAGGGACGGGAGGTCCACGAGTATGTGAT	21:A>G	chr2R	547913858
3910122|F|0-26:C>T-26:C>T	TGCAGTCAGTGCAACATCGTCTGGCCCCAATCCCTCGCCCCTCATCCTGTCAAACAGCGCCACCGCCTC	26:C>T	chr2R	547920366
3579038|F|0-30:C>T-30:C>T	TGCAGTCTGTCGTCAGTTCATCTGCATGCGCTGCAAGGATCAGCACAGCGCCACCGATCGATCCGCGGG	30:C>T	chr2R	549040495
3579038|F|0-51:C>G-51:C>G	TGCAGTCTGTCGTCAGTTCATCTGCATGCGCTGCAAGGATCAGCACAGCGCCACCGATCGATCCGCGGG	51:C>G	chr2R	549040495
4092339|F|0-40:A>T-40:A>T	TGCAGGCCCGCGACATGTGCGATGCGTTGCACGCGCACGCAGAAACTGTGTGGTCCTGGCCTCACACTT	40:A>T	chr2R	551262075
3595432|F|0-49:C>T-49:C>T	TGCAGGGGCACGCTGAACCGAAGGCGGAGCTAGCGGCGTGACCGTGGCCCGCCCCAAACGGACGGCCGA	49:C>T	chr2R	551262141
3909608|F|0-14:T>C-14:T>C	TGCAGGCGCGGGGATTGATAATCACCTTGTTGTGGGAGACTTCGAAGATGGCAACGGAGCCGTTGTAGA	14:T>C	chr2R	553711485
3909608|F|0-40:T>A-40:T>A	TGCAGGCGCGGGGATTGATAATCACCTTGTTGTGGGAGACTTCGAAGATGGCAACGGAGCCGTTGTAGA	40:T>A	chr2R	553711485
3893297|F|0-24:C>A-24:C>A	TGCAGCTGTGATTTTCCTGAAGATCTATAGCTAGCTAGCTAGCTAGCGACCTGCCGAGATCGGAAGAGC	24:C>A	chr2R	554612767
17395234|F|0-7:A>C-7:A>C	TGCAGCTACTCCGCGACGCGCATGGCACGCCTTTCATCCGCGACGCCGCCGCCGAGATCGGAAGAGCGG	7:A>C	chr2R	555530226
3739028|F|0-50:G>C-50:G>C	TGCAGCTCCTCCGCGACGCGCATGGCACGCCTTTCATCCGCGACGTCGCCGCCGAGATCGGAAGAGCGG	50:G>C	chr2R	555530226
3591694|F|0-5:A>G-5:A>G	TGCAGAAAGCAAGAGACATTTCATCTCACATGATGCCGAGATCGGAAGAGCGGTTCAGCAGGAATGCCG	5:A>G	chr2R	555542215
17384436|F|0-28:T>C-28:T>C	TGCAGATCCCGACCATCAACATCGTCGGTGCGCTCGTTAAGTCCGAGATCGGAAGAGCGGTTCAGCAGG	28:T>C	chr2R	556002905
7069154|F|0-18:T>C-18:T>C	TGCAGCCACCGAACCCTCTCCATCCCCGAGATCGGAAGAGCGGTTCAGCAGGAATGCCGAGACCGATCT	18:T>C	chr2R	556113966
3908569|F|0-29:A>T-29:A>T	TGCAGCCATATGGGGTTTGTGGTTGTTTTACTTTTTTTGAACGAGGGGTTTGTGGTTGTGGAGTGAGCA	29:A>T	chr2R	556929867
3582410|F|0-8:T>C-8:T>C	TGCAGTGATAGCTCGTCGCGGTCATGCTTCCATAGTACCCGAGATCGGAAGAGCGGTTCAGCAGGAATG	8:T>C	chr2R	557047275
3582410|F|0-11:C>A-11:C>A	TGCAGTGATAGCTCGTCGCGGTCATGCTTCCATAGTACCCGAGATCGGAAGAGCGGTTCAGCAGGAATG	11:C>A	chr2R	557047275
3600004|F|0-14:G>A-14:G>A	TGCAGATCTGGCACGGGCTGAGACTTCGCGGATGAAAGCCGATGACCAGGCAAGGACCAATCCGAGATC	14:G>A	chr2R	557047313
3600004|F|0-27:G>A-27:G>A	TGCAGATCTGGCACGGGCTGAGACTTCGCGGATGAAAGCCGATGACCAGGCAAGGACCAATCCGAGATC	27:G>A	chr2R	557047313
7070669|F|0-23:T>C-23:T>C	TGCAGCCCTCGTCTCTTGGACCGTTGCTCCGAGATCGGAAGAGCGGTTCAGCAGGAATGCCGAGACCGA	23:T>C	chr2R	557858020
3894587|F|0-56:T>C-56:T>C	TGCAGGCCTTGTTCGCTCGTCGACTGCGCCTGGGCCTTCTTGCACCAAGTCCTCTGTATCGCCGAGATC	56:T>C	chr2R	558409712
3595920|F|0-39:G>A-39:G>A	TGCAGCCTCATCCGAGACAACTATGTTCAGGCCATTCCAGGGTTTATCCAGCACGGACTTCTACAGTCA	39:G>A	chr2R	560210088
3595920|F|0-48:C>T-48:C>T	TGCAGCCTCATCCGAGACAACTATGTTCAGGCCATTCCAAGGTTTATCCAGCACGGACTTCTACAGTCA	48:C>T	chr2R	560210088
3583386|F|0-47:T>C-47:T>C	TGCAGATATTTTCATCTGTTCCCCTCCCCTCTCCTGACAGACGGCGATGATGAGTTGTCCCCCGACGCC	47:T>C	chr2R	562613363
[truncated: 10,849 more rows]

## Sheet: Table S3 
Table S3. Chromosomal distribution of SNPs by germplasm group
Germplasm group	N	No. of mapped HQ SNPs	Chromosomal distribution																Map length (bp)
			Chr 1R		Chr 2R		Chr 3R		Chr 4R		Chr 5R		Chr 6R		Chr 7R		Chr Un
			No. of SNPs	Proportion of SNPs (%)	No. of SNPs	Proportion of SNPs (%)	No. of SNPs	Proportion of SNPs (%)	No. of SNPs	Proportion of SNPs (%)	No. of SNPs	Proportion of SNPs (%)	No. of SNPs	Proportion of SNPs (%)	No. of SNPs	Proportion of SNPs (%)	No. of SNPs	Proportion of SNPs (%)
All	478	10607	1228	11.6	1846	17.4	1432	13.5	1251	11.8	1493	14.1	1476	13.9	1407	13.3	474	4.5	6723250704
Improvement status
wild_weedy	132	10599	1228	11.6	1844	17.4	1432	13.5	1249	11.8	1492	14.1	1476	13.9	1405	13.3	473	4.5	6723250704
landrace	158	7544	929	12.3	1204	16.0	1108	14.7	929	12.3	1145	15.2	928	12.3	979	13.0	322	4.3	6719237425
historic_cultivar	75	6194	784	12.7	961	15.5	890	14.4	749	12.1	1014	16.4	704	11.4	820	13.2	272	4.4	6719051284
modern_cultivar	36	4832	624	12.9	772	16.0	715	14.8	601	12.4	784	16.2	552	11.4	596	12.3	188	3.9	6713260276
breeding	53	5515	678	12.3	890	16.1	810	14.7	687	12.5	890	16.1	630	11.4	702	12.7	228	4.1	6716175416
Petkus_pool	26	3420	439	12.8	520	15.2	510	14.9	411	12.0	596	17.4	368	10.8	440	12.9	136	4.0	6703496329
Carsten_pool	27	3698	454	12.3	607	16.4	566	15.3	469	12.7	621	16.8	398	10.8	453	12.2	130	3.5	6711252876
Taxonomy
S. cereale	403	8642	1044	12.1	1461	16.9	1187	13.7	1002	11.6	1244	14.4	1189	13.8	1142	13.2	373	4.3	6719237425
S. c. subsp. cereale	344	8031	990	12.3	1280	15.9	1151	14.3	974	12.1	1206	15.0	1025	12.8	1052	13.1	353	4.4	6719237425
S. c. subsp. "noncereale"	59	7820	953	12.2	1344	17.2	1069	13.7	901	11.5	1133	14.5	1053	13.5	1037	13.3	330	4.2	6719051284
S. strictum	45	10364	1207	11.6	1809	17.5	1389	13.4	1216	11.7	1458	14.1	1445	13.9	1378	13.3	462	4.5	6723250704
S. sylvestre	10	803	106	13.2	145	18.1	108	13.4	102	12.7	96	12.0	106	13.2	102	12.7	38	4.7	6622069945
S. vavilovii	14	5536	714	12.9	848	15.3	811	14.6	697	12.6	920	16.6	624	11.3	704	12.7	218	3.9	6713684691
NJ clusters
A1	11	1243	166	13.4	216	17.4	154	12.4	154	12.4	165	13.3	163	13.1	161	13.0	64	5.1	6645312297
A2	37	7498	910	12.1	1305	17.4	1050	14.0	844	11.3	1072	14.3	1020	13.6	973	13.0	324	4.3	6718513986
A3	430	8675	1050	12.1	1484	17.1	1198	13.8	1012	11.7	1248	14.4	1170	13.5	1138	13.1	375	4.3	6719699108
A3.1	59	7443	898	12.1	1207	16.2	1070	14.4	894	12.0	1109	14.9	943	12.7	1005	13.5	317	4.3	6719237425
A3.2	264	8160	999	12.2	1366	16.7	1153	14.1	967	11.9	1203	14.7	1048	12.8	1067	13.1	357	4.4	6719051284
A3.3	53	6611	806	12.2	1140	17.2	871	13.2	771	11.7	986	14.9	867	13.1	890	13.5	280	4.2	6719512967
A3.4	54	4390	572	13.0	699	15.9	667	15.2	536	12.2	715	16.3	491	11.2	544	12.4	166	3.8	6715008811
A3.4a	24	3537	452	12.8	576	16.3	539	15.2	441	12.5	592	16.7	372	10.5	449	12.7	116	3.3	6710175630
A3.4b	30	3682	474	12.9	564	15.3	569	15.5	451	12.2	630	17.1	401	10.9	452	12.3	141	3.8	6704518653
Sweep detection sets
g1	198	7345	913	12.4	1155	15.7	1073	14.6	908	12.4	1141	15.5	898	12.2	936	12.7	321	4.4	6719051284
g2	46	7031	868	12.3	1118	15.9	1022	14.5	863	12.3	1082	15.4	838	11.9	935	13.3	305	4.3	6719237425
g3	37	6212	769	12.4	1080	17.4	815	13.1	713	11.5	917	14.8	816	13.1	836	13.5	266	4.3	6719512967
g4	53	4373	570	13.0	698	16.0	662	15.1	534	12.2	713	16.3	489	11.2	541	12.4	166	3.8	6715008811
g4a	25	3615	467	12.9	581	16.1	553	15.3	452	12.5	604	16.7	382	10.6	454	12.6	122	3.4	6710175630
g4b	28	3606	470	13.0	556	15.4	556	15.4	439	12.2	615	17.1	394	10.9	441	12.2	135	3.7	6704518653

## Sheet: Table S4
Table S4. Pairwise population FST* values for accessions groups based on NJ clustering
	A1	A2	A3.1	A3.2	A3.3	A3.4a	A3.4b
A1	0.000	0.001	0.001	0.001	0.001	0.001	0.001
A2	0.603	0.000	0.001	0.001	0.001	0.001	0.001
A3.1	0.739	0.373	0.000	0.001	0.001	0.001	0.001
A3.2	0.785	0.499	0.054	0.000	0.001	0.001	0.001
A3.3	0.706	0.342	0.035	0.081	0.000	0.001	0.001
A3.4a	0.701	0.337	0.188	0.251	0.120	0.000	0.001
A3.4b	0.676	0.318	0.167	0.236	0.099	0.092	0.000
*FST values below diagonal. Probability, P(rand >= data) based on 999 permutations is shown above diagonal.

## Sheet: Table S5 
Table S5. Values of genetic diversity indices for the collection of 478 rye accessions and each established germplasm group.
Germplasm groups	N	S	Ps	ϴ	π	D
All	478	10331	0.974	0.1444	0.03782	-2.260
Improvement status
wild_weedy	132	9570	0.902	0.1654	0.08876	-1.546
landrace	158	3008	0.284	0.0503	0.00451	-2.993
historic_cultivar	75	2233	0.211	0.0431	0.00324	-3.243
modern_cultivar	36	995	0.094	0.0226	0.00291	-3.320
breeding	53	3544	0.334	0.0722	0.05195	-1.010
Petkus_pool	26	2843	0.268	0.0702	0.05639	-0.790
Carsten_pool	27	2799	0.264	0.0685	0.04351	-1.451
Taxonomy
S_cereale	403	5639	0.532	0.0809	0.01070	-2.681
S_ c_ subsp_ cereale	344	4385	0.413	0.0644	0.00964	-2.652
S_ c_ subsp_"noncereale"	59	4083	0.385	0.0828	0.01464	-2.961
S_strictum	45	8174	0.771	0.1762	0.06130	-2.421
S_ sylvestre	10	272	0.026	0.0091	0.00601	-1.683
S_ vavilovii	14	1160	0.109	0.0344	0.00762	-3.529
NJ clusters
A1	11	318	0.030	0.0102	0.00599	-2.006
A2	37	4746	0.447	0.1072	0.03086	-2.709
A3	430	4820	0.454	0.0684	0.00986	-2.635
A3.1	59	2836	0.267	0.0575	0.00686	-3.168
A3.2	264	2867	0.270	0.0439	0.00321	-2.938
A3.3	53	3121	0.294	0.0648	0.01668	-2.703
A3.4	54	3489	0.329	0.0722	0.05426	-0.902
A3.4a	24	2619	0.247	0.0661	0.03931	-1.646
A3.4b	30	3067	0.290	0.0732	0.05636	-0.901
Sweep detection sets
g1	198	2270	0.214	0.0365	0.00258	-3.003
g2	46	2026	0.191	0.0435	0.00436	-3.327
g3	37	2822	0.266	0.0637	0.01722	-2.776
g4	53	3477	0.328	0.0722	0.05589	-0.824
g4a	25	2723	0.257	0.0680	0.04073	-1.616
g4b	28	3023	0.285	0.0732	0.05952	-0.742
Abbreviations:
N - number of accessions in the group
S - number of polymorphic, segregating sites
Ps - proportion of polymorphic sites,
ϴ - Theta
π - nucleotide diversity
D -Tajima's D

## Sheet: Table S6 
Table S6. Information on common outliers and sweeps detected by all three methods (SweeD, OmegaPlus and RAiSD) in groups of cultivated rye accessions.
Germplasm group	Chromosome	Sweep name	Outlier location	Likelihood (SweeD)	Alpha (SweeD)	ω statistic (OmegaPlus)	VAR (RAiSD)	SFS (RAiSD)	LD (RAiSD)	µ statistic (RAiSD)	No. of HQ SNPs within the sweep	Sweep start	Sweep end	Sweep size [Mb]
g1	5R	g1.5R.1	589190875	3.67	0.0	3314.04	0.65	3.27	2.25	4.79	3	588247102	589691219	1.44
	7R	g1.7R.1	17021590	2.61	0.0	165.95	0.32	3.27	2.25	2.39	3	16782478	17649979	0.87
	7R	g1.7R.2	741122272	2.89	0.0	160.45	0.44	3.93	2.67	4.58	1	740505245	741674178	1.17
g2	1R	g2.1R.1	160989042	4.51	0.0	31.79	1.83	2.51	2.00	9.19	3	158294377	162407509	4.11
			161061757	4.96	0.0	31.79	1.83	2.51	2.00	9.19
			161134472	5.44	0.0	31.79	1.83	2.51	2.00	9.19
			161207187	5.96	0.0	31.79	1.83	2.51	2.00	9.19
			161279902	6.52	0.0	31.79	1.83	2.51	2.00	9.19
			161352617	7.10	0.0	31.79	1.83	2.51	2.00	9.19
			161425332	7.72	0.0	31.79	1.83	2.51	2.00	9.19
			161498047	8.35	0.0	31.79	1.83	2.51	2.00	9.19
	7R	g2.7R.1	735572853	3.44	0.0	42.75	0.55	2.51	2.25	3.12	1	734503828	735986213	1.48
g3	2R	g3.2R.1	177479540	4.41	0.0	13.18	0.93	2.84	1.80	4.73	7	175762635	179063633	3.30
	3R	g3.3R.1	844428232	2.67	0.0	6.86	0.35	2.84	2.00	1.96	13
			844524731	3.72	0.0	9.71	0.35	2.84	2.00	1.96
			844621230	4.86	0.0	9.71	0.35	2.84	2.00	1.96
			844717729	5.34	0.0	9.71	0.56	2.36	2.00	2.65
			844814228	5.68	0.0	9.71	0.56	2.36	2.00	2.65
			844910727	6.01	0.0	9.71	0.56	2.36	2.00	2.65
			845007226	6.37	0.0	9.71	0.59	2.84	2.00	3.35
			845103725	6.81	0.0	9.71	0.59	2.84	2.00	3.35
	5R	g3.5R.1	829861616	3.64	0.0	9.87	0.39	1.89	2.00	1.47	5	829161710	830808666	1.65
			829949197	3.76	0.0	9.87	0.47	1.89	2.00	1.76
	Un	g3.Un.1	41861806	3.01	0.0	7.76	0.17	1.89	2.25	0.74		41443782	42279894	0.84
g4	6R	g4.6R.1	144301026	9.14	0.0	22.16	0.76	2.09	2.00	3.17	14	141852472	149859517	8.01
			144389448	8.97	0.0	22.16	0.76	2.09	2.00	3.17
			144477870	8.84	0.0	22.16	0.76	2.09	2.00	3.17
			144566292	8.74	0.0	22.16	0.76	2.09	2.00	3.17
			144654714	8.64	0.0	22.16	0.76	2.09	2.00	3.17
			144743136	8.57	0.0	22.16	0.76	2.09	2.00	3.17
			144831558	8.51	0.0	22.16	0.76	2.09	2.00	3.17
			144919980	8.44	0.0	22.16	1.12	2.62	2.00	5.88
			145008402	8.39	0.0	22.16	1.12	2.62	2.00	5.88
			145096824	8.33	0.0	22.16	1.12	2.62	2.00	5.88
			145185246	8.26	0.0	22.16	1.12	2.62	2.00	5.88
			145273668	8.19	0.0	22.16	1.12	2.62	2.00	5.88
			145362090	8.10	0.0	22.16	1.12	2.62	2.00	5.88
			145450512	7.98	0.0	22.16	1.12	2.62	2.00	5.88
			145538934	7.84	0.0	22.16	1.12	2.62	2.00	5.88
			145627356	7.65	0.0	22.16	1.12	2.62	2.00	5.88
			145715778	7.41	0.0	22.16	1.12	2.62	2.00	5.88
			145804200	7.10	0.0	22.16	1.20	3.14	2.00	7.55
			145892622	6.66	0.0	22.16	1.20	3.14	2.00	7.55
			145981044	5.99	0.0	22.16	1.20	3.14	2.00	7.55
			146069466	4.71	0.0	22.16	1.20	3.14	2.00	7.55
			146246310	4.62	0.0	17.53	1.20	3.14	2.00	7.55
			146334732	4.28	0.0	17.53	1.20	3.14	2.00	7.55
	7R	g4.7R.1	729352110	4.89	0.0	21.23	1.02	2.09	2.00	4.25	40	725620039	736615984	11.00
			729441995	4.75	0.0	21.23	1.02	2.09	2.00	4.25
			729531880	4.53	0.0	21.23	1.02	2.09	2.00	4.25
			729621765	4.33	0.0	21.23	1.02	2.09	2.00	4.25
			729711650	4.14	0.0	21.23	1.02	2.09	2.00	4.25
			729801535	3.97	0.0	21.23	1.09	2.09	2.00	4.56
			729891420	3.82	0.0	21.23	1.09	2.09	2.00	4.56
			729981305	3.68	0.0	21.23	1.09	2.09	2.00	4.56
			730071190	3.56	0.0	21.23	1.09	2.09	2.00	4.56
			730161075	3.44	0.0	21.23	1.09	2.09	2.00	4.56
			730250961	3.35	0.0	21.23	1.09	2.09	2.00	4.56
			730340846	3.25	0.0	21.23	1.09	2.09	2.00	4.56
			730430731	3.17	0.0	21.23	1.09	2.09	2.00	4.56
			730520616	3.09	0.0	21.23	1.09	2.09	2.00	4.56
			730610501	3.01	0.0	21.23	1.09	2.09	2.00	4.56
			730700386	2.94	0.0	21.23	1.09	2.09	2.00	4.56
			730790271	2.87	0.0	21.23	1.09	2.09	2.00	4.56
			730880156	2.80	0.0	21.23	1.27	2.09	2.00	5.33
			730970041	2.74	0.0	21.23	1.27	2.09	2.00	5.33
			731059926	2.68	0.0	21.23	1.27	2.09	2.00	5.33
			731149811	2.61	0.0	21.23	1.27	2.09	2.00	5.33
			731239696	2.55	0.0	21.23	1.27	2.09	2.00	5.33
			731329581	2.49	0.0	21.23	1.27	2.09	2.00	5.33
			731419466	2.43	0.0	21.23	1.27	2.09	2.00	5.33
			731509352	2.37	0.0	21.23	1.27	2.09	2.00	5.33
			731599237	2.32	0.0	21.23	1.36	2.62	2.00	7.10
			731689122	2.25	0.0	21.23	1.36	2.62	2.00	7.10
			731779007	2.20	0.0	21.23	1.36	2.62	2.00	7.10
			731868892	2.13	0.0	21.23	1.36	2.62	2.00	7.10
g4a	5R	g4a.5R.1	628107601	5.55	0.0	20.96	1.19	2.24	2.25	6.01	34	623234298	634387002	11.15
			628195173	5.34	0.0	20.96	1.19	2.24	2.25	6.01
			628282746	5.11	0.0	20.96	1.19	2.24	2.25	6.01
			628370318	4.88	0.0	20.96	1.19	2.24	2.25	6.01
			628457891	4.65	0.0	20.96	1.19	2.24	2.25	6.01
			628545463	4.40	0.0	20.96	1.19	2.24	2.25	6.01
			628633036	4.16	0.0	20.96	1.19	2.24	2.25	6.01
			628720608	3.90	0.0	20.96	1.19	2.24	2.25	6.01
			628808180	3.70	0.0	12.77	1.19	2.24	2.25	6.01
			628895753	3.57	0.0	12.77	1.19	2.24	2.25	6.01
			628983325	3.42	0.0	12.77	1.13	2.24	2.25	5.71
			629070898	3.25	0.0	12.77	1.13	2.24	2.25	5.71
			629158470	3.07	0.0	12.77	1.13	2.24	2.25	5.71
g4b	1R	g4.1R.1	516202046	7.28	0.0	5.59	1.42	1.84	2.00	5.23	15	510371071	522128251	11.76
			516274761	7.23	0.0	10.02	1.42	1.84	2.00	5.23
			516347476	7.11	0.0	10.02	1.42	1.84	2.00	5.23
			516420191	6.99	0.0	10.02	1.42	1.84	2.00	5.23
			516492906	6.89	0.0	10.02	1.42	1.84	2.00	5.23
			516565621	6.78	0.0	10.02	1.42	1.84	2.00	5.23
			516638336	6.69	0.0	10.02	1.42	1.84	2.00	5.23
			516711051	6.61	0.0	10.02	1.14	1.84	2.00	4.20
			516783766	6.53	0.0	10.02	1.14	1.84	2.00	4.20
			516856481	6.45	0.0	10.02	1.14	1.84	2.00	4.20
			516929196	6.38	0.0	10.02	1.14	1.84	2.00	4.20
			517001911	6.32	0.0	10.02	1.14	1.84	2.00	4.20
			517074626	6.26	0.0	10.02	1.14	1.84	2.00	4.20
			517147341	6.21	0.0	10.02	1.14	1.84	2.00	4.20
			517220056	6.16	0.0	10.02	1.14	1.84	2.00	4.20
			517292771	6.11	0.0	10.02	1.16	1.84	2.00	4.25
			517365486	6.07	0.0	10.02	1.16	1.84	2.00	4.25
			517438202	6.03	0.0	10.02	1.12	1.84	2.00	4.11
			517510917	5.99	0.0	10.02	1.12	1.84	2.00	4.11
			517583632	5.96	0.0	10.02	1.12	1.84	2.00	4.11
			517656347	5.93	0.0	10.02	1.12	1.84	2.00	4.11
			517729062	5.91	0.0	10.02	1.12	1.84	2.00	4.11
			517801777	5.88	0.0	10.02	1.12	1.84	2.00	4.11
			517874492	5.86	0.0	10.02	1.12	1.84	2.00	4.11
			517947207	5.84	0.0	10.02	1.12	1.84	2.00	4.11
			518019922	5.83	0.0	10.02	1.12	1.84	2.00	4.11
			518092637	5.81	0.0	10.02	1.12	1.84	2.00	4.11
			518165352	5.80	0.0	10.02	1.12	1.84	2.00	4.11
			518238067	5.78	0.0	10.02	1.12	1.84	2.00	4.11
			518310782	5.77	0.0	10.02	1.12	1.84	2.00	4.11
			518383497	5.76	0.0	10.02	0.73	1.84	2.25	3.02
			518456212	5.75	0.0	10.02	0.73	1.84	2.25	3.02
			518528927	5.74	0.0	10.02	0.73	1.84	2.25	3.02
			518601642	5.73	0.0	10.02	0.73	1.84	2.25	3.02
			518674357	5.73	0.0	10.02	0.73	1.84	2.25	3.02
			518747072	5.72	0.0	10.02	0.73	1.84	2.25	3.02
			518819787	5.72	0.0	10.02	0.73	1.84	2.25	3.02
			518892502	5.72	0.0	10.02	0.73	1.84	2.25	3.02
			518965218	5.72	0.0	10.02	0.73	1.84	2.25	3.02
			519037933	5.73	0.0	10.02	0.73	1.84	2.25	3.02
			519110648	5.74	0.0	10.02	0.73	1.84	2.25	3.02
			519183363	5.75	0.0	10.02	0.73	1.84	2.25	3.02
			519256078	5.77	0.0	10.02	0.73	1.84	2.25	3.02
			519328793	5.79	0.0	10.02	0.73	1.84	2.25	3.02

## Sheet: Table S7 
Table S7. List of putative candidate genes targeted by selection in cultivated rye
Chromosome	Start	Stop	Gene	Ontology term	Description
chr1R	161231603	161232931	SECCE1Rv1G0017710.1	GO:0005634,GO:0006351,GO:0006355,GO:0009734	Auxin-responsive protein
chr1R	161277832	161279964	SECCE1Rv1G0017720.1	GO:0000166,GO:0005388,GO:0005516,GO:0005524,GO:0006811,GO:0006816,GO:0016020,GO:0016021,GO:0016787,GO:0070588,GO:0099132	Proteasome subunit beta type
chr1R	161290058	161290378	SECCE1Rv1G0017730.1	GO:0000166,GO:0000245,GO:0000346,GO:0000398,GO:0003676,GO:0003723,GO:0004004,GO:0004386,GO:0005524,GO:0005634,GO:0005681,GO:0005687,GO:0005688,GO:0005737,GO:0006397,GO:0006406,GO:0008186,GO:0008380,GO:0010501,GO:0016607,GO:0016787,GO:0017070,GO:0030621,GO:0032786,GO:0042802,GO:0043008,GO:0046784,GO:0051028,GO:2000002	Spliceosome RNA helicase DDX39B
chr1R	161514699	161515115	SECCE1Rv1G0017740.1	GO:0000166,GO:0005388,GO:0005516,GO:0005524,GO:0006811,GO:0006816,GO:0016020,GO:0016021,GO:0016787,GO:0070588,GO:0099132	Calcium-transporting ATPase
chr1R	161640950	161642326	SECCE1Rv1G0017750.1	GO:0000166,GO:0005388,GO:0005516,GO:0005524,GO:0006811,GO:0006816,GO:0016020,GO:0016021,GO:0016787,GO:0070588,GO:0099132	Transcription elongation factor Spt5
chr1R	161666344	161669353	SECCE1Rv1G0017760.1	GO:0000166,GO:0001678,GO:0004396,GO:0005524,GO:0005536,GO:0005623,GO:0005975,GO:0006096,GO:0016301,GO:0016310,GO:0016740,GO:0016773,GO:0046835	Phosphotransferase
chr1R	515725901	515730055	SECCE1Rv1G0037010.1	GO:0016787	Pyrimidine-specific ribonucleoside hydrolase
chr1R	515757487	515767747	SECCE1Rv1G0037020.1	GO:0016787	Pyrimidine-specific ribonucleoside hydrolase
chr1R	516220730	516221911	SECCE1Rv1G0037030.1	GO:0016301,GO:0016310	Leucine-rich repeat receptor-like kinase
chr1R	516578848	516586863	SECCE1Rv1G0037040.1	GO:0016788	Transducin/WD-like repeat-protein
chr1R	517003568	517003754	SECCE1Rv1G0037050.1	GO:0006744,GO:0008168,GO:0009234,GO:0016740,GO:0032259,GO:0102005,GO:0102955	zinc finger MYM-type-like protein
chr1R	517078509	517078745	SECCE1Rv1G0037060.1	GO:0006744,GO:0008168,GO:0009234,GO:0016740,GO:0032259,GO:0102005,GO:0102955	Ubiquinone/menaquinone biosynthesis C-methyltransferase UbiE
chr1R	517495939	517497607	SECCE1Rv1G0037070.1	GO:0008152,GO:0016787	Gibberellin receptor GID1a
chr1R	517867874	517869385	SECCE1Rv1G0037080.1	GO:0006355,GO:0042393,GO:0046872	Pentatricopeptide repeat-containing protein
chr1R	518599531	518610704	SECCE1Rv1G0037090.1	GO:0003677,GO:0005634,GO:0016020,GO:0016021,GO:0046872	Squamosa promoter-binding-like protein
chr1R	518728828	518731773	SECCE1Rv1G0037100.1	GO:0000122,GO:0003677,GO:0003700,GO:0005634,GO:0005667,GO:0006351,GO:0006355,GO:0006366,GO:0007275,GO:0008134,GO:0032925,GO:0044212,GO:0045892,GO:0045893,GO:0045944,GO:0046332	Lipase
chr1R	519277892	519278761	SECCE1Rv1G0037110.1	GO:0000122,GO:0003677,GO:0003700,GO:0005634,GO:0005667,GO:0006351,GO:0006355,GO:0006366,GO:0007275,GO:0008134,GO:0032925,GO:0044212,GO:0045892,GO:0045893,GO:0045944,GO:0046332	RING/U-box superfamily protein, putative
chr1R	519337338	519340606	SECCE1Rv1G0037120.1	GO:0000166,GO:0003922,GO:0005524,GO:0006164,GO:0006177,GO:0006541,GO:0016462	GMP synthase [glutamine-hydrolyzing]
chr1R	519371013	519374659	SECCE1Rv1G0037130.1	GO:0003824,GO:0008152,GO:0008661,GO:0016114	1-deoxy-D-xylulose-5-phosphate synthase
chr1R	519797285	519797551	SECCE1Rv1G0037140.1	GO:0003676,GO:0015074	Retrovirus-related Pol polyprotein from transposon TNT 1-94
chr2R	177037451	177038713	SECCE2Rv1G0084600.1	GO:0003676,GO:0008270	Gag polyprotein
chr2R	177048939	177052748	SECCE2Rv1G0084610.1	GO:0001510,GO:0003723,GO:0006396,GO:0008168,GO:0008173,GO:0016740,GO:0032259	tRNA guanosine-2'-O-methyltransferase
chr2R	177149931	177151916	SECCE2Rv1G0084620.1	GO:0009507,GO:0009521,GO:0009523,GO:0009535,GO:0009536,GO:0009579,GO:0009767,GO:0009772,GO:0015979,GO:0016020,GO:0016021,GO:0016168,GO:0018298,GO:0019684,GO:0045156,GO:0046872	Photosystem II CP43 reaction center protein
chr2R	177152079	177152243	SECCE2Rv1G0084630.1	GO:0003677,GO:0003899,GO:0006351,GO:0009507,GO:0009536,GO:0016740,GO:0016779,GO:0032549	RNA-binding (RRM/RBD/RNP motifs) family protein
chr2R	177152702	177153169	SECCE2Rv1G0084640.1	GO:0005506,GO:0009055,GO:0009523,GO:0009536,GO:0009579,GO:0009772,GO:0015979,GO:0016020,GO:0016021,GO:0016168,GO:0016491,GO:0018298,GO:0019684,GO:0042651,GO:0045156,GO:0046872,GO:0055114	Photosystem II D2 protein
chr2R	177398212	177398691	SECCE2Rv1G0084650.1	GO:0003677,GO:0003899,GO:0006351,GO:0009507,GO:0009536,GO:0016740,GO:0016779,GO:0032549	ATP binding cassette subfamily B4
chr2R	177836417	177836791	SECCE2Rv1G0084660.1	GO:0009055,GO:0009856,GO:0022900,GO:0031012,GO:0046658,GO:0048046,GO:0048653	Basic blue copper family protein
chr2R	177918788	177922272	SECCE2Rv1G0084670.1	GO:0000166,GO:0004672,GO:0004674,GO:0005524,GO:0006468,GO:0016020,GO:0016021,GO:0016301,GO:0016310,GO:0016740	Receptor kinase
chr2R	177925147	177929973	SECCE2Rv1G0084680.1	GO:0016491,GO:0055114	Saccharopine dehydrogenase
chr3R	844147573	844148691	SECCE3Rv1G0199340.1	GO:0004497,GO:0005506,GO:0016705,GO:0020037,GO:0055114	Tyrosine N-monooxygenase
chr3R	844148929	844149120	SECCE3Rv1G0199350.1	GO:0006270,GO:0051301	Leucine-rich repeat protein kinase family protein
chr3R	844427349	844428932	SECCE3Rv1G0199360.1	GO:0005506,GO:0016020,GO:0016021,GO:0016491,GO:0016705,GO:0020037,GO:0055114,GO:0070330	Cytochrome P450, putative
chr3R	844674381	844678701	SECCE3Rv1G0199370.1	GO:0003743,GO:0005669,GO:0006352,GO:0006413,GO:0046982	Transcription initiation factor TFIID subunit 12
chr3R	844785274	844785639	SECCE3Rv1G0199380.1	GO:0003676,GO:0015074	Transposon Ty3-G Gag-Pol polyprotein
chr3R	844798407	844801690	SECCE3Rv1G0199390.1	GO:0003676,GO:0015074	S-adenosyl-L-methionine-dependent methyltransferases superfamily protein
chr3R	844922225	844922512	SECCE3Rv1G0199400.1	GO:0003676,GO:0015074	Retrovirus-related Pol polyprotein from transposon TNT 1-94
chr3R	845546268	845546528	SECCE3Rv1G0199410.1	GO:0003676,GO:0015074	calcium-dependent protein kinase 25
chr3R	845546674	845547393	SECCE3Rv1G0199420.1	GO:0008168,GO:0016740,GO:0032259	S-adenosyl-L-methionine-dependent methyltransferases superfamily protein isoform 1
chr3R	845548402	845549554	SECCE3Rv1G0199430.1	GO:0008168,GO:0016740,GO:0032259	S-adenosyl-L-methionine-dependent methyltransferases superfamily protein
chr5R	627935640	627938012	SECCE5Rv1G0341840.1	GO:0004672,GO:0005524,GO:0006468,GO:0016020,GO:0016021,GO:0016301,GO:0016310	Protein kinase
chr5R	627939424	627947242	SECCE5Rv1G0341850.1	GO:0000166,GO:0004176,GO:0004252,GO:0005524,GO:0006508,GO:0006515,GO:0008233,GO:0008236,GO:0016787,GO:0030163	Lon protease homolog
chr5R	627980052	627980498	SECCE5Rv1G0341860.1	GO:0004364,GO:0005737,GO:0006749	NAM-like protein
chr5R	628078075	628086377	SECCE5Rv1G0341870.1	GO:0004144,GO:0016020,GO:0016021,GO:0016740,GO:0016746,GO:0045017	O-acyltransferase WSD1
chr5R	628301752	628303908	SECCE5Rv1G0341880.1	GO:0001172,GO:0003676,GO:0003723,GO:0003968,GO:0004197,GO:0006508,GO:0008233,GO:0008234,GO:0008242,GO:0008270,GO:0016020,GO:0016021,GO:0016032,GO:0016740,GO:0016787,GO:0019079,GO:0019082,GO:0030430,GO:0030683,GO:0033644,GO:0036459,GO:0039502,GO:0039503,GO:0039520,GO:0039548,GO:0039579,GO:0039595,GO:0039648,GO:0039657,GO:0044220,GO:0046872	Replicase polyprotein 1a
chr5R	628307531	628310590	SECCE5Rv1G0341890.1	GO:0004144,GO:0016020,GO:0016021,GO:0016740,GO:0016746,GO:0045017	O-acyltransferase WSD1
chr5R	628550506	628559864	SECCE5Rv1G0341900.1	GO:0004144,GO:0016020,GO:0016021,GO:0016740,GO:0016746,GO:0045017	O-acyltransferase WSD1
chr5R	628653732	628654067	SECCE5Rv1G0341910.1	GO:0000132,GO:0000902,GO:0001654,GO:0001736,GO:0001756,GO:0001764,GO:0001839,GO:0001841,GO:0003401,GO:0005515,GO:0005886,GO:0007015,GO:0007163,GO:0007275,GO:0007369,GO:0007399,GO:0014812,GO:0016020,GO:0016021,GO:0016055,GO:0021535,GO:0021915,GO:0030010,GO:0030111,GO:0030154,GO:0030198,GO:0030903,GO:0033564,GO:0035844,GO:0035845,GO:0036342,GO:0042074,GO:0044782,GO:0045813,GO:0048048,GO:0048570,GO:…	Vang-like protein 2
chr5R	628953496	628959464	SECCE5Rv1G0341920.1	GO:0004144,GO:0016020,GO:0016021,GO:0016740,GO:0016746,GO:0045017	O-acyltransferase WSD1
chr5R	629062152	629062736	SECCE5Rv1G0341930.1	GO:0046983	Zinc finger MYM-type protein 1
chr5R	629071852	629075544	SECCE5Rv1G0341940.1	GO:0004144,GO:0016020,GO:0016021,GO:0016740,GO:0016746,GO:0045017	O-acyltransferase WSD1
chr5R	629386768	629387124	SECCE5Rv1G0341950.1	GO:0003824,GO:0004553	Non-lysosomal glucosylceramidase
chr5R	629398703	629402963	SECCE5Rv1G0341960.1	GO:0004144,GO:0016020,GO:0016021,GO:0016740,GO:0016746,GO:0045017	O-acyltransferase WSD1
chr5R	629629879	629630870	SECCE5Rv1G0341970.1	GO:0004144,GO:0016020,GO:0016021,GO:0016740,GO:0016746,GO:0045017	O-acyltransferase WSD1
chr5R	629634883	629635983	SECCE5Rv1G0341980.1	GO:0004144,GO:0016740,GO:0016746,GO:0045017	O-acyltransferase WSD1
chr5R	589364562	589365833	SECCE5Rv1G0337150.1	GO:0003993,GO:0016311,GO:0016787,GO:0046872	midasin-like protein
chr5R	589530445	589530972	SECCE5Rv1G0337160.1	GO:0003677,GO:0046983	BED zinc finger,hAT family dimerization domain
chr5R	589533019	589533330	SECCE5Rv1G0337170.1	GO:0005886	Disease resistance protein (TIR-NBS-LRR class) family
chr5R	589635132	589637275	SECCE5Rv1G0337180.1	GO:0005886	pfkB-like carbohydrate kinase family protein
chr5R	829568878	829569390	SECCE5Rv1G0368450.1	GO:0003964,GO:0006278,GO:0016787	C3H4 type zinc finger protein (DUF23)
chr5R	829605291	829606263	SECCE5Rv1G0368460.1	GO:0005315,GO:0006817,GO:0016020,GO:0016021,GO:0022857,GO:0055085	Stress responsive protein 1
chr5R	829625704	829627287	SECCE5Rv1G0368470.1	GO:0005315,GO:0006817,GO:0016020,GO:0016021,GO:0022857,GO:0055085	Phosphate transporter protein
chr5R	829686770	829687180	SECCE5Rv1G0368480.1	GO:0006979,GO:0009507,GO:0009570,GO:0016671,GO:0030091,GO:0033743,GO:0055114	Peptide methionine sulfoxide reductase msrB
chr5R	829689104	829689589	SECCE5Rv1G0368490.1	GO:0016020,GO:0016021	Complex 1 LYR protein
chr5R	829690232	829692601	SECCE5Rv1G0368500.1	GO:0008270	Pentatricopeptide repeat-containing protein
chr5R	829694573	829696851	SECCE5Rv1G0368510.1	GO:0006979,GO:0009507,GO:0009570,GO:0016671,GO:0030091,GO:0033743,GO:0055114	Chaperone protein dnaJ, putative
chr5R	829708315	829708644	SECCE5Rv1G0368520.1	GO:0004190,GO:0006508,GO:0008233,GO:0016787	Aspartic proteinase nepenthesin-1
chr5R	829717427	829724364	SECCE5Rv1G0368530.1	GO:0003994,GO:0005507,GO:0005739,GO:0005773,GO:0005829,GO:0005886,GO:0006101,GO:0006102,GO:0008152,GO:0009506,GO:0009651,GO:0016829,GO:0048027,GO:0048046,GO:0051536,GO:0051539,GO:1990641	Aconitate hydratase
chr5R	829759749	829760850	SECCE5Rv1G0368540.1	GO:0004190,GO:0006508,GO:0008233,GO:0016787	basic helix-loop-helix (bHLH) DNA-binding superfamily protein
chr5R	829767461	829768562	SECCE5Rv1G0368550.1	GO:0000166,GO:0000723,GO:0003678,GO:0004386,GO:0005524,GO:0006281,GO:0006310,GO:0006974,GO:0016787,GO:0032508	basic helix-loop-helix (bHLH) DNA-binding superfamily protein
chr5R	829793087	829794319	SECCE5Rv1G0368560.1	GO:0000166,GO:0000723,GO:0003678,GO:0004386,GO:0005524,GO:0006281,GO:0006310,GO:0006974,GO:0016787,GO:0032508	ubiquitin hydrolase
chr5R	829805210	829806883	SECCE5Rv1G0368570.1	GO:0003676,GO:0015074	Retrotransposon protein, putative, Ty1-copia subclass
chr5R	829990875	829991390	SECCE5Rv1G0368580.1	GO:0005634,GO:0006351,GO:0006355,GO:0006357,GO:0032044,GO:0032784	Transcription elongation factor SPT5
chr5R	830160309	830160778	SECCE5Rv1G0368590.1	GO:0003994,GO:0005507,GO:0005739,GO:0005773,GO:0005829,GO:0005886,GO:0006101,GO:0006102,GO:0008152,GO:0009506,GO:0009651,GO:0016829,GO:0048027,GO:0048046,GO:0051536,GO:0051539,GO:1990641	Serine/threonine protein phosphatase 7 long form isogeny
chr5R	830316143	830316682	SECCE5Rv1G0368600.1	GO:0003994,GO:0005507,GO:0005739,GO:0005773,GO:0005829,GO:0005886,GO:0006101,GO:0006102,GO:0008152,GO:0009506,GO:0009651,GO:0016829,GO:0048027,GO:0048046,GO:0051536,GO:0051539,GO:1990641	Retrovirus-related Pol polyprotein from transposon TNT 1-94
chr5R	830316806	830317951	SECCE5Rv1G0368610.1	GO:0003676,GO:0015074	Retrotransposon protein, putative, Ty1-copia subclass
chr5R	830348904	830349551	SECCE5Rv1G0368620.1	GO:0003676,GO:0008270,GO:0015074,GO:0016020,GO:0016021	Retrovirus-related Pol polyprotein from transposon TNT 1-94
chr5R	830349567	830350379	SECCE5Rv1G0368630.1	GO:0003676,GO:0008270,GO:0015074,GO:0016020,GO:0016021	Retrotransposon protein, putative, Ty1-copia subclass
chr5R	830350503	830351474	SECCE5Rv1G0368640.1	GO:0003676,GO:0003899,GO:0008270,GO:0015074,GO:0016740,GO:0016779,GO:0032774	Retrovirus-related Pol polyprotein from transposon TNT 1-94
chr5R	830354045	830354557	SECCE5Rv1G0368650.1	GO:0003676,GO:0003677,GO:0005634,GO:0006351,GO:0006355,GO:0046872	Zinc finger protein 865
chr5R	830377954	830378454	SECCE5Rv1G0368660.1	GO:0003824,GO:0004721,GO:0004722,GO:0006470,GO:0016787,GO:0043169,GO:0046872	acyl-CoA binding protein 5
chr5R	830424165	830427166	SECCE5Rv1G0368670.1	GO:0003824,GO:0004721,GO:0004722,GO:0006470,GO:0016787,GO:0043169,GO:0046872	Protein phosphatase 2C
chr5R	830428389	830432441	SECCE5Rv1G0368680.1	GO:0016020,GO:0016021	Protein CHAPERONE-LIKE PROTEIN OF POR1, chloroplastic
chr5R	830435595	830437979	SECCE5Rv1G0368690.1	GO:0016020,GO:0016021	Early-responsive to dehydration stress protein isoform 1
chr5R	830444244	830446987	SECCE5Rv1G0368700.1	GO:0031047	XH/XS domain-containing protein
chr6R	143911106	143911708	SECCE6Rv1G0388910.1	GO:0004222,GO:0005524,GO:0006508,GO:0008233,GO:0008237	RING/U-box superfamily protein
chr6R	143912407	143912910	SECCE6Rv1G0388920.1	GO:0008152,GO:0016787,GO:0016798,GO:0016799,GO:0046133,GO:0046872,GO:0050263	Pyrimidine-specific ribonucleoside hydrolase RihB
chr6R	143914243	143917486	SECCE6Rv1G0388930.1	GO:0003824,GO:0008152,GO:0008483,GO:0016740	Branched-chain-amino-acid aminotransferase-like protein
chr6R	144353097	144354284	SECCE6Rv1G0388940.1	GO:0004672,GO:0004871,GO:0005524,GO:0005737,GO:0006468,GO:0016301,GO:0016310,GO:0035556	Kinase family protein
chr6R	144467851	144470055	SECCE6Rv1G0388950.1	GO:0003723	Double-stranded RNA-binding protein 3
chr6R	144472874	144484986	SECCE6Rv1G0388960.1	GO:0003824,GO:0008152,GO:0008483,GO:0016740	Branched-chain amino acid aminotransferase, putative, expressed
chr6R	144759868	144762672	SECCE6Rv1G0388970.1	GO:0016788	GDSL esterase/lipase
chr6R	144766367	144767124	SECCE6Rv1G0388980.1	GO:0016788	GDSL esterase/lipase
chr6R	144912229	144913543	SECCE6Rv1G0388990.1	GO:0001104,GO:0005634,GO:0006351,GO:0006355,GO:0006357,GO:0016592	Mediator of RNA polymerase II transcription subunit 11
chr6R	144914671	144916299	SECCE6Rv1G0389000.1	GO:0016740	F-box protein family
chr6R	145032594	145033598	SECCE6Rv1G0389010.1	GO:0003735,GO:0005840,GO:0006412	30S ribosomal protein S21
chr6R	145035551	145035883	SECCE6Rv1G0389020.1	GO:0003676,GO:0015074	Auxin response factor
chr6R	145036932	145042811	SECCE6Rv1G0389030.1	GO:0004252,GO:0006508,GO:0008233,GO:0008236,GO:0016787	Subtilisin-like protease
chr6R	145166021	145169019	SECCE6Rv1G0389040.1	GO:0006355,GO:0008270	FAR1-related sequence 5
chr6R	145170915	145172866	SECCE6Rv1G0389050.1	GO:0003676,GO:0015074	U11/U12 small nuclear ribonucleoprotein 25 kDa protein
chr6R	145177773	145178366	SECCE6Rv1G0389060.1	GO:0003676,GO:0015074	Transposon Ty3-G Gag-Pol polyprotein
chr6R	145276696	145277331	SECCE6Rv1G0389070.1	GO:0000166,GO:0000266,GO:0001891,GO:0003374,GO:0003924,GO:0005525,GO:0005737,GO:0005856,GO:0005874,GO:0005886,GO:0005905,GO:0006897,GO:0006898,GO:0006909,GO:0008017,GO:0014069,GO:0016020,GO:0016787,GO:0030054,GO:0030496,GO:0030516,GO:0030670,GO:0031410,GO:0031966,GO:0042995,GO:0045202,GO:0045211,GO:0048812,GO:0061025	Dynamin-2
chr6R	145310449	145312203	SECCE6Rv1G0389080.1	GO:0016740	Glycosyltransferase family 92 protein
chr6R	145689699	145691177	SECCE6Rv1G0389090.1	GO:0008152,GO:0016740,GO:0016757,GO:0016758	Glycosyltransferase
chr6R	145964960	145967979	SECCE6Rv1G0389100.1	GO:0008270,GO:0016491,GO:0045551,GO:0046872,GO:0052747,GO:0055114	Alcohol dehydrogenase, putative
chr6R	146008106	146008561	SECCE6Rv1G0389110.1	GO:0000166,GO:0003777,GO:0005524,GO:0005874,GO:0007018,GO:0008017,GO:0016020,GO:0016021	Kinesin-like protein
chr6R	146008978	146009865	SECCE6Rv1G0389120.1	GO:0003677	MYB transcription factor
chr6R	146014989	146019347	SECCE6Rv1G0389130.1	GO:0016020,GO:0016021	Protein TIC 21 chloroplastic
chr7R	729062267	729065626	SECCE7Rv1G0504980.1	GO:0000155,GO:0000160,GO:0000166,GO:0004673,GO:0005524,GO:0005622,GO:0005886,GO:0007165,GO:0016020,GO:0016021,GO:0016301,GO:0016310,GO:0016740,GO:0016772,GO:0018106,GO:0023014	RING/U-box superfamily protein
chr7R	729234147	729234512	SECCE7Rv1G0504990.1	GO:0000155,GO:0000160,GO:0000166,GO:0004673,GO:0005524,GO:0005622,GO:0005886,GO:0007165,GO:0016020,GO:0016021,GO:0016301,GO:0016310,GO:0016740,GO:0016772,GO:0018106,GO:0023014	Osmolarity sensor protein EnvZ
chr7R	729256067	729257807	SECCE7Rv1G0505000.1	GO:0003677,GO:0005506,GO:0005634,GO:0006351,GO:0006355,GO:0016705,GO:0020037,GO:0055114	Cytochrome P450
chr7R	729381403	729381636	SECCE7Rv1G0505010.1	GO:0016788	Transposon protein, putative, Pong sub-class
chr7R	729383916	729384260	SECCE7Rv1G0505020.1	GO:0003676,GO:0008270,GO:0015074,GO:0016020,GO:0016021	Retrovirus-related Pol polyprotein from transposon TNT 1-94
chr7R	729384288	729385724	SECCE7Rv1G0505030.1	GO:0003676,GO:0008270,GO:0015074,GO:0016020,GO:0016021	Retrotransposon protein, putative, Ty1-copia subclass
chr7R	729485833	729489826	SECCE7Rv1G0505040.1	GO:0003676,GO:0008270,GO:0015074,GO:0016020,GO:0016021	basic helix-loop-helix (bHLH) DNA-binding superfamily protein
chr7R	729735271	729737810	SECCE7Rv1G0505050.1	GO:0003723,GO:0004519,GO:0005739,GO:0008270,GO:0080156,GO:0090305	Pentatricopeptide repeat-containing family protein
chr7R	729737822	729738151	SECCE7Rv1G0505060.1	GO:0003824,GO:0003866,GO:0005737,GO:0008652,GO:0009073,GO:0009423,GO:0016740,GO:0016765	3-phosphoshikimate 1-carboxyvinyltransferase
chr7R	729742966	729746795	SECCE7Rv1G0505070.1	GO:0003824,GO:0046373,GO:0046556	DUF1680 domain protein
chr7R	729747876	729752269	SECCE7Rv1G0505080.1	GO:0003824,GO:0046373,GO:0046556	DUF1680 domain protein
chr7R	729753360	729753869	SECCE7Rv1G0505090.1	GO:0003677,GO:0008270,GO:0046872	Zinc finger A20 and AN1 domain stress-associated protein
chr7R	730291868	730294147	SECCE7Rv1G0505100.1	GO:0003676	Zinc finger-like protein
chr7R	730868196	730870004	SECCE7Rv1G0505110.1	GO:0003676,GO:0003735,GO:0005622,GO:0005840,GO:0006412,GO:0008270,GO:0015074	Retrotransposon protein, putative, Ty1-copia subclass
chr7R	730872545	730874326	SECCE7Rv1G0505120.1	GO:0004650,GO:0005576,GO:0005975,GO:0008152,GO:0016787,GO:0016798,GO:0016829,GO:0071555	Pectin lyase-like superfamily protein, putative
chr7R	730880999	730881700	SECCE7Rv1G0505130.1	GO:0016788	Transposon protein, putative, Pong sub-class
chr7R	730881799	730882242	SECCE7Rv1G0505140.1	GO:0016788	Transposon protein, putative, Pong sub-class
chr7R	730882330	730882875	SECCE7Rv1G0505150.1	GO:0016788	Transposon protein Pong sub-class
chr7R	731043181	731044766	SECCE7Rv1G0505160.1	GO:0004650,GO:0005576,GO:0005975,GO:0008152,GO:0016787,GO:0016798,GO:0016829,GO:0071555	Pectin lyase-like superfamily protein, putative
chr7R	731138995	731140466	SECCE7Rv1G0505170.1	GO:0004650,GO:0005576,GO:0005975,GO:0008152,GO:0016787,GO:0016798,GO:0016829,GO:0071555	Pectin lyase-like superfamily protein, putative
chr7R	731542636	731546239	SECCE7Rv1G0505180.1	GO:0000160,GO:0003677,GO:0005634,GO:0006351,GO:0006355	Two-component response regulator
chr7R	731758731	731760190	SECCE7Rv1G0505190.1	GO:0004650,GO:0005576,GO:0005975,GO:0008152,GO:0016787,GO:0016798,GO:0016829,GO:0071555	Pectin lyase-like superfamily protein, putative
chr7R	731934185	731934955	SECCE7Rv1G0505200.1	GO:0000160,GO:0003677,GO:0005634,GO:0006351,GO:0006355	non-race specific disease resistance protein
chr7R	731937916	731938215	SECCE7Rv1G0505210.1	GO:0000160,GO:0003677,GO:0005634,GO:0006351,GO:0006355	TTF-type zinc finger protein with HAT dimerization domain-containing protein
chr7R	731942692	731944533	SECCE7Rv1G0505220.1	GO:0000160,GO:0003677,GO:0005634,GO:0006351,GO:0006355	Pentatricopeptide repeat-containing protein
chr7R	731947280	731949066	SECCE7Rv1G0505230.1	GO:0000160,GO:0003677,GO:0005634,GO:0006351,GO:0006355	Protein IQ-DOMAIN 1-like protein
chr7R	731949501	731952646	SECCE7Rv1G0505240.1	GO:0000226,GO:0008017	Microtubule associated family protein
chr7R	732218658	732221784	SECCE7Rv1G0505250.1	GO:0000226,GO:0008017	Eukaryotic aspartyl protease family protein
chr7R	16833624	16834523	SECCE7Rv1G0457400.1	GO:0004190,GO:0006508,GO:0008233,GO:0016787	Eukaryotic aspartyl protease family protein
chr7R	16869225	16870857	SECCE7Rv1G0457410.1	GO:0016020,GO:0016021	Pirin-like protein
chr7R	16873430	16874943	SECCE7Rv1G0457420.1	GO:0016020,GO:0016021	Pirin-like protein
chr7R	16977875	16979548	SECCE7Rv1G0457430.1	GO:0003676,GO:0015074	Retrotransposon protein, putative, Ty1-copia subclass
chr7R	17035075	17039014	SECCE7Rv1G0457440.1	GO:0004190,GO:0006508,GO:0008233,GO:0016787	Eukaryotic aspartyl protease family protein
chr7R	17296767	17297003	SECCE7Rv1G0457450.1	GO:0000049,GO:0000166,GO:0003723,GO:0004812,GO:0004829,GO:0005524,GO:0005737,GO:0006412,GO:0006418,GO:0006435,GO:0016874,GO:0043039,GO:0046872	Threonine--tRNA ligase
chr7R	17431090	17432391	SECCE7Rv1G0457460.1	GO:0003676,GO:0015074	Retrovirus-related Pol polyprotein from transposon TNT 1-94
chr7R	17432413	17432724	SECCE7Rv1G0457470.1	GO:0003676,GO:0008270,GO:0015074	Retrotransposon protein, putative, Ty1-copia subclass, expressed
chr7R	17450187	17452757	SECCE7Rv1G0457480.1	GO:0003676,GO:0008270,GO:0015074,GO:0016020,GO:0016021	Retrotransposon protein, putative, Ty1-copia subclass
chr7R	17511895	17513127	SECCE7Rv1G0457490.1	GO:0003676,GO:0008270,GO:0015074,GO:0016020,GO:0016021	F-box family protein
chr7R	740855803	740856369	SECCE7Rv1G0505750.1	GO:0008168,GO:0016740,GO:0032259	Transposon protein, putative, CACTA, En/Spm sub-class, expressed
chr7R	740931026	740931235	SECCE7Rv1G0505760.1	GO:0003824,GO:0003878,GO:0008152,GO:0016740,GO:0016746,GO:0046912	Tetratricopeptide repeat (TPR)-like superfamily protein
chr7R	741062991	741067051	SECCE7Rv1G0505770.1	GO:0003824,GO:0003878,GO:0008152,GO:0016740,GO:0016746,GO:0046912	ATP-citrate synthase, putative
chr7R	741228872	741229458	SECCE7Rv1G0505780.1	GO:0003676,GO:0015074	Retrovirus-related Pol polyprotein from transposon TNT 1-94
chr7R	741303517	741303750	SECCE7Rv1G0505790.1	GO:0016788	Transposon protein, putative, Pong sub-class
chr7R	741305828	741306253	SECCE7Rv1G0505800.1	GO:0005524,GO:0006298,GO:0030983	DNA mismatch repair protein Msh6-1
chr7R	741307136	741309119	SECCE7Rv1G0505810.1	GO:0016020,GO:0016021,GO:0022857,GO:0055085	WAT1-related protein
chr7R	741310995	741312028	SECCE7Rv1G0505820.1	GO:0000413,GO:0003755,GO:0006457,GO:0016853	Zinc finger family protein
chr7R	741313119	741315617	SECCE7Rv1G0505830.1	GO:0000413,GO:0003755,GO:0006457,GO:0016853	Peptidyl-prolyl cis-trans isomerase
chr7R	741343625	741345727	SECCE7Rv1G0505840.1	GO:0016020,GO:0016021	Rer1 protein, putative
chr7R	741347164	741351545	SECCE7Rv1G0505850.1	GO:0000793,GO:0003918,GO:0005515,GO:0005694,GO:0007131,GO:0030674,GO:0042138,GO:0048235,GO:0048314,GO:0051321	Type 2 DNA topoisomerase 6 subunit B-like
chr7R	735276074	735278475	SECCE7Rv1G0505380.1	GO:0006355,GO:0008270	Protein FAR1-RELATED SEQUENCE 5
chr7R	735290941	735292188	SECCE7Rv1G0505390.1	GO:0016020,GO:0016021	Kelch repeat-containing F-box family protein
chr7R	735299368	735303150	SECCE7Rv1G0505400.1	GO:0006355,GO:0008270	Pre-mRNA-splicing factor syf2
chr7R	735494271	735494513	SECCE7Rv1G0505410.1	GO:0006355,GO:0008270	2-oxoglutarate (2OG) and Fe(II)-dependent oxygenase superfamily protein
chr7R	735496423	735496851	SECCE7Rv1G0505420.1	GO:0006355,GO:0008270	TTF-type zinc finger protein with HAT dimerization domain-containing protein
chr7R	735539032	735540653	SECCE7Rv1G0505430.1	GO:0006355,GO:0008270	Pre-mRNA-splicing factor syf2
chr7R	735547461	735552613	SECCE7Rv1G0505440.1	GO:0016020,GO:0016021	Mitochondrial carrier protein, putative
chr7R	735607878	735608390	SECCE7Rv1G0505450.1	GO:0016020,GO:0016021	C3H4 type zinc finger protein (DUF23)
chr7R	735655261	735656202	SECCE7Rv1G0505460.1	GO:0016020,GO:0016021	protein kinase family protein
chr7R	735658143	735661056	SECCE7Rv1G0505470.1	GO:0004672,GO:0005524,GO:0006468,GO:0016020,GO:0016021,GO:0016301,GO:0016310,GO:0030246	Pentatricopeptide repeat-containing protein
chr7R	735662257	735662487	SECCE7Rv1G0505480.1	GO:0004672,GO:0005524,GO:0006468,GO:0016020,GO:0016021,GO:0016301,GO:0016310,GO:0030246	Lectin-domain containing receptor kinase A4.3
chr7R	735937922	735939365	SECCE7Rv1G0505490.1	GO:0016740,GO:0016747	Benzyl alcohol O-benzoyltransferase
chr7R	735985852	735986574	SECCE7Rv1G0505500.1	GO:0016020,GO:0016021	Late embryogenesis abundant (LEA)hydroxyproline-rich glycoprotein family
chr7R	735989365	735989805	SECCE7Rv1G0505510.1	GO:0000793,GO:0003918,GO:0005515,GO:0005694,GO:0007131,GO:0030674,GO:0042138,GO:0048235,GO:0048314,GO:0051321	Transposase

## Sheet: Table S8 
Table S8: Enriched GO terms for putative candidate genes from the selective sweep regions
GO Term	Ontology	Description	Count in input list	Count in background	Fishers P-value	Bonferroni	Benjamini	Fold enrichment
GO:0045017	P	glycerolipid biosynthetic process	6	23	4.16E-10	1.42E-08	1.42E-08	52.9
GO:0004144	F	diacylglycerol O-acyltransferase activity	6	30	1.68E-09	5.70E-08	2.85E-08	40.5
GO:0000160	P	phosphorelay signal transduction system	6	118	3.04E-06	1.03E-04	3.45E-05	10.3
GO:0004650	F	polygalacturonase activity	4	44	1.68E-05	5.70E-04	1.42E-04	18.4
GO:0048314	P	embryo sac morphogenesis	2	2	5.88E-05	2.00E-03	4.00E-04	202.6
GO:0042138	P	meiotic DNA double-strand break formation	2	3	9.78E-05	3.33E-03	5.54E-04	135.1
GO:0000793	C	condensed chromosome	2	4	1.46E-04	4.98E-03	6.22E-04	101.3
GO:0030674	F	protein-macromolecule adaptor activity	2	4	1.46E-04	4.98E-03	6.22E-04	101.3
GO:0032925	P	regulation of activin receptor signaling pathway	2	5	2.05E-04	6.95E-03	6.95E-04	81.0
GO:0048235	P	pollen sperm cell differentiation	2	5	2.05E-04	6.95E-03	6.95E-04	81.0
GO:0046332	F	SMAD binding	2	6	2.72E-04	9.25E-03	8.41E-04	67.5
GO:0030091	P	protein repair	2	11	7.50E-04	2.55E-02	1.82E-03	36.8
GO:0046373	P	L-arabinose metabolic process	2	11	7.50E-04	2.55E-02	1.82E-03	36.8
GO:0046556	P	alpha-L-arabinofuranosidase activity	2	11	7.50E-04	2.55E-02	1.82E-03	36.8
GO:0016746	F	acyltransferase activity	7	470	8.72E-04	2.96E-02	1.86E-03	3.0
GO:0033743	F	peptide-methionine (R)-S-oxide reductase activity	2	12	8.73E-04	2.97E-02	1.86E-03	33.8
GO:0004673	F	protein histidine kinase activity	2	15	1.30E-03	4.41E-02	2.32E-03	27.0
GO:0016671	F	oxidoreductase activity, acting on a sulfur group of donors, disulfide as acceptor	2	15	1.30E-03	4.41E-02	2.32E-03	27.0
GO:0018106	P	peptidyl-histidine phosphorylation	2	15	1.30E-03	4.41E-02	2.32E-03	27.0
GO:0007131	P	reciprocal meiotic recombination	2	17	1.62E-03	5.52E-02	2.76E-03	23.8
GO:0003918	F	DNA topoisomerase type II (double strand cut, ATP-hydrolyzing) activity	2	18	1.80E-03	6.12E-02	2.92E-03	22.5
GO:0008134	F	transcription factor binding	2	19	1.99E-03	6.75E-02	3.07E-03	21.3
GO:0051321	P	meiotic cell cycle	2	20	2.18E-03	7.41E-02	3.22E-03	20.3
GO:0005667	C	transcription regulator complex	2	21	2.38E-03	8.10E-02	3.38E-03	19.3
GO:0006817	P	phosphate ion transport	2	23	2.81E-03	9.57E-02	3.83E-03	17.6
GO:0005315	F	inorganic phosphate transmembrane transporter activity	2	24	3.04E-03	1.03E-01	3.98E-03	16.9
GO:0016772	F	transferase activity, transferring phosphorus-containing groups	2	31	4.87E-03	1.66E-01	6.14E-03	13.1
GO:0000155	F	phosphorelay sensor kinase activity	2	32	5.17E-03	1.76E-01	6.27E-03	12.7
GO:0045551	F	cinnamyl-alcohol dehydrogenase activity	1	1	6.27E-03	2.13E-01	7.11E-03	202.6
GO:0052747	F	sinapyl alcohol dehydrogenase activity	1	1	6.27E-03	2.13E-01	7.11E-03	202.6
GO:0006366	F	transcription by RNA polymerase II	2	42	8.53E-03	2.90E-01	9.36E-03	9.6
GO:0000226	P	microtubule cytoskeleton organization	2	44	9.30E-03	3.16E-01	9.39E-03	9.2
GO:0003678	F	DNA helicase activity	2	44	9.30E-03	3.16E-01	9.39E-03	9.2
GO:0006515	P	protein quality control for misfolded or incompletely synthesized proteins	1	2	9.39E-03	3.19E-01	9.39E-03	101.3

## Sheet: Table S9 
Table S9. Literature based list of known cereal domestication/improvement genes and locations of their putative homologues in the Lo7 genome
Acronym	gene name	References	Reference (query) sequence length [bp]	Chromosome	Score	Query start	Query end	Sequence start	Sequence end	E-value	Length of similarity region [bp]
Btr2	brittle rachis	[1]	987	chr3R	619	1	605	104436380	104436985	1.85e-139	604
GA20ox2	giberelin biosynthesis	[2]	486	chr3R	487	1	486	891311349	891310867	0	485
Ppd-B1	Photoperiod response	[3]	4222	chr2R	4252	3	4222	25992731	25996954	0	4219
Q	Domestication	[4]	3729	chr5R	2732	1	2688	797898391	797901044	0	2687
Rht1	Reduced height	[5, 6]	2456	chr4R	3256	1	2447	28387607	28385190	0	2446
qSH1	seed shattering	[7]	4496	chr3R	361	591	1261	831703502	831702835	6e-96	670
sh4	seed shattering	[8]	3553	chr2R	735	1159	1853	907651115	907651838	5.23e-145	694
tb1	teosinte branched1	[9]	1334	chr4R	418	1	868	28852803	28851971	9e-114	867
tga1	teosinte glume architecture	[10]	2179	chr2R	2006	1	2106	18471336	18473454	0	2105
VRN1	Vernalization	[11]	1463	chr5R	1131	219	1463	446654969	446653706	0	1244
References:
1. Pourkheirandish M, Hensel G, Kilian B, Senthil N, Chen G, Sameri M, et al. Evolution of the grain dispersal system in barley. Cell. 2015;162:527–39.
2. Spielmeyer W, Ellis MH, Chandler PM. Semidwarf (sd-1), “green revolution” rice, contains a defective gibberellin 20-oxidase gene. Proc Natl Acad Sci U S A. 2002;99:9043–8.
3. Takenaka S, Kawahara T. Evolution and dispersal of emmer wheat (Triticum sp.) from novel haplotypes of Ppd-1 (photoperiod response) genes and their surrounding DNA sequences. Theor Appl Genet. 2012;125:999–1014.
4. Simons KJ, Fellers JP, Trick HN, Zhang Z, Tai YS, Gill BS, et al. Molecular characterization of the major wheat domestication gene Q. Genetics. 2006;172:547–55.
5. Peng J, Richards DE, Hartley NM, Murphy GP, Devos KM, Flintham JE, et al. `Green revolution’ genes encode mutant gibberellin response modulators. Nature. 1999;400:256–61.
6. Pearce S, Saville R, Vaughan SP, Chandler PM, Wilhelm EP, Sparks CA, et al. Molecular characterization of Rht-1 dwarfing genes in hexaploid wheat. Plant Physiol. 2011;157:1820–31.
7. Konishi S, Izawa T, Lin SY, Ebana K, Fukuta Y, Sasaki T, et al. An SNP caused loss of seed shattering during rice domestication. Science. 2006;312:1392–6.
8. Li C, Zhou A, Sang T. Rice domestication by reducing shattering. Science 2006;311:1936–9.
9. Doebley J, Stec A, Gustus C. teosinte branched1 and the origin of maize: Evidence for epistasis and the evolution of dominance. Genetics. 1995;141:333–46.
10. Wang H, Nussbaum-Wagler T, Li B, Zhao Q, Vigouroux Y, Faller M, et al. The origin of the naked grains of maize. Nature. 2005;436:714–9.
11. Yan L, Loukoianov A, Tranquilli G, Helguera M, Fahima T, Dubcovsky J. Positional cloning of the wheat vernalization gene VRN1. Proc Natl Acad Sci U S A. 2003;100:6263–8
